# Supplementary material for: Animal studies for the evaluation of in situ tissue-engineered vascular grafts — a systematic review, evidence map, and meta-analysis
Source: NPJ Regen Med. 2022 Feb 23;7:17. doi: 10.1038/s41536-022-00211-0 (PMC8866508; doi:10.1038/s41536-022-00211-0)
Supplement: Supplementary file 2 — Supplemental Data 1 [file 41536_2022_211_MOESM2_ESM.xlsx]

## Sheet: Data Extraction
official name	Study	year	Journal	total number of animals used [complete study]	Study_group	in situ TE	graft material	microstructure	Sterilization	Storage	functionalization of graft	Graft shielding	Graft length (mm)	graft innerdiameter (mm)	compliance/stiffness	Wall thickness (microm)	Time_in_experiment	on-the-fly seeding	Implantation site	Anaesthesia	analgesia	antibiotics	anti-coagulation surgery	anti-coagulation follow-up	ischemia time (min) / crossclamp time	Number_of_animals	Animal_species	Animal_strain	Sex	Age at implantation	Weight at implantation	Immune status	Disease induction	survival (% = survived animal / total animal - dropouts )	N_graft related complication/death	N_dropouts (non-graft related)	Patency at explantation+AQ852	Patency grafts for MA	patency-analysed-survived subgroup-Number_of_grafts	method patency measurement	Thrombus formation	Intimal hyperplasia (ratio (yes-no-NR)	Burst pressure	Aneurysm formation	Material degradation	Stiffness/compliance	Cellularity	Endothelialisation	Collagen content
Adler1956-1a	Adler	1956	surggynobst	28	1a	Yes	Nylon waeve (517A)	NR	boiled in water; ends sealed with a bunsen burner	NR	NA	NA	30-80	"a segment of the aorta was excised and replaced with a graft of the same diameter"	48 lb/0.5in warp, 22 lb/0.5in filler	NR	89	NA	thoracic aorta	intravenous pentobarbital	NR	penicillin postoperatively	NR	NR	NR	NR	Dog	Mongrel	NR	adult	NR	NR	NA	(overall survival 27/28)	NR	NR	1	NR	NR	loss of pulses + autopsy	NR	"the inner surface was initially covered by a fibrin lining 1 to 3 mm thick, which was replaced by a thin glisterning layer of fibrous tissue resembling the intima of adjacent artery"	NR	Reported	Reported	Reported	NR	NR	NR
Adler1956-1b	Adler	1956	surggynobst	28	1b	Yes	Nylon waeve (517A)	NR	boiled in water; ends sealed with a bunsen burner	NR	NA	NA	30-80	"a segment of the aorta was excised and replaced with a graft of the same diameter"	48 lb/0.5in warp, 22 lb/0.5in filler	NR	140	NA	thoracic aorta	intravenous pentobarbital	NR	penicillin postoperatively	NR	NR	NR	NR	Dog	Mongrel	NR	adult	NR	NR	NA	(overall survival 27/28)	NR	NR	1	NR	NR	loss of pulses + autopsy	NR	"the inner surface was initially covered by a fibrin lining 1 to 3 mm thick, which was replaced by a thin glisterning layer of fibrous tissue resembling the intima of adjacent artery"	NR	Reported	Reported	Reported	NR	NR	NR
Adler1956-1c	Adler	1956	surggynobst	28	1c	Yes	Nylon waeve (517A)	NR	boiled in water; ends sealed with a bunsen burner	NR	NA	NA	30-80	"a segment of the aorta was excised and replaced with a graft of the same diameter"	48 lb/0.5in warp, 22 lb/0.5in filler	NR	142	NA	thoracic aorta	intravenous pentobarbital	NR	penicillin postoperatively	NR	NR	NR	NR	Dog	Mongrel	NR	adult	NR	NR	NA	(overall survival 27/28)	NR	NR	1	NR	NR	loss of pulses + autopsy	NR	"the inner surface was initially covered by a fibrin lining 1 to 3 mm thick, which was replaced by a thin glisterning layer of fibrous tissue resembling the intima of adjacent artery"	NR	Reported	Reported	Reported	NR	NR	NR
Adler1956-1d	Adler	1956	surggynobst	28	1d	Yes	Nylon waeve (517A)	NR	boiled in water; ends sealed with a bunsen burner	NR	NA	NA	30-80	"a segment of the aorta was excised and replaced with a graft of the same diameter"	78 lb/0.5in warp, 47.7 lb/0.5in filler	NR	174	NA	thoracic aorta	intravenous pentobarbital	NR	penicillin postoperatively	NR	NR	NR	NR	Dog	Mongrel	NR	adult	NR	NR	NA	(overall survival 27/28)	NR	NR	1	NR	NR	loss of pulses + autopsy	NR	"the inner surface was initially covered by a fibrin lining 1 to 3 mm thick, which was replaced by a thin glisterning layer of fibrous tissue resembling the intima of adjacent artery"	NR	Reported	Reported	Reported	NR	NR	NR
Adler1956-2a	Adler	1956	surggynobst	28	2a	Yes	Nylon waeve (NY-319F)	NR	boiled in water; ends sealed with a bunsen burner	NR	NA	NA	30-80	"a segment of the aorta was excised and replaced with a graft of the same diameter"	78 lb/0.5in warp, 47.7 lb/0.5in filler	NR	175	NA	thoracic aorta	intravenous pentobarbital	NR	penicillin postoperatively	NR	NR	NR	NR	Dog	Mongrel	NR	adult	NR	NR	NA	(overall survival 27/28)	1 of 1 (thrombus occluding the lumen, encapsulated hematoma)	NR	0	NR	NR	loss of pulses + autopsy	thrombus occluding the lumen after 3 months	"the inner surface was initially covered by a fibrin lining 1 to 3 mm thick, which was replaced by a thin glisterning layer of fibrous tissue resembling the intima of adjacent artery"	NR	Reported	Reported	Reported	NR	NR	NR
Adler1956-2b	Adler	1956	surggynobst	28	2b	Yes	Nylon waeve (NY-319F)	NR	boiled in water; ends sealed with a bunsen burner	NR	NA	NA	30-80	"a segment of the aorta was excised and replaced with a graft of the same diameter"	78 lb/0.5in warp, 47.7 lb/0.5in filler	NR	363	NA	thoracic aorta	intravenous pentobarbital	NR	penicillin postoperatively	NR	NR	NR	NR	Dog	Mongrel	NR	adult	NR	NR	NA	(overall survival 27/28)	NR	NR	1	NR	NR	loss of pulses + autopsy	NR	"the inner surface was initially covered by a fibrin lining 1 to 3 mm thick, which was replaced by a thin glisterning layer of fibrous tissue resembling the intima of adjacent artery"	NR	Reported	Reported	Reported	NR	NR	NR
Adler1956-2c	Adler	1956	surggynobst	28	2c	Yes	Nylon waeve (NY-319F)	NR	boiled in water; ends sealed with a bunsen burner	NR	NA	NA	30-80	"a segment of the aorta was excised and replaced with a graft of the same diameter"	78 lb/0.5in warp, 47.7 lb/0.5in filler	NR	365	NA	thoracic aorta	intravenous pentobarbital	NR	penicillin postoperatively	NR	NR	NR	NR	Dog	Mongrel	NR	adult	NR	NR	NA	(overall survival 27/28)	NR	NR	1	NR	NR	loss of pulses + autopsy	NR	"the inner surface was initially covered by a fibrin lining 1 to 3 mm thick, which was replaced by a thin glisterning layer of fibrous tissue resembling the intima of adjacent artery"	NR	Reported	Reported	Reported	NR	NR	NR
Adler1956-2d	Adler	1956	surggynobst	28	2d	Yes	Nylon waeve (NY-319F)	NR	boiled in water; ends sealed with a bunsen burner	NR	NA	NA	30-80	"a segment of the aorta was excised and replaced with a graft of the same diameter"	78 lb/0.5in warp, 47.7 lb/0.5in filler	NR	366	NA	thoracic aorta	intravenous pentobarbital	NR	penicillin postoperatively	NR	NR	NR	NR	Dog	Mongrel	NR	adult	NR	NR	NA	(overall survival 27/28)	NR	NR	1	NR	NR	loss of pulses + autopsy	NR	"the inner surface was initially covered by a fibrin lining 1 to 3 mm thick, which was replaced by a thin glisterning layer of fibrous tissue resembling the intima of adjacent artery"	NR	Reported	Reported	Reported	NR	NR	NR
Adler1956-2e	Adler	1956	surggynobst	28	2e	Yes	Nylon waeve (NY-319F)	NR	boiled in water; ends sealed with a bunsen burner	NR	NA	NA	30-80	"a segment of the aorta was excised and replaced with a graft of the same diameter"	78 lb/0.5in warp, 47.7 lb/0.5in filler	NR	495	NA	thoracic aorta	intravenous pentobarbital	NR	penicillin postoperatively	NR	NR	NR	NR	Dog	Mongrel	NR	adult	NR	NR	NA	(overall survival 27/28)	NR	NR	1	NR	NR	loss of pulses + autopsy	NR	"the inner surface was initially covered by a fibrin lining 1 to 3 mm thick, which was replaced by a thin glisterning layer of fibrous tissue resembling the intima of adjacent artery"	NR	Reported	Reported	Reported	NR	NR	NR
Agarwal2019-1	Agarwal	2019	rme	15	1	Yes	PGA + PCL sealant	nonwoven felt	UV exposure	NR	NA	NA	3	"or 19 G (in vivo) needles to set the internal diameter."	NR	NR	2 weeks	NA	IVC	NR	NR	NR	NR	NR	NR	5	Mouse	C57/BL6	Female	10-12 weeks	NR	NR	NA	1	NR	NR	4 of 5	4	5	high frequency ultrasound system	no thrombosis	NR	NR	Reported	Reported	NR	Reported	Reported	Reported
Agarwal2019-2	Agarwal	2019	rme	15	2	Yes	PGA + PLLA sealant	nonwoven felt	UV exposure	NR	NA	NA	3	"or 19 G (in vivo) needles to set the internal diameter."	NR	NR	2 weeks	NA	IVC	NR	NR	NR	NR	NR	NR	5	Mouse	C57/BL6	Female	10-12 weeks	NR	NR	NA	1	NR	NR	4 of 5	4	5	high frequency ultrasound system	no thrombosis	NR	NR	Reported	Reported	NR	Reported	Reported	Reported
Agarwal2019-3	Agarwal	2019	rme	15	3	Yes	PGA + 50:50 PCLA sealant	nonwoven felt	UV exposure	NR	NA	NA	3	"or 19 G (in vivo) needles to set the internal diameter."	NR	NR	2 weeks	NA	IVC	NR	NR	NR	NR	NR	NR	5	Mouse	C57/BL6	Female	10-12 weeks	NR	NR	NA	1	NR	NR	4 of 5	4	5	high frequency ultrasound system	no thrombosis	NR	NR	Reported	Reported	NR	Reported	Reported	Reported
Allen2014-1	Allen	2014	Biomaterial	5	1	Yes	PGS reinforced with PCL	microporous	Ethelyne oxide	stored in a desiccator at ambient temperature	NA	NA	8 to 10	NR	NR	NR	1 year	None	abdominal aorta	Isoflurane Inhalation	None	NR	NR	NR	NA	5	Rat	Lewis	Male	NR	200-250 g	NA	NA	NR	1	0	0.8	4	5	simultaneous doppler signal and pressure using digital signal processing workstation	in drop out	NA	NA	NA	NA	NA	NA	Reported	NA
Almen2016-1a	Almen	2016	Macromolbiosci	8	1a	Yes	CE-UPyPCL with 10% w/w UPy-PEG	Electrospun	NR	NR	NA	GoreTEx (inhibit influx of non-circulating cells)	NR	2	Youngs modulus: x-direction 12.7MPa, y-direction: 16.6 MPa | yield stress : 0.9 MPa	NR	4h	None	abdominal aorta between renal arteries and aortic burification	Isoflurane (2%)	buprenorphine	NR	NR	NR	NR	2	Rat	NR	NR	NR	NR	NR	NA	1	0	0	1	2	2	hind limb&histology	no clinical signs of distant thromboemboli	no	NR	Reported	NR	NR	Reported	NR	NR
Almen2016-1b	Almen	2016	Macromolbiosci	8	1b	Yes	CE-UPyPCL with 10% w/w UPy-PEG	Electrospun	NR	NR	NA	GoreTEx (inhibit influx of non-circulating cells)	NR	2	Youngs modulus: x-direction 12.7MPa, y-direction: 16.6 MPa | yield stress : 0.9 MPa	NR	48h	None	abdominal aorta between renal arteries and aortic burification	Isoflurane (2%)	buprenorphine	NR	NR	NR	NR	2	Rat	NR	NR	NR	NR	NR	NA	1	0	0	1	2	2	hind limb&histology	no clinical signs of distant thromboemboli	no	NR	Reported	NR	NR	Reported	NR	NR
Almen2016-2a	Almen	2016	Macromolbiosci	8	2a	Yes	Ce-UPy-PCL	Electrospun	NR	NR	NA	GoreTEx (inhibit influx of non-circulating cells)	NR	2	Youngs modulus: x=11.9MPa, y=12.3MPa yield stress = 0.6 MPA	NR	4h	None	abdominal aorta between renal arteries and aortic burification	Isoflurane (2%)	buprenorphine	NR	NR	NR	NR	2	Rat	NR	NR	NR	NR	NR	NA	1	0	0	1	2	2	hind limb&histology	no clinical signs of distant thromboemboli	no	NR	Reported	NR	NR	Reported	NR	NR
Almen2016-2b	Almen	2016	Macromolbiosci	8	2b	Yes	Ce-UPy-PCL	Electrospun	NR	NR	NA	GoreTEx (inhibit influx of non-circulating cells)	NR	2	Youngs modulus: x=11.9MPa, y=12.3MPa yield stress = 0.6 MPA	NR	48h	None	abdominal aorta between renal arteries and aortic burification	Isoflurane (2%)	buprenorphine	NR	NR	NR	NR	2	Rat	NR	NR	NR	NR	NR	NA	1	0	0	1	2	2	hind limb&histology	no clinical signs of distant thromboemboli	no	NR	Reported	NR	NR	Reported	NR	NR
Antonova2016(2)-1a	Antonova	2016	Frontiers in Pharmacology	24	1a	Yes	PHBV/PCL	Electrospun	Ethelyne oxide	NR	NA	None	10	2	Digital Ruler fig2B-2D: Yield stress: 7.1 MPa / Elastic modulus: 28 MPa . Incorporation of VEGF lowered stiffness of PHBV/PCL grafts	NR	1 month	None	abdominal aorta	Isoflurane (1.5%)	NR	NR	NR	NR	NR	4	Rat	Wistar	Male	6 months	400-450 g	NR	NA	NR	NR	NR	0%; all unmodified grafts occluded or signs of neointimal hyperplasia	4	4	NR/post-implant IHC	thrombus occlussion or intimal hyperplasia without CD-31+ cells in all PHBV/PCL grafts	thrombus occlussion or intimal hyperplasiawithout CD-31+ cells in all PHBV/PCL grafts	NR	NR	NR	NR	NA	Reported	Reported
Antonova2016(2)-1b	Antonova	2016	Frontiers in Pharmacology	24	1b	Yes	PHBV/PCL	Electrospun	Ethelyne oxide	NR	NA	None	10	2	Digital Ruler fig2B-2D: Yield stress: 7.1 MPa / Elastic modulus: 28 MPa . Incorporation of VEGF lowered stiffness of PHBV/PCL grafts	NR	3 months	None	abdominal aorta	Isoflurane (induction 3%, during surg 1.5%)	NR	NR	NR	NR	NR	4	Rat	Wistar	Male	6 months	400-450 g	NR	NA	NR	NR	NR	0%; all unmodified grafts occluded or signs of neointimal hyperplasia	4	4	NR/post-implant IHC	grafts were occluded or had the signs of neointima formation	thrombus occlussion or intimal hyperplasiawithout CD-31+ cells in all PHBV/PCL grafts	NR	NR	NR	NR	NA	Reported	Reported
Antonova2016(2)-1c	Antonova	2016	Frontiers in Pharmacology	24	1c	Yes	PHBV/PCL (blend of poly(3-hydroxybutyrate-co-3-hydroxyvalerate) (PHBV) and poly("-caprolactone) (PCL))	Electrospun	Ethelyne oxide	NR	NA	None	10	2	Digital Ruler fig2B-2D: Yield stress: 7.1 MPa / Elastic modulus: 28 MPa . Incorporation of VEGF lowered stiffness of PHBV/PCL grafts	NR	6 months	None	abdominal aorta	Isoflurane (induction 3%, during surg 1.5%)	NR	NR	NR	NR	NR	4	Rat	Wistar	Male	6 months	400-450 g	NR	NA	NR	NR	NR	0%; all unmodified grafts occluded or signs of neointimal hyperplasia	4	4	NR/post-implant IHC	grafts were occluded or had the signs of neointima formation	thrombus occlussion or intimal hyperplasiawithout CD-31+ cells in all PHBV/PCL grafts	showed a significant increase in the total number of cells within PHBV/PCL/VEGF compared to PHBV/PCL grafts 6months postimplantation	NR	NR	NR	NA	Reported	Reported
Antonova2016(2)-2a	Antonova	2016	Frontiers in Pharmacology	24	2a	Yes	PHBV/PCL/VEGF	Electrospun	Ethelyne oxide	NR	VEGF in PBS added to PHBV/PCL/Chloroform solution (VEGF final conc 500ng/ml), followed by electrospinning	None	10	2	Digital Ruler fig2B-2D: Yield stress: 3.5 MPa /Elastic Modulus 11.9 MPa. incorporation of VEGF lowered stiffness of PHBV/PCL grafts	NR	1 month	None	abdominal aorta	Isoflurane (induction 3%, during surg 1.5%)	NR	NR	NR	NR	NR	4	Rat	Wistar	Male	6 months	400-450 g	NR	NA	NR	NR	NR	75% of the grafts were patent	3	4	NR/post-implant IHC	other 25% NR	NR	NR	NR	NR	NR	NA	Reported	Reported
Antonova2016(2)-2b	Antonova	2016	Frontiers in Pharmacology	24	2b	Yes	PHBV/PCL/VEGF	Electrospun	Ethelyne oxide	NR	VEGF in PBS added to PHBV/PCL/Chloroform solution (VEGF final conc 500ng/ml), followed by electrospinning	None	10	2	Digital Ruler fig2B-2D: Yield stress: 3.5 MPa /Elastic Modulus 11.9 MPa. incorporation of VEGF lowered stiffness of PHBV/PCL grafts	NR	3 months	None	abdominal aorta	Isoflurane (induction 3%, during surg 1.5%)	NR	NR	NR	NR	NR	4	Rat	Wistar	Male	6 months	400-450 g	NR	NA	NR	NR	NR	Similar (75% patent)	3	4	NR/post-implant IHC	other 25% NR	NR	NR	NR	NR	NR	NA	Reported	Reported
Antonova2016(2)-2c	Antonova	2016	Frontiers in Pharmacology	24	2c	Yes	PHBV/PCL/VEGF	Electrospun	Ethelyne oxide	NR	VEGF in PBS added to PHBV/PCL/Chloroform solution (VEGF final conc 500ng/ml), followed by electrospinning	None	10	2	Digital Ruler fig2B-2D: Yield stress: 3.5 MPa /Elastic Modulus 11.9 MPa. incorporation of VEGF lowered stiffness of PHBV/PCL grafts	NR	6 months	None	abdominal aorta	Isoflurane (induction 3%, during surg 1.5%)	NR	NR	NR	NR	NR	4	Rat	Wistar	Male	6 months	400-450 g	NR	NA	NR	NR	NR	Similar (75% patent)	3	4	NR/post-implant IHC	other 25% NR	NR	showed a significant increase in the total number of cells within PHBV/PCL/VEGF compared to PHBV/PCL grafts 6months postimplantation	NR	NR	Reported	NA	Reported	Reported
Antonova2016(3)-1a	Antonova	2016	Int. J. Mol. Sci.	48	1a	Yes	PHBV/PCL	Electrospun	Ethelyne oxide	NR	None	NA	10	2*	NR	NR	1 month	NA	abdominal aorta	NR	NR	NR	NR	NR	NR	4	Rat	Wistar	Male	6 months	400-450 g	NR	NA	1	0	0	0.25	1	4	NR/post-implant IHC	3 out of 4 thrombotic occlusion	NR	NR	NR	NR	NR	NR	Reported	NR
Antonova2016(3)-1b	Antonova	2016	Int. J. Mol. Sci.	48	1b	Yes	PHBV/PCL	Electrospun	Ethelyne oxide	NR	None	NA	10	2*	NR	NR	3 months	NA	abdominal aorta	NR	NR	NR	NR	NR	NR	4	Rat	Wistar	Male	6 months	400-450 g	NR	NA	1	0	0	0.25	1	4	NR/post-implant IHC	3 out of 4 thrombotic occlusion	NR	NR	NR	NR	NR	NR	Reported	NR
Antonova2016(3)-1c	Antonova	2016	Int. J. Mol. Sci.	48	1c	Yes	PHBV/PCL (blend of poly(3-hydroxybutyrate-co-3-hydroxyvalerate) (PHBV) and poly("-caprolactone) (PCL))	Electrospun	Ethelyne oxide	NR	None	NA	10	2*	NR	NR	6 months	NA	abdominal aorta	NR	NR	NR	NR	NR	NR	4	Rat	Wistar	Male	6 months	400-450 g	NR	NA	1	0	0	0.25	1	4	NR/post-implant IHC	3 out of 4 thrombotic occlusion	NR	NR	NR	NR	NR	NR	Reported	NR
Antonova2016(3)-1d	Antonova	2016	Int. J. Mol. Sci.	48	1d	Yes	PHBV/PCL (blend of poly(3-hydroxybutyrate-co-3-hydroxyvalerate) (PHBV) and poly("-caprolactone) (PCL))	Electrospun	Ethelyne oxide	NR	None	NA	10	2*	NR	NR	12 months	NA	abdominal aorta	NR	NR	NR	NR	NR	NR	4	Rat	Wistar	Male	6 months	400-450 g	NR	NA	1	0	0	0.25	1	4	NR/post-implant IHC	3 out of 4 thrombotic occlusion	NR	NR	NR	NR	NR	NR	Reported	NR
Antonova2016(3)-2a	Antonova	2016	Int. J. Mol. Sci.	48	2a	Yes	PHBV/PCL/RGD	Electrospun	Ethelyne oxide	NR	RGD	NA	10	2*	NR	NR	1 month	NA	abdominal aorta	NR	NR	NR	NR	NR	NR	4	Rat	Wistar	Male	6 months	400-450 g	NR	NA	1	0	0	75% primary patency	3	4	NR/post-implant IHC	Early thrombus formation	NR	NR	NR	NR	NR	NR	Reported	Reported
Antonova2016(3)-2b	Antonova	2016	Int. J. Mol. Sci.	48	2b	Yes	PHBV/PCL/RGD	Electrospun	Ethelyne oxide	NR	RGD	NA	10	2*	NR	NR	3 months	NA	abdominal aorta	NR	NR	NR	NR	NR	NR	4	Rat	Wistar	Male	6 months	400-450 g	NR	NA	1	0	0	75% primary patency	3	4	NR/post-implant IHC	Early thrombus formation	NR	NR	NR	NR	NR	NR	Reported	Reported
Antonova2016(3)-2c	Antonova	2016	Int. J. Mol. Sci.	48	2c	Yes	PHBV/PCL/RGD	Electrospun	Ethelyne oxide	NR	RGD	NA	10	2*	NR	NR	6 months	NA	abdominal aorta	NR	NR	NR	NR	NR	NR	4	Rat	Wistar	Male	6 months	400-450 g	NR	NA	1	0	0	75% primary patency	3	4	NR/post-implant IHC	Early thrombus formation	NR	NR	NR	NR	NR	NR	Reported	Reported
Antonova2016(3)-2d	Antonova	2016	Int. J. Mol. Sci.	48	2d	Yes	PHBV/PCL/RGD	Electrospun	Ethelyne oxide	NR	RGD	NA	10	2*	NR	NR	12 months	NA	abdominal aorta	NR	NR	NR	NR	NR	NR	4	Rat	Wistar	Male	6 months	400-450 g	NR	NA	1	0	0	75% primary patency	3	4	NR/post-implant IHC	Early thrombus formation	NR	NR	NR	NR	NR	NR	Reported	Reported
Antonova2016(3)-3a	Antonova	2016	Int. J. Mol. Sci.	48	3a	Yes	PHBV/PCL/VEGF	Electrospun	Ethelyne oxide	NR	VEGF	NA	10	2*	NR	NR	1 month	NA	abdominal aorta	NR	NR	NR	NR	NR	NR	4	Rat	Wistar	Male	6 months	400-450 g	NR	NA	1	0	0	75% primary patency	3	4	NR/post-implant IHC	Early thrombus formation	NR	NR	NR	NR	NR	NR	Reported	Reported
Antonova2016(3)-3b	Antonova	2016	Int. J. Mol. Sci.	48	3b	Yes	PHBV/PCL/VEGF	Electrospun	Ethelyne oxide	NR	VEGF	NA	10	2*	NR	NR	3 months	NA	abdominal aorta	NR	NR	NR	NR	NR	NR	4	Rat	Wistar	Male	6 months	400-450 g	NR	NA	1	0	0	75% primary patency	3	4	NR/post-implant IHC	Early thrombus formation	NR	NR	NR	NR	NR	NR	Reported	Reported
Antonova2016(3)-3c	Antonova	2016	Int. J. Mol. Sci.	48	3c	Yes	PHBV/PCL/VEGF	Electrospun	Ethelyne oxide	NR	VEGF	NA	10	2*	NR	NR	6 months	NA	abdominal aorta	NR	NR	NR	NR	NR	NR	4	Rat	Wistar	Male	6 months	400-450 g	NR	NA	1	0	0	75% primary patency	3	4	NR/post-implant IHC	Early thrombus formation	NR	NR	NR	NR	NR	NR	Reported	Reported
Antonova2016(3)-3d	Antonova	2016	Int. J. Mol. Sci.	48	3d	Yes	PHBV/PCL/VEGF	Electrospun	Ethelyne oxide	NR	VEGF	NA	10	2*	NR	NR	12 months	NA	abdominal aorta	NR	NR	NR	NR	NR	NR	4	Rat	Wistar	Male	6 months	400-450 g	NR	NA	1	0	0	75% primary patency	3	4	NR/post-implant IHC	Early thrombus formation	NR	NR	NR	NR	NR	NR	Reported	Reported
Antonova2016-1	Antonova	2016	Frontiers in Pharmacology	20	1	Yes	PHBV/PCL	Electrospun	Ethelyne oxide	NR	None	None	10	2	Digital ruler figure 4: Yield stress: 7.16 MPa. Elastic modulus: 55 MPa	NR	1 month	None	abdominal aorta	Isoflurane (3%)	NR	NR	NR	NR	NR	5	Rat	Wistar	Male	6 months	400-450 g	NR	NA	NR: "both PHBV/PCL and PCL grafts woRGD occluded and did not contain Ecs"	NR	NR	Occluded	0	5	NR/post-implant IHC	occluded	occluded	NR	NR	NR	NR	Reported	Reported	Reported
Antonova2016-2	Antonova	2016	Frontiers in Pharmacology	20	2	Yes	PHBV/PCL	Electrospun	Ethelyne oxide	NR	RGD (grafts incubated with RGD solution)	None	10	2	Digital ruler figure 4: Yield stress: 2.7 MPa. Elastic modulus: 43.8 MPa	NR	1 month	None	abdominal aorta	Isoflurane (3%)	NR	NR	NR	NR	NR	5	Rat	Wistar	Male	6 months	400-450 g	NR	NA	NR	NR	NR	1	5	5	NR/post-implant IHC	Thrombus free	no	NR	NR	NR	NR	Reported	Reported	Reported
Antonova2016-3	Antonova	2016	Frontiers in Pharmacology	20	3	Yes	PCL	Electrospun	Ethelyne oxide	NR	None	None	10	2	Digital ruler figure 4: Yield stress 3.77 MPa. Elastic modulus: 5.56 MPa	NR	1 month	None	abdominal aorta	Isoflurane (3%)	NR	NR	NR	NR	NR	5	Rat	Wistar	Male	6 months	400-450 g	NR	NA	NR: "both PHBV/PCL and PCL grafts woRGD occluded and did not contain Ecs"	NR	NR	Occluded	0	5	NR/post-implant IHC	occluded	occluded	NR	NR	NR	NR	Reported	Reported	Reported
Antonova2016-4	Antonova	2016	Frontiers in Pharmacology	20	4	Yes	PCL	Electrospun	Ethelyne oxide	NR	RGD (grafts incubated with RGD solution)	None	10	2	Digital ruler figure 4: Yield stress 2.18 MPa. Elastic modulus 16.4 MPa	NR	1 month	None	abdominal aorta	Isoflurane (3%)	NR	NR	NR	NR	NR	5	Rat	Wistar	Male	6 months	400-450 g	NR	NA	NR	NR	NR	1	5	5	NR/post-implant IHC	Thrombus free	no	NR	NR	NR	NR	Reported	Reported	Reported
Antonova2019-1a	Antonova	2019	polym	96	1a	Yes	PHBV/PCL	electrospun	sterilized by ethyleneoxide	NR	Amine1pep1	NA	10	1.5	8.46–25.3 MPa	490-560	1 month	NA	abdominal aorta	inhalation of 3% isoflurane which was then maintained at a concentrationof 1.5%	NR	NR	NR	NR	NR	6	Rat	wistar	Male	6 month	0.4-0.45 kg	NR	NA	1 RGD-modified graft group of 12 animals missing, see methods: "the total number of rats with implanted RGD-modified grafts was 84". But only 6*2*6 RGD modified graft results reported	NR	NR	4 of 6	4	6	NR/post-implant IHC	2 of 6	NR	NR	NR	NR	NR	Reported	Reported	Reported
Antonova2019-1b	Antonova	2019	polym	96	1b	Yes	PHBV/PCL	electrospun	sterilized by ethyleneoxide	NR	Amine1pep1	NA	10	1.5	8.46–25.3 MPa	490-560	3 months	NA	abdominal aorta	inhalation of 3% isoflurane which was then maintained at a concentrationof 1.5%	NR	NR	NR	NR	NR	6	Rat	wistar	Male	6 month	0.4-0.45 kg	NR	NA	1 RGD-modified graft group of 12 animals missing, see methods: "the total number of rats with implanted RGD-modified grafts was 84". But only 6*2*6 RGD modified graft results reported	NR	NR	4 of 6	4	6	NR/post-implant IHC	2 of 6	NR	NR	NR	NR	NR	Reported	Reported	Reported
Antonova2019-2a	Antonova	2019	polym	96	2a	Yes	PHBV/PCL	electrospun	sterilized by ethyleneoxide	NR	amine1pep2	NA	10	1.5	9.64–18.3 MPa	410-560	1 month	NA	abdominal aorta	inhalation of 3% isoflurane which was then maintained at a concentrationof 1.5%	NR	NR	NR	NR	NR	6	Rat	wistar	Male	6 month	0.4-0.45 kg	NR	NA	1 RGD-modified graft group of 12 animals missing, see methods: "the total number of rats with implanted RGD-modified grafts was 84". But only 6*2*6 RGD modified graft results reported	NR	NR	6 of 6	6	6	NR/post-implant IHC	0 of 6	NR	NR	NR	NR	NR	Reported	Reported	Reported
Antonova2019-2b	Antonova	2019	polym	96	2b	Yes	PHBV/PCL	electrospun	sterilized by ethyleneoxide	NR	amine1pep2	NA	10	1.5	9.64–18.3 MPa	410-560	3 months	NA	abdominal aorta	inhalation of 3% isoflurane which was then maintained at a concentrationof 1.5%	NR	NR	NR	NR	NR	6	Rat	wistar	Male	6 month	0.4-0.45 kg	NR	NA	1 RGD-modified graft group of 12 animals missing, see methods: "the total number of rats with implanted RGD-modified grafts was 84". But only 6*2*6 RGD modified graft results reported	NR	NR	6 of 6	6	6	NR/post-implant IHC	0 of 6	NR	NR	NR	NR	NR	Reported	Reported	Reported
Antonova2019-3a	Antonova	2019	polym	96	3a	Yes	PHBV/PCL	electrospun	sterilized by ethyleneoxide	NR	amine1pep3	NA	10	1.5	5.05–12.7 MPA	420-500	1 month	NA	abdominal aorta	inhalation of 3% isoflurane which was then maintained at a concentrationof 1.5%	NR	NR	NR	NR	NR	6	Rat	wistar	Male	6 month	0.4-0.45 kg	NR	NA	1 RGD-modified graft group of 12 animals missing, see methods: "the total number of rats with implanted RGD-modified grafts was 84". But only 6*2*6 RGD modified graft results reported	NR	NR	6 of 6	6	6	NR/post-implant IHC	0 of 6	NR	NR	NR	NR	NR	Reported	Reported	Reported
Antonova2019-3b	Antonova	2019	polym	96	3b	Yes	PHBV/PCL	electrospun	sterilized by ethyleneoxide	NR	amine1pep3	NA	10	1.5	5.05–12.7 MPA	420-500	3 months	NA	abdominal aorta	inhalation of 3% isoflurane which was then maintained at a concentrationof 1.5%	NR	NR	NR	NR	NR	6	Rat	wistar	Male	6 month	0.4-0.45 kg	NR	NA	1 RGD-modified graft group of 12 animals missing, see methods: "the total number of rats with implanted RGD-modified grafts was 84". But only 6*2*6 RGD modified graft results reported	NR	NR	6 of 6	6	6	NR/post-implant IHC	0 of 6	NR	NR	NR	NR	NR	Reported	Reported	Reported
Antonova2019-4a	Antonova	2019	polym	96	4a	Yes	PHBV/PCL	electrospun	sterilized by ethyleneoxide	NR	amine2 pep1	NA	10	1.5	20.7–24.9 MPa	530-580	1 month	NA	abdominal aorta	inhalation of 3% isoflurane which was then maintained at a concentrationof 1.5%	NR	NR	NR	NR	NR	6	Rat	wistar	Male	6 month	0.4-0.45 kg	NR	NA	1 RGD-modified graft group of 12 animals missing, see methods: "the total number of rats with implanted RGD-modified grafts was 84". But only 6*2*6 RGD modified graft results reported	NR	NR	6 of 6	6	6	NR/post-implant IHC	0 of 6	NR	NR	NR	NR	NR	Reported	Reported	Reported
Antonova2019-4b	Antonova	2019	polym	96	4b	Yes	PHBV/PCL	electrospun	sterilized by ethyleneoxide	NR	amine2 pep1	NA	10	1.5	20.7–24.9 MPa	530-580	3 months	NA	abdominal aorta	inhalation of 3% isoflurane which was then maintained at a concentrationof 1.5%	NR	NR	NR	NR	NR	6	Rat	wistar	Male	6 month	0.4-0.45 kg	NR	NA	1 RGD-modified graft group of 12 animals missing, see methods: "the total number of rats with implanted RGD-modified grafts was 84". But only 6*2*6 RGD modified graft results reported	NR	NR	6 of 6	6	6	NR/post-implant IHC	0 of 6	NR	NR	NR	NR	NR	Reported	Reported	Reported
Antonova2019-5a	Antonova	2019	polym	96	5a	Yes	PHBV/PCL	electrospun	sterilized by ethyleneoxide	NR	amine2pep2	NA	10	1.5	21.0–23.3 MPa	490-550	1 month	NA	abdominal aorta	inhalation of 3% isoflurane which was then maintained at a concentrationof 1.5%	NR	NR	NR	NR	NR	6	Rat	wistar	Male	6 month	0.4-0.45 kg	NR	NA	1 RGD-modified graft group of 12 animals missing, see methods: "the total number of rats with implanted RGD-modified grafts was 84". But only 6*2*6 RGD modified graft results reported	NR	NR	6 of 6	6	6	NR/post-implant IHC	0 of 6	NR	NR	NR	NR	NR	Reported	Reported	Reported
Antonova2019-5b	Antonova	2019	polym	96	5b	Yes	PHBV/PCL	electrospun	sterilized by ethyleneoxide	NR	amine2pep2	NA	10	1.5	21.0–23.3 MPa	490-550	3 months	NA	abdominal aorta	inhalation of 3% isoflurane which was then maintained at a concentrationof 1.5%	NR	NR	NR	NR	NR	6	Rat	wistar	Male	6 month	0.4-0.45 kg	NR	NA	1 RGD-modified graft group of 12 animals missing, see methods: "the total number of rats with implanted RGD-modified grafts was 84". But only 6*2*6 RGD modified graft results reported	NR	NR	6 of 6	6	6	NR/post-implant IHC	0 of 6	NR	NR	NR	NR	NR	Reported	Reported	Reported
Antonova2019-6a	Antonova	2019	polym	96	6a	Yes	PHBV/PCL	electrospun	sterilized by ethyleneoxide	NR	amine2pep3	NA	10	1.5	17.9–27.6 MPa	490-530	1 month	NA	abdominal aorta	inhalation of 3% isoflurane which was then maintained at a concentrationof 1.5%	NR	NR	NR	NR	NR	6	Rat	wistar	Male	6 month	0.4-0.45 kg	NR	NA	1 RGD-modified graft group of 12 animals missing, see methods: "the total number of rats with implanted RGD-modified grafts was 84". But only 6*2*6 RGD modified graft results reported	NR	NR	6 of 6	6	6	NR/post-implant IHC	0 of 6	NR	NR	NR	NR	NR	Reported	Reported	Reported
Antonova2019-6b	Antonova	2019	polym	96	6b	Yes	PHBV/PCL	electrospun	sterilized by ethyleneoxide	NR	amine2pep3	NA	10	1.5	17.9–27.6 MPa	490-530	3 months	NA	abdominal aorta	inhalation of 3% isoflurane which was then maintained at a concentrationof 1.5%	NR	NR	NR	NR	NR	6	Rat	wistar	Male	6 month	0.4-0.45 kg	NR	NA	1 RGD-modified graft group of 12 animals missing, see methods: "the total number of rats with implanted RGD-modified grafts was 84". But only 6*2*6 RGD modified graft results reported	NR	NR	6 of 6	6	6	NR/post-implant IHC	0 of 6	NR	NR	NR	NR	NR	Reported	Reported	Reported
Antonova2019-7a	Antonova	2019	polym	96	7a	Yes	PHBV/PCL	electrospun	sterilized by ethyleneoxide	NR	no	NA	10	1.5	18.2–27.5 MPa	350-470	1 month	NA	abdominal aorta	inhalation of 3% isoflurane which was then maintained at a concentrationof 1.5%	NR	NR	NR	NR	NR	6	Rat	wistar	Male	6 month	0.4-0.45 kg	NR	NA	1	NR	NR	4 of 6	4	6	NR/post-implant IHC	2 of 6	NR	NR	NR	NR	NR	Reported	Reported	NR
Antonova2019-7b	Antonova	2019	polym	96	7b	Yes	PHBV/PCL	electrospun	sterilized by ethyleneoxide	NR	no	NA	10	1.5	18.2–27.5 MPa	350-470	3 months	NA	abdominal aorta	inhalation of 3% isoflurane which was then maintained at a concentrationof 1.5%	NR	NR	NR	NR	NR	6	Rat	wistar	Male	6 month	0.4-0.45 kg	NR	NA	1	NR	NR	4 of 6	4	6	NR/post-implant IHC	2 of 6	NR	NR	NR	NR	NR	Reported	Reported	NR
Antonova2020-1a	Antonova	2020	pharmaceuticals	29	1a	Yes	PHBV/PCL-Gfmix The polymer blend contained 5% PHBV (polyhydroxybutyrate/valerate) (Sigma-Aldrich, St. Louis, MO, USA) and 10%PCL (Sigma-Aldrich, St. Louis, MO, USA) dissolved in chloroform.	electrospun	irradiated at 50 kGy dose	NR	VEGF,bFGF,SDF1a	NA	40	4		400	6m	NA	carotid artery	intravenous injection of zoletil + ventilation with 4% sevoflurane	NR	sheep were intravenously administered with 1.5 gcefuroxime in 500 mL 0.9% NaCl during surgery	Systemic heparinization using 5000 Uintravenous heparin was performed.	intramuscular injection of 1.5 g cefuroxime every day for 5 days	NR	NR	Sheep	edilbayev	Female	NR	42-45 kg	NR	NA	100% (based on patency results)	NR	NR	day1: 0/8, month6:0/8, month12:0,8	NR	NR	ultrasound	day1: 8/8, month6:8/8, month12:8/8		NR	NR	NR	NR	NR	NR	NR
Antonova2020-1b	Antonova	2020	pharmaceuticals	29	1b	Yes	PHBV/PCL-GFmix	electrospun	irradiated at 50 kGy dose	NR	VEGF,bFGF,SDF1a	NA	40	4		400	12m	NA	carotid artery	intravenous injection of zoletil + ventilation with 4% sevoflurane	NR	sheep were intravenously administered with 1.5 gcefuroxime in 500 mL 0.9% NaCl during surgery	Systemic heparinization using 5000 Uintravenous heparin was performed.	intramuscular injection of 1.5 g cefuroxime every day for 5 days	NR	8	Sheep	edilbayev	Female	NR	42-45 kg	NR	NA	100% (based on patency results)	NR	NR	day1: 0/8, month6:0/8, month12:0,8	8	8	ultrasound	day1: 8/8, month6:8/8, month12:8/8		NR	NR	NR	NR	NR	NR	NR
Antonova2020-2a	Antonova	2020	pharmaceuticals	29	2a	Yes	PHBV/PCL-GFmix hep/ilo	electrospun	irradiated at 50 kGy dose	NR	VEGF,bFGF,SDF1a+ heparin,iloprost	NA	40	4		400	6m	NA	carotid artery	intravenous injection of zoletil + ventilation with 4% sevoflurane	NR	sheep were intravenously administered with 1.5 gcefuroxime in 500 mL 0.9% NaCl during surgery	Systemic heparinization using 5000 Uintravenous heparin was performed.	intramuscular injection of 1.5 g cefuroxime every day for 5 days	NR	NR	Sheep	edilbayev	Female	NR	42-45 kg	NR	NA	100% (based on patency results)	NR	NR	day1: 5/8. month6:5/8, month12:4/8	NR	NR	ultrasound	day1: 3/8. month6:3/8, month12:3/8		NR	NR	NR	NR	NR	NR	NR
Antonova2020-2b	Antonova	2020	pharmaceuticals	29	2b	Yes	PHBV/PCL-GFmix hep/ilo	electrospun	irradiated at 50 kGy dose	NR	VEGF,bFGF,SDF1a+ heparin,iloprost	NA	40	4		400	12m	NA	carotid artery	intravenous injection of zoletil + ventilation with 4% sevoflurane	NR	sheep were intravenously administered with 1.5 gcefuroxime in 500 mL 0.9% NaCl during surgery	Systemic heparinization using 5000 Uintravenous heparin was performed.	intramuscular injection of 1.5 g cefuroxime every day for 5 days	NR	8	Sheep	edilbayev	Female	NR	42-45 kg	NR	NA	100% (based on patency results)	NR	NR	day1: 5/8. month6:5/8, month12:4/8	4	8	ultrasound	day1: 3/8. month6:3/8, month12:3/8		NR	NR	NR	NR	NR	NR	NR
Antonova2020-3	Antonova	2020	pharmaceuticals	29	3	No	GORE-TEX	NR	NR	NR	NA	NA	70-80	NR	NR	NR	6m, 12m	NA	carotid artery	intravenous injection of zoletil + ventilation with 4% sevoflurane	NR	sheep were intravenously administered with 1.5 gcefuroxime in 500 mL 0.9% NaCl during surgery	Systemic heparinization using 5000 Uintravenous heparin was performed.	intramuscular injection of 1.5 g cefuroxime every day for 5 days	NR	5	Sheep	edilbayev	Female	NR	42-45 kg	NR	NA	100% (based on patency results)	NR	NR	day1: 0/5, month6:0/5, month12:-	NR	5		day1: 5/5, month6:5/5, month12:-		NR	NR	NR	NR	NR	NR	NR
Antonova2020-4	Antonova	2020	pharmaceuticals	29	4	No	carotid artery autograft	NA	NA	NR	NA	NA	70-80	NR	NR	NR	6m, 12m	NA	carotid artery	intravenous injection of zoletil + ventilation with 4% sevoflurane	NR	sheep were intravenously administered with 1.5 gcefuroxime in 500 mL 0.9% NaCl during surgery	Systemic heparinization using 5000 Uintravenous heparin was performed.	intramuscular injection of 1.5 g cefuroxime every day for 5 days	NR	8	Sheep	edilbayev	Female	NR	42-45 kg	NR	NA	100% (based on patency results)	NR	NR	day1:7/8, month6:7/8, month12:7/8	7	8		day1:1/8, month6:1/8, month12:1/8		NR	NR	NR	NR	NR	NR	NR
Audell1980	Audell	1980	acta chir scand	1	1	Yes	PLCL poly (L-lactide-co-ε-caprolactone)	mesh	NR	NR	NA	NA	40	10	NR	NR	may 1977 - april 1979	NA	thoracic aorta	ketamine-phenoperidine-pancuronium (Pavulon)	NR	NR	NR	NR	NR	1	Pig	NR	Female	"young"	22 kg (over the 2 years gained 160kg)	NR	NA	1	NA	NA	1	1	1	angiogram	macroscopically no thrombotic material	no IH, only minor reduction of diameter comared with adjacent aorta, the overall thickness of the regenerated wall corresponded to that of the aorta	NR	Reported	Reported	NR	Reported	Reported	Reported
Bartels1988	Bartels	1988	LAb. Anim.	130	1	Yes	PU+Poly-L-lactic acid	microporous	Ethelyne oxide and high vaccum evacuation	NR	NA	NA	10	1.5	NR	NR	1h-1year	NA	Caval Vein	1% Halothane (Fluorthane) 2:1 Nitrousoxide and Oxygen	NR	NR	NR	NR	25 min	130	Rat	Lewis	Male	2-3 months	250-350g	NR	NA	0.969	4 rats dying within 24h period after surgery: 1 owing to an improperly placed suture: 2 because of blood leakage from ruptured small intestinal blood vessels; and 1 for an unkown reason.	0	Early 100%, Late 97.7%	123	126	autopsy	3 occluded prostheses showed an organized thrombus, suggesting early thrombis	None	NR	NR	NR	NR	Reported	Reported	Reported
Behr2020	Behr	2020	mabi	1	1	Yes	PCL70:30	dip-coating	NR	NR	NA	NA	30	3.8 ± 0.5	1.63 ± 0.3 % mmHG-2 (static compliance)	150	3 hours	NA	aortic	ketamine (10–15 mg kg−1, IM) and Domitor (0.1–0.2 mg kg−1, IM), and main-tained on isoflurane (1–3% via endotracheal tube) during the procedure.	NR	NR	Heparin (80–100 IU kg−1, IA) was given prior to percutaneous vascular intervention	NR	NR	1	Rabbit	NR	NR	NR	NR	NR	NA	1	0	0	continuous blood flow	1	1	angiogram	no acute thrombosis	NR		Reported	NR	NR	NR	NR	NR
Bergmeister2015-1a	Bergmeister	2015	actabiom	68	1a	Yes	hard-block biodegradable thermoplastic polyurethane (TPU).	Electrospun	ethylene oxide	NR	NA	NA	20	1.5	5.1 ± 1.1 %/mm HG	78 ± 10	10 min (protein and lipid adsorption)	NA	infrarenal aorta	ketamine (100 mg kg−1) and xylazine (5 mg kg−1)	Piritramid (4.5 mg kg−1,	enrofloxacine (10 mg kg−1,	grafts soaked in heparinized saline for 15 min before application	not given	NR	3	Rat	Sprague Dawley	Male	NR	300-400 g	NR	NA	1	NR	no	NR	3	3	digital subtraction angiography, magnetic resonsnace imaging, ecg-gated cine gradient echo based flow compensated MR. contrast enhanced magnetic resonance angiography	no thrombus formation		NR	Reported	NA	NA	NA	NA	NA
Bergmeister2015-1b	Bergmeister	2015	actabiom	68	1b	Yes	hard-block biodegradable thermoplastic polyurethane (TPU).	Electrospun	ethylene oxide	NR	NA	NA	20	1.5	5.1 ± 1.1 %/mm HG	78 ± 10	1 week	NA	infrarenal aorta	ketamine (100 mg kg−1) and xylazine (5 mg kg−1)	Piritramid (4.5 mg kg−1,	enrofloxacine (10 mg kg−1,	grafts soaked in heparinized saline for 15 min before application	not given	NR	7	Rat	Sprague Dawley	Male	NR	300-400 g	NR	NA	1	NR	no	NR	7	7	digital subtraction angiography, magnetic resonsnace imaging, ecg-gated cine gradient echo based flow compensated MR. contrast enhanced magnetic resonance angiography	no thrombus formation		NR	Reported	Reported	NR	Reported	Reported	NR
Bergmeister2015-1c	Bergmeister	2015	actabiom	68	1c	Yes	hard-block biodegradable thermoplastic polyurethane (TPU).	Electrospun	ethylene oxide	NR	NA	NA	20	1.5	5.1 ± 1.1 %/mm HG	78 ± 10	1 week (protein and lipid adsorption)	NA	infrarenal aorta	ketamine (100 mg kg−1) and xylazine (5 mg kg−1)	Piritramid (4.5 mg kg−1,	enrofloxacine (10 mg kg−1,	grafts soaked in heparinized saline for 15 min before application	not given	NR	3	Rat	Sprague Dawley	Male	NR	300-400 g	NR	NA	1	NR	no	NR	3	3	digital subtraction angiography, magnetic resonsnace imaging, ecg-gated cine gradient echo based flow compensated MR. contrast enhanced magnetic resonance angiography	no thrombus formation		NR	Reported	NA	NA	NA	NA	NA
Bergmeister2015-1d	Bergmeister	2015	actabiom	68	1d	Yes	hard-block biodegradable thermoplastic polyurethane (TPU).	Electrospun	ethylene oxide	NR	NA	NA	20	1.5	5.1 ± 1.1 %/mm HG	78 ± 10	1 month	NA	infrarenal aorta	ketamine (100 mg kg−1) and xylazine (5 mg kg−1)	Piritramid (4.5 mg kg−1,	enrofloxacine (10 mg kg−1,	grafts soaked in heparinized saline for 15 min before application	not given	NR	7	Rat	Sprague Dawley	Male	NR	300-400 g	NR	NA	1	NR	no	NR	7	7	digital subtraction angiography, magnetic resonsnace imaging, ecg-gated cine gradient echo based flow compensated MR. contrast enhanced magnetic resonance angiography	no thrombus formation		NR	Reported	Reported	NR	Reported	Reported	NR
Bergmeister2015-1e	Bergmeister	2015	actabiom	68	1e	Yes	hard-block biodegradable thermoplastic polyurethane (TPU).	Electrospun	ethylene oxide	NR	NA	NA	20	1.5	5.1 ± 1.1 %/mm HG	78 ± 10	6 months	NA	infrarenal aorta	ketamine (100 mg kg−1) and xylazine (5 mg kg−1)	Piritramid (4.5 mg kg−1,	enrofloxacine (10 mg kg−1,	grafts soaked in heparinized saline for 15 min before application	not given	NR	7	Rat	Sprague Dawley	Male	NR	300-400 g	NR	NA	1	NR	no	NR	7	7	digital subtraction angiography, magnetic resonsnace imaging, ecg-gated cine gradient echo based flow compensated MR. contrast enhanced magnetic resonance angiography	no thrombus formation		5.2 ± 1.5 %/100 mm Hg	Reported	Reported	Reported	Reported	Reported	Reported
Bergmeister2015-1f	Bergmeister	2015	actabiom	68	1f	Yes	hard-block biodegradable thermoplastic polyurethane (TPU).	Electrospun	ethylene oxide	NR	NA	NA	20	1.5	5.1 ± 1.1 %/mm HG	78 ± 10	12 months	NA	infrarenal aorta	ketamine (100 mg kg−1) and xylazine (5 mg kg−1)	Piritramid (4.5 mg kg−1,	enrofloxacine (10 mg kg−1,	grafts soaked in heparinized saline for 15 min before application	not given	NR	7	Rat	Sprague Dawley	Male	NR	300-400 g	NR	NA	1	no signs complications	no	1	7	7	digital subtraction angiography, magnetic resonsnace imaging, ecg-gated cine gradient echo based flow compensated MR. contrast enhanced magnetic resonance angiography	no thrombus formation	no IH compared to ePTFE graft	3.7 ± 0.3%/100 mm Hg	Reported	Reported	Reported	Reported	Reported	Reported
Bergmeister2015-2a	Bergmeister	2015	actabiom	68	2a	No	ePTFE	NA	ethylene oxide	NR	NA	NA	20	1.5	3.7 ± 1.2%/mm HG	100	10 min	NA	infrarenal aorta	ketamine (100 mg kg−1) and xylazine (5 mg kg−1)	Piritramid (4.5 mg kg−1,	enrofloxacine (10 mg kg−1,	grafts soaked in heparinized saline for 15 min before application	not given	NR	3	Rat	Sprague Dawley	Male	NR	300-400 g	NR	NA	1	NR	no	NR	3	3		in 14.2% of the ePTFE grafts thrombi were evident		NR	Reported	Reported	NA	NA	NA	NA
Bergmeister2015-2b	Bergmeister	2015	actabiom	68	2b	No	ePTFE	NA	ethylene oxide	NR	NA	NA	20	1.5	3.7 ± 1.2%/mm HG	100	1 week	NA	infrarenal aorta	ketamine (100 mg kg−1) and xylazine (5 mg kg−1)	Piritramid (4.5 mg kg−1,	enrofloxacine (10 mg kg−1,	grafts soaked in heparinized saline for 15 min before application	not given	NR	7	Rat	Sprague Dawley	Male	NR	300-400 g	NR	NA	1	NR	no	NR	7	7		in 14.2% of the ePTFE grafts thrombi were evident		NR	Reported	Reported	NR	Reported	Reported	NR
Bergmeister2015-2c	Bergmeister	2015	actabiom	68	2c	No	ePTFE	NA	ethylene oxide	NR	NA	NA	20	1.5	3.7 ± 1.2%/mm HG	100	1 week (protein and lipid adsorption)	NA	infrarenal aorta	ketamine (100 mg kg−1) and xylazine (5 mg kg−1)	Piritramid (4.5 mg kg−1,	enrofloxacine (10 mg kg−1,	grafts soaked in heparinized saline for 15 min before application	not given	NR	3	Rat	Sprague Dawley	Male	NR	300-400 g	NR	NA	1	NR	no	NR	3	3		in 14.2% of the ePTFE grafts thrombi were evident		NR	Reported	Reported	NA	NA	NA	NA
Bergmeister2015-2d	Bergmeister	2015	actabiom	68	2d	No	ePTFE	NA	ethylene oxide	NR	NA	NA	20	1.5	3.7 ± 1.2%/mm HG	100	1 month	NA	infrarenal aorta	ketamine (100 mg kg−1) and xylazine (5 mg kg−1)	Piritramid (4.5 mg kg−1,	enrofloxacine (10 mg kg−1,	grafts soaked in heparinized saline for 15 min before application	not given	NR	7	Rat	Sprague Dawley	Male	NR	300-400 g	NR	NA	1	NR	no	NR	7	7		in 14.2% of the ePTFE grafts thrombi were evident		NR	Reported	Reported	NR	Reported	Reported	NR
Bergmeister2015-2e	Bergmeister	2015	actabiom	68	2e	No	ePTFE	NA	ethylene oxide	NR	NA	NA	20	1.5	3.7 ± 1.2%/mm HG	100	6 months	NA	infrarenal aorta	ketamine (100 mg kg−1) and xylazine (5 mg kg−1)	Piritramid (4.5 mg kg−1,	enrofloxacine (10 mg kg−1,	grafts soaked in heparinized saline for 15 min before application	not given	NR	7	Rat	Sprague Dawley	Male	NR	300-400 g	NR	NA	1	NR	no	NR	7	7		in 14.2% of the ePTFE grafts thrombi were evident		3.0 ± 0.5%/100 mm Hg	Reported	Reported	Reported	Reported	Reported	NR
Bergmeister2015-2f	Bergmeister	2015	actabiom	68	2f	No	ePTFE	NA	ethylene oxide	NR	NA	NA	20	1.5	3.7 ± 1.2%/mm HG	100	12 months	NA	infrarenal aorta	ketamine (100 mg kg−1) and xylazine (5 mg kg−1)	Piritramid (4.5 mg kg−1,	enrofloxacine (10 mg kg−1,	grafts soaked in heparinized saline for 15 min before application	not given	NR	7	Rat	Sprague Dawley	Male	NR	300-400 g	NR	NA	1	no signs complications	no	0.9286	7	7		in 14.2% of the ePTFE grafts thrombi were evident	IH occurred in 29% of ePTFE grafts	3.2 ± 1.1%/100 mm Hg	Reported	Reported	Reported	Reported	Reported	NR
Best2017-1	Best	2017	ACSBiomaterial SciEng	83	1	Yes	PGA- PCL/LA	Nonwoven felt	Ethylene oxide	-20 dgr C	PBS Control	NA	3	0.819		NR	2 weeks	NA	Abdominal Inferior Vena Cava	ketamine (100 mg/kg) and xylazine (10 mg/kg)	ketoprofen (5 mg/kg)	NR	NR	NR	NR	10	Mouse	C57BL/6 WildType	Female	8-12 wk	NR	NR	NA	1	NR	NR	0.2	2	10	NR/post-implant IHC	NR	NR	NR	NR	NR	NR	Reported	NR	NR
Best2017-2	Best	2017	ACSBiomaterial SciEng	83	2	No	PGA- PCL/LA	Nonwoven felt	Ethylene oxide	-20 dgr C	NA	NA	3	0.819		NR	2 weeks	BM-MNC	Abdominal Inferior Vena Cava	ketamine (100 mg/kg) and xylazine (10 mg/kg)	ketoprofen (5 mg/kg)	NR	NR	NR	NR	9	Mouse	C57BL/6 WildType	Female	8-12 wk	NR	NR	NA	1	NR	NR	0.889	8	9		NR	NR	NR	NR	NR	NR	Reported	NR	NR
Best2017-3	Best	2017	ACSBiomaterial SciEng	83	3	No	PGA- PCL/LA	Nonwoven felt	Ethylene oxide	-20 dgr C	NA	NA	3	0.819		NR	2 weeks	Peripheral Blood Mononuclear Cell	Abdominal Inferior Vena Cava	ketamine (100 mg/kg) and xylazine (10 mg/kg)	ketoprofen (5 mg/kg)	NR	NR	NR	NR	20	Mouse	C57BL/6 WildType	Female	8-12 wk	NR	NR	NA	0.95	NR	NR	0.3		20		NR	NR	NR	NR	NR	NR	Reported	NR	NR
Best2017-4	Best	2017	ACSBiomaterial SciEng	83	4	No	PGA- PCL/LA	Nonwoven felt	Ethylene oxide	-20 dgr C	Conditioned medium incubation	NA	3	0.819		NR	2 weeks	BM-MNC	Abdominal Inferior Vena Cava	ketamine (100 mg/kg) and xylazine (10 mg/kg)	ketoprofen (5 mg/kg)	NR	NR	NR	NR	25	Mouse	C57BL/6 WildType	Female	8-12 wk	NR	NR	NA	1	NR	NR	0.24	6	25		NR	NR	NR	NR	NR	NR	Reported	NR	NR
Best2019-1a	Best	2019	actbio	12	1a	Yes	PLCL poly (L-lactide-co-ε-caprolactone)	electrospun	NR	NR	NA	NA	3	0.5264+-0.0226	NR	234.8 ± 20.3	6 weeks	NA	abdonminal aorta	Intraperitoneal injection of ketamine and xylazine (100ul/g)	NR	NR	no	no	NR	2	Mouse	C.B-17	Female	16 weeks	19-23 g	SCID-bg	NA	100	0	0	no signficant narrowing	2	2	high frequency doppler ultrasound	no thrombus up to 12 weeks	no stenosis up to 12 weeks	NR	Reported	Reported	Reported	Reported	Reported	Reported
Best2019-1b	Best	2019	actbio	12	1b	Yes	PCLA	electrospun	NR	NR	NA	NA	3	0.5264+-0.0226	NR	234.8 ± 20.3	12 weeks	NA	abdonminal aorta	Intraperitoneal injection of ketamine and xylazine (100ul/g)	NR	NR	no	no	NR	2	Mouse	C.B-17	Female	16 weeks	19-23 g	SCID-bg	NA	100	0	0	no signficant narrowing	2	2	high frequency doppler ultrasound	no thrombus up to 12 weeks	no stenosis up to 12 weeks	NR	Reported	Reported	Reported	Reported	Reported	Reported
Best2019-1c	Best	2019	actbio	12	1c	Yes	PCLA	electrospun	NR	NR	NA	NA	3	0.5264+-0.0226	NR	234.8 ± 20.3	24 weeks	NA	abdonminal aorta	Intraperitoneal injection of ketamine and xylazine (100ul/g)	NR	NR	no	no	NR	2	Mouse	C.B-17	Female	16 weeks	19-23 g	SCID-bg	NA	0	2	NA	no signficant narrowing	0	0	high frequency doppler ultrasound	NR	NR	NR	Reported	Reported	Reported	Reported	Reported	Reported
Best2019-2a	Best	2019	actbio	12	2a	Yes	PLCL poly (L-lactide-co-ε-caprolactone)	electrospun	NR	NR	NA	NA	3	0.5264+-0.0226	NR	234.8 ± 20.3	6 weeks	NA	IVC	Intraperitoneal injection of ketamine and xylazine (100ul/g)	NR	NR	no	no	NR	2	Mouse	C.B-17	Female	16 weeks	19-23 g	SCID-bg	NA	100	0	0	no signficant narrowing	2	2	high frequency doppler ultrasound	no thrombus up to 12 weeks	no stenosis up to 12 weeks	NR	Reported	Reported	Reported	Reported	Reported	Reported
Best2019-2b	Best	2019	actbio	12	2b	Yes	PCLA	electrospun	NR	NR	NA	NA	3	0.5264+-0.0226	NR	234.8 ± 20.3	12 weeks	NA	IVC	Intraperitoneal injection of ketamine and xylazine (100ul/g)	NR	NR	no	no	NR	2	Mouse	C.B-17	Female	16 weeks	19-23 g	SCID-bg	NA	100	0	0	no signficant narrowing	2	2	high frequency doppler ultrasound	no thrombus up to 12 weeks	no stenosis up to 12 weeks	NR	Reported	Reported	Reported	Reported	Reported	Reported
Best2019-2c	Best	2019	actbio	12	2c	Yes	PCLA	electrospun	NR	NR	NA	NA	3	0.5264+-0.0226	NR	234.8 ± 20.3	24 weeks	NA	IVC	Intraperitoneal injection of ketamine and xylazine (100ul/g)	NR	NR	no	no	NR	2	Mouse	C.B-17	Female	16 weeks	19-23 g	SCID-bg	NA	100	0	0	no signficant narrowing	2	2	high frequency doppler ultrasound	NR	NR	NR	Reported	Reported	Reported	Reported	Reported	Reported
Bowald1979	Bowald	1979	Surgery	3	1	Yes	polyglactin 910	mesh	NR	NR	NA	NA	40	"same diameter of the pig aorta"	NR	NR	40 days	NA	thoracic aorta	ketamine-phenoperidine-pancuronium (Pavulon)	NR	NR	NR	NR	NR	3	Pig	NR	NR	"young"	25kg	NR	NA	1	NA	NA	1	3	3	NR/autopsy	grafts were lined with a nonthrombogenic endothelial layer	not observerd	NR	NR	Reported	NR	Reported	Reported	NR
Bowald1980-1a	Bowald	1980	acta chir scand	20	1a	Yes	polyglactin 910	double layer polyglactin mesh tube	NR	NR	NA	NA	70-200	8 to10	NR	NR	40 days	NA	descending aorta	ketamine-phenoperidine-pancuronium (Pavulon)	NR	NR	NR	NR	NR	8	Pig	NR	NR	"young"	22-25kg	NR	NA	2 of 8	6 (spontaneous graft rupture of grafts longer than 15cm at 20-22 days post implantation)	NA	in remaining 2 animals: no thrombus	2	2	NR/autopsy	no	no IH, thickness of newly regenerated wall corresponds to that of the aorta	NR	Reported	Reported	NR	Reported	Reported	Reported
Bowald1980-1b	Bowald	1980	acta chir scand	20	1b	Yes	polyglactin 910	double layer polyglactin mesh tube	NR	NR	NA	NA	70-200	8 to10	NR	NR	180 days	NA	descending aorta	ketamine-phenoperidine-pancuronium (Pavulon)	NR	NR	NR	NR	NR	5	Pig	NR	NR	"young"	22-25kg	NR	NA	3of 5	NA	2 (respiratory tract infection at 62 and 81 days post implantation)	1	3	3	NR/autopsy	no	no IH, thickness of newly regenerated wall corresponds to that of the aorta	NR	NR	Reported	NR	Reported	Reported	Reported
Bowald1980-2	Bowald	1980	acta chir scand	20	2	No	polyglactin 910 with external PTFE graft	combined prosthesis: inner layer polyglactin mesh tube, outer layer external layer PTFE graft, polyglactin tube anchored to the inside by multiple polyglactin sutures	NR	NR	NA	NA: PTFE is part of the graft	70-200	8 to10	NR	NR	90 days	NA	descending aorta	ketamine-phenoperidine-pancuronium (Pavulon)	NR	NR	NR	NR	NR	3	Pig	NR	NR	"young"	22-25kg	NR	NA	1	NA	NA	1	3	3		non-thrombogenic inner layer	no IH	NR	NR	Reported	NR	Reported	Reported	Reported
Bowald1980-3	Bowald	1980	acta chir scand	20	3	No	PTFE graft	only PTFE, control	NR	NR	NA	NA	70-200	8 to10	NR	NR	90 days	NA	descending aorta	ketamine-phenoperidine-pancuronium (Pavulon)	NR	NR	NR	NR	NR	2	Pig	NR	NR	"young"	22-25kg	NR	NA	1	NA	NA	1	2	2		NR	NR	NR	NR	Reported	NR	Reported	Reported	Reported
Bowald1980-4	Bowald	1980	acta chir scand	20	4	Yes	polyglactin 910 with graft shileding : dacron mesh tube	dacron mesh wrapped around after heamostasis	NR	NR	NA	dacron mesh wrapped around polyglactin 910 tube after hemostasis.	70-200	8 to10	NR	NR	90 days	NA	descending aorta	ketamine-phenoperidine-pancuronium (Pavulon)	NR	NR	NR	NR	NR	2	Pig	NR	NR	"young"	22-25kg	NR	NA	1	NA	NA	1	2	2	NR/autopsy	NR	NR	NR	NR	Reported	NR	Reported	Reported	Reported
Brennan2008-1a	Brennan	2008	AnnSurg	8	1a	Yes	PGA- P(CL/LA)	Nonwoven	10% pencillin/streptomycin solution for 24 hours under direct ultraviolet light	NR	NA	NA	30	13	The ultimate tensile strength of the unseeded scaffold measured 9.16± 0.62 MPa with an elastic modulus of 0.35± 0.01 MPa.	1500	1 month	BM-MNC	inferior vena cava	2%–4% isofluorane	NR	NR	100U/Kg heparin	NR	NR	1	Sheep	Dover	NR	Juvenile (Lamb)	NR	NR	NA	1	0	0	NR	NR	1	bimontly angiography	NR	NR	NR	NR	NR	NR	NR	NR	NR
Brennan2008-1b	Brennan	2008	AnnSurg	8	1b	Yes	PGA- P(CL/LA)	Nonwoven	10% pencillin/streptomycin solution for 24 hours under direct ultraviolet light	NR	NA	NA	30	13	The ultimate tensile strength of the unseeded scaffold measured 9.16± 0.62 MPa with an elastic modulus of 0.35± 0.01 MPa.	1500	6 months	BM-MNC	inferior vena cava	2%–4% isofluorane	NR	NR	100U/Kg heparin	NR	NR	6	Sheep	Dover	NR	Juvenile (Lamb)	NR	NR	NA	1	0	0	100	6	6	bimontly angiography	NR	NR	NR	Reported	NR	NR	NR	Reported	Reported
Brennan2008-2	Brennan	2008	AnnSurg	8	2	Yes	PGA- P(CL/LA)	Nonwoven	10% pencillin/streptomycin solution for 24 hours under direct ultraviolet light	NR	NA	NA	30	13	The ultimate tensile strength of the unseeded scaffold measured 9.16± 0.62 MPa with an elastic modulus of 0.35± 0.01 MPa.	1500	6 months	Unseeded	inferior vena cava	2%–4% isofluorane	NR	NR	100U/Kg heparin	NR	NR	1	Sheep	Dover	NR	Juvenile (Lamb)	NR	NR	NA	1	0	0	100	1	1	bimontly angiography	NR	NR	NR	Reported	NR	NR	NR	Reported	Reported
Brothers1990-1	Brothers	1990	Journal of Biomedical Materials Research	8	1	Yes	PU	Saltcasting	NR	NR	NA	NA	NR	4.8	NR	NR	6 months	NA	aorto-iliac	thiamylal sodium induction and endotracheal	None	Penicilin Benathine and procaine hydrocholoride (450,000U)	intravenous heparin sodium (100 U/kg)	NR	NR	8	Dog	Mongrel	Female	NR	20-35	NR	NA	100% NR	NR	NR	0.75	6	8	triweekly femoral pulse palpation and after 3 and 6 months arteriography	Graft surface thrombus (Fig. 3) was significantly greater ( p < 0.01) at 6 months on polyurethane grafts (59%) compared to ePTFE grafts (22%).	Thick neointima	NR	Reported	Reported	NR	NR	NR	NR
Brothers1990-2	Brothers	1990	Journal of Biomedical Materials Research	8	2	No	ePTFE	NA	NR	NR	NA	NA	NR	5	NR	NR	6 months	NA	aorto-iliac																					NR	NR	NR	NR	NR	NR	NR	NR	NR	NR
Brugmans2019-1a	Brugmans	2019	cardiovascpathol	9	1a	Yes	chain-extending poly-caprolactone with the supramolecular UPy-motif	electrospun	NR? ("fabricates as a sterile conduit"	NR	NA	NA	35+/-4	20.8		1000	5 days	NA	pulmonary artery	general anesthesia	NR	For all other animals, antibiotic treatment consisted of Ceftiofur 2.2 mg/kg IM for 5 days	Heparinization was achieved by an intravenous injection of 100 U/kg of Heparin and repeated to maintain the activated clotting time over 300 s	anticoagulation with Enoxaparine 40 mg SID for 5 days and then 40 mg/SC/1×24 h/90 days, and Aspirin 250 mg/SC/day/until sacrifice	NR	1	Sheep	NR	Female	adult (range 1y9m to 3y 2m, table per animal)	range 46-78 kg (table per animal)	NR	NA	1	0	0	all graft remained patent	1	1	echocardiography	NR	all grafts without evidence of stenosis. , the luminal surface was covered with fibrous tissue composed of smooth muscle cells and collagen	average burst pressure of 1355 mmHg. higher then higher then unimplanted scaffold (796 mmHg) and native (620 mmHg) and above safety limit (120 mmHg)	Reported	Reported	NR	Reported	NR	Reported
Brugmans2019-1b	Brugmans	2019	cardiovascpathol	9	1b	Yes	chain-extending poly-caprolactone with the supramolecular UPy-motif	electrospun	NR? ("fabricates as a sterile conduit"	NR	NA	NA	35+/-4	20.8		1000	8 wks	NA	pulmonary artery	general anesthesia	NR	For animals in the 8 week study, antibiotic treatment consisted of Cephamandole at the dose of 20 mg/kg/IV or IM 2×24 h for 2 days and IM for 6 days.	Heparinization was achieved by an intravenous injection of 100 U/kg of Heparin and repeated to maintain the activated clotting time over 300 s	Anticoagulationand anti-aggregation treatment consisted of Calciparin 0.8ml/SC/2×24h/90 days and aspirin 250 mg/SC/day until sacrifice	NR	2	Sheep	NR	Female	adult (range 1y9m to 3y 2m, table per animal)	range 46-78 kg (table per animal)	NR	NA	1	0	0	all graft remained patent	2	2	echocardiography	NR	all grafts without evidence of stenosis. , the luminal surface was covered with fibrous tissue composed of smooth muscle cells and collagen	average burst pressure of 1355 mmHg. higher then higher then unimplanted scaffold (796 mmHg) and native (620 mmHg) and above safety limit (120 mmHg)	Reported	NR	NR	Reported	NR	Reported
Brugmans2019-1c	Brugmans	2019	cardiovascpathol	9	1c	Yes	chain-extending poly-caprolactone with the supramolecular UPy-motif	electrospun	NR? ("fabricates as a sterile conduit"	NR	NA	NA	35+/-4	20.8		1000	10 wks	NA	pulmonary artery	general anesthesia	NR	For all other animals, antibiotic treatment consisted of Ceftiofur 2.2 mg/kg IM for 5 days	Heparinization was achieved by an intravenous injection of 100 U/kg of Heparin and repeated to maintain the activated clotting time over 300 s	anticoagulation with Enoxaparine 40 mg SID for 5 days and then 40 mg/SC/1×24 h/90 days, and Aspirin 250 mg/SC/day/until sacrifice	NR	1	Sheep	NR	Female	adult (range 1y9m to 3y 2m, table per animal)	range 46-78 kg (table per animal)	NR	NA	1	0	0	all graft remained patent	1	1	echocardiography	NR	all grafts without evidence of stenosis. , the luminal surface was covered with fibrous tissue composed of smooth muscle cells and collagen	average burst pressure of 1355 mmHg. higher then higher then unimplanted scaffold (796 mmHg) and native (620 mmHg) and above safety limit (120 mmHg)	Reported	NR	NR	Reported	NR	Reported
Brugmans2019-1d	Brugmans	2019	cardiovascpathol	9	1d	Yes	chain-extending poly-caprolactone with the supramolecular UPy-motif	electrospun	NR? ("fabricates as a sterile conduit"	NR	NA	NA	35+/-4	20.8		1000	11 wks	NA	pulmonary artery	general anesthesia	NR	For all other animals, antibiotic treatment consisted of Ceftiofur 2.2 mg/kg IM for 5 days	Heparinization was achieved by an intravenous injection of 100 U/kg of Heparin and repeated to maintain the activated clotting time over 300 s	anticoagulation with Enoxaparine 40 mg SID for 5 days and then 40 mg/SC/1×24 h/90 days, and Aspirin 250 mg/SC/day/until sacrifice	NR	1	Sheep	NR	Female	adult (range 1y9m to 3y 2m, table per animal)	range 46-78 kg (table per animal)	NR	NA	1	0	0	all graft remained patent	1	1	echocardiography	NR	all grafts without evidence of stenosis. , the luminal surface was covered with fibrous tissue composed of smooth muscle cells and collagen	average burst pressure of 1355 mmHg. higher then higher then unimplanted scaffold (796 mmHg) and native (620 mmHg) and above safety limit (120 mmHg)	Reported	NR	NR	Reported	NR	Reported
Brugmans2019-1e	Brugmans	2019	cardiovascpathol	9	1e	Yes	chain-extending poly-caprolactone with the supramolecular UPy-motif	electrospun	NR? ("fabricates as a sterile conduit"	NR	NA	NA	35+/-4	20.8		1000	24wks	NA	pulmonary artery	general anesthesia	NR	For all other animals, antibiotic treatment consisted of Ceftiofur 2.2 mg/kg IM for 5 days	Heparinization was achieved by an intravenous injection of 100 U/kg of Heparin and repeated to maintain the activated clotting time over 300 s	anticoagulation with Enoxaparine 40 mg SID for 5 days and then 40 mg/SC/1×24 h/90 days, and Aspirin 250 mg/SC/day/until sacrifice	NR	1	Sheep	NR	Female	adult (range 1y9m to 3y 2m, table per animal)	range 46-78 kg (table per animal)	NR	NA	1	0	0	all graft remained patent	1	1	echocardiography	NR	all grafts without evidence of stenosis. , the luminal surface was covered with fibrous tissue composed of smooth muscle cells and collagen	average burst pressure of 1355 mmHg. higher then higher then unimplanted scaffold (796 mmHg) and native (620 mmHg) and above safety limit (120 mmHg)	Reported	Reported	NR	Reported	NR	Reported
Brugmans2019-1f	Brugmans	2019	cardiovascpathol	9	1f	Yes	chain-extending poly-caprolactone with the supramolecular UPy-motif	electrospun	NR? ("fabricates as a sterile conduit"	NR	NA	NA	35+/-4	20.8		1000	40wks	NA	pulmonary artery	general anesthesia	NR	For all other animals, antibiotic treatment consisted of Ceftiofur 2.2 mg/kg IM for 5 days	Heparinization was achieved by an intravenous injection of 100 U/kg of Heparin and repeated to maintain the activated clotting time over 300 s	anticoagulation with Enoxaparine 40 mg SID for 5 days and then 40 mg/SC/1×24 h/90 days, and Aspirin 250 mg/SC/day/until sacrifice	NR	1	Sheep	NR	Female	adult (range 1y9m to 3y 2m, table per animal)	range 46-78 kg (table per animal)	NR	NA	1	0	0	all graft remained patent	1	1	echocardiography	NR	all grafts without evidence of stenosis. , the luminal surface was covered with fibrous tissue composed of smooth muscle cells and collagen	average burst pressure of 1355 mmHg. higher then higher then unimplanted scaffold (796 mmHg) and native (620 mmHg) and above safety limit (120 mmHg)	Reported	Reported	NR	Reported	NR	Reported
Brugmans2019-1g	Brugmans	2019	cardiovascpathol	9	1g	Yes	chain-extending poly-caprolactone with the supramolecular UPy-motif	electrospun	NR? ("fabricates as a sterile conduit"	NR	NA	NA	35+/-4	20.8		1000	53wks	NA	pulmonary artery	general anesthesia	NR	For all other animals, antibiotic treatment consisted of Ceftiofur 2.2 mg/kg IM for 5 days	Heparinization was achieved by an intravenous injection of 100 U/kg of Heparin and repeated to maintain the activated clotting time over 300 s	anticoagulation with Enoxaparine 40 mg SID for 5 days and then 40 mg/SC/1×24 h/90 days, and Aspirin 250 mg/SC/day/until sacrifice	NR	2	Sheep	NR	Female	adult (range 1y9m to 3y 2m, table per animal)	range 46-78 kg (table per animal)	NR	NA	1	0	0	all graft remained patent	2	2	echocardiography	NR	all grafts without evidence of stenosis. , the luminal surface was covered with fibrous tissue composed of smooth muscle cells and collagen	average burst pressure of 1355 mmHg. higher then higher then unimplanted scaffold (796 mmHg) and native (620 mmHg) and above safety limit (120 mmHg)	Reported	Reported	NR	Reported	Reported	Reported
Buscemi2017-1	Buscemi	2017	Transplant.proc.	1	1	Yes	PHEA-PLA/PCL	Electrospun	NR	NR	heparin (low-molecular-weight heparin; heparin molecules covalently bonded to the nanostructure of the scaffold)	None	"a few cm"	~5	NR	500	1 month	NA	External left iliac AV fistula	premedication (6.3 mg/kg_x000D_ zolazepam tiletamine þ 2.3 mg/kg xylazine), induction (0.5 mg/kg_x000D_ propofol), and maintenance (isofluraneþ pancuronium, 12:7mg/kg).	NR	oxytetracycline (20 mg/kg/d for3 days post-op)	None	None	NR	1	Pig	NR	NR	4 months	40 kg	NR	NA	1	[doppler] thrombus in 3d week (we had no evidence of early thrombosis phenomena)	NA	Patent for first 2 weeks, after 1 month explanted due to thrombus response as seen by doppler	0	1	doppler ultrasound	Thrombus in 3d week	NR	NR	NR	Reported	NR	Reported	NR	NR
Chan2017-1a	Chan	2017	Plos One	48	1a	Yes	PCL	Electrospun	Ethanol (70%)	NR	NA	NA	NR	0.5	NR	100	7 days	NA	Rigth Common Corotid Artery (sleeve anastemosis)	Methoxyfluroane (2%)	Carprofen (5mg/kg single dose); and aspirin (10 mg/kg/d) in drinking water 1 week before surg)	NR	NR	NR	NR	12	Mouse	C57/BL6	Male	9-10 weeks	25 +/- 2 g	NR	NA	83% overall	Overall 4 grafts found to be occluded after explant; these samples were excluded from the study	Overall 8 mice due to surgical mistakes	NR	NR	NR	NR	NR	neointimal area: 32.0 ± 3.7%	NR	NR	NR	NR	Reported	Reported	Reported
Chan2017-1b	Chan	2017	Plos One	48	1b	Yes	PCL	Electrospun	Ethanol (70%)	NR	NA	NA	NR	0.5	NR	100	14 days	NA	Rigth Common Corotid Artery (sleeve anastemosis)	Methoxyfluroane (2%)	Carprofen (5mg/kg single dose); and aspirin (10 mg/kg/d) in drinking water 1 week before surg)	NR	NR	NR	NR	12	Mouse	C57/BL6	Male	9-10 weeks	25 +/- 2 g	NR	NA	83% overall	Overall 4 grafts found to be occluded after explant; these samples were excluded from the study	Overall 8 mice due to surgical mistakes	NR	NR	NR	NR	NR	neointimal area: 44.4 ± 4.7%	NR	NR	NR	NR	Reported	Reported	Reported
Chan2017-1c	Chan	2017	Plos One	48	1c	Yes	PLCL poly (L-lactide-co-ε-caprolactone)	Electrospun	Ethanol (70%)	NR	NA	NA	NR	0.5	NR	100	28 days	NA	Rigth Common Corotid Artery (sleeve anastemosis)	Methoxyfluroane (2%)	Carprofen (5mg/kg single dose); and aspirin (10 mg/kg/d) in drinking water 1 week before surg)	NR	NR	NR	NR	12	Mouse	C57/BL6	Male	9-10 weeks	25 +/- 2 g	NR	NA	83% overall	Overall 4 grafts found to be occluded after explant; these samples were excluded from the study	Overall 8 mice due to surgical mistakes	NR	36	40	after explant	NR	neointimal area: 54.1 ± 4.0% At 28 days, this effect was most pronounced and the extent of neointimal hyperplasia greatest near the proximal cuff.	NR	NR	NR	NR	Reported	Reported	Reported
Conconi2014-1	Conconi	2014	Mol. Med. Reports	14	1	Yes	PVA	Cryogel in tubular molds	80% (v̸v) ethanol solution for 4 h under UV light	PBS containing a 1% antibiotic and antimycotic solution at 4˚C until use.	NA	NA	20	2	NR	NR	12 Months	NA	Abdominal Aorta	Halothane	NR	None	None	None	NR	7	Rat	Sprague Dawley	Male	6 months	250-300g	NR	NA	1	0	0	1	7	7	NR/partially occluded as shown in staining	No signs	NR	NR	NR	NR	NR	NR	Reported	NR
Conconi2014-2	Conconi	2014	Mol. Med. Reports	14	2	No	PVA/DVM	Cryogel and decellularized vascular matrix from calves	80% (v̸v) ethanol solution for 4 h under UV light	PBS containing_x000D_ a 1% antibiotic and antimycotic solution at 4˚C until use.	NA	NA	20	2	NR	NR	<3-4days	NA	Abdominal Aorta	Halothane	NR	None	None	None	NR	7	Rat	Sprague Dawley	Male	6 months	250-300g	NR	NA	0	7	0	Total or partially Occluded	0	7		Oclusion by fibrin and trombi	NR	NR	NR	NR	NR	NR	NR	NR
Cui2019-1a	Cui	2019	jbma	8	1a	Yes	PELCL/PEGm innerlayer and PLGAm outerlayer	electrospun	UV (? Same as in vitro culture?)	NR	miR-126 , miR-145	NA	12	1.5	NR	NR	4wk	NA	left common carotid artery	pentobarbital sodium at 35 mg/kgvia intravenous injection	NR	NR	NR	NR	NR	1	Rabbit	New Zealand White white	NR	NR	2.5-3 kg	NR	NA	NR	NR	NR	NR	NR	1	NR	no	no	NR	NR	NR	NR	Reported	Reported	NR
Cui2019-1b	Cui	2019	jbma	8	1a	Yes	PELCL/PEGm innerlayer and PLGAm outerlayer	electrospun	UV (? Same as in vitro culture?)	NR	miR-126 , miR-145	NA	12	1.5	NR	NR	8wk	NA	left common carotid artery	pentobarbital sodium at 35 mg/kgvia intravenous injection	NR	NR	NR	NR	NR	1	Rabbit	New Zealand White white	NR	NR	2.5-3 kg	NR	NA	NR	NR	NR	NR	NR	1	NR	no	no	NR	NR	NR	NR	Reported	Reported	NR
Cui2019-2a	Cui	2019	jbma	8	2a	Yes	PELCL/PEGm innerlayer and PLGAm outerlayer	electrospun	UV (? Same as in vitro culture?)	NR	miR-126/b	NA	12	1.5	NR	NR	4wk	NA	left common carotid artery	pentobarbital sodium at 35 mg/kgvia intravenous injection	NR	NR	NR	NR	NR	1	Rabbit	New Zealand White white	NR	NR	2.5-3 kg	NR	NA	NR	NR	NR	NR	NR	1	NR	no	no	NR	NR	NR	NR	Reported	Reported	NR
Cui2019-2b	Cui	2019	jbma	8	2b	Yes	PELCL/PEGm innerlayer and PLGAm outerlayer	electrospun	UV (? Same as in vitro culture?)	NR	miR-126/b	NA	12	1.5	NR	NR	8wk	NA	left common carotid artery	pentobarbital sodium at 35 mg/kgvia intravenous injection	NR	NR	NR	NR	NR	1	Rabbit	New Zealand White white	NR	NR	2.5-3 kg	NR	NA	NR	NR	NR	NR	NR	1	NR	no	no	NR	NR	NR	NR	Reported	Reported	NR
Cui2019-3a	Cui	2019	jbma	8	3a	Yes	PELCL/PEGm innerlayer and PLGAm outerlayer	electrospun	UV (? Same as in vitro culture?)	NR	b/miR-145	NA	12	1.5	NR	NR	4wk	NA	left common carotid artery	pentobarbital sodium at 35 mg/kgvia intravenous injection	NR	NR	NR	NR	NR	1	Rabbit	New Zealand White white	NR	NR	2.5-3 kg	NR	NA	NR	NR	NR	NR	NR	1	NR	no	no	NR	NR	NR	NR	Reported	Reported	NR
Cui2019-3b	Cui	2019	jbma	8	3b	Yes	PELCL/PEGm innerlayer and PLGAm outerlayer	electrospun	UV (? Same as in vitro culture?)	NR	b/miR-145	NA	12	1.5	NR	NR	8wk	NA	left common carotid artery	pentobarbital sodium at 35 mg/kgvia intravenous injection	NR	NR	NR	NR	NR	1	Rabbit	New Zealand White white	NR	NR	2.5-3 kg	NR	NA	NR	NR	NR	NR	NR	1	NR	no	no	NR	NR	NR	NR	Reported	Reported	NR
Cui2019-4a	Cui	2019	jbma	8	4a	Yes	PELCL/PEGm innerlayer and PLGAm outerlayer	electrospun	UV (? Same as in vitro culture?)	NR	b/b	NA	12	1.5	NR	NR	4wk	NA	left common carotid artery	pentobarbital sodium at 35 mg/kgvia intravenous injection	NR	NR	NR	NR	NR	1	Rabbit	New Zealand White white	NR	NR	2.5-3 kg	NR	NA	NR	NR	NR	NR	NR	1	NR	no	no	NR	NR	NR	NR	Reported	Reported	NR
Cui2019-4b	Cui	2019	jbma	8	4b	Yes	PELCL/PEGm innerlayer and PLGAm outerlayer	electrospun	UV (? Same as in vitro culture?)	NR	b/b	NA	12	1.5	NR	NR	8wk	NA	left common carotid artery	pentobarbital sodium at 35 mg/kgvia intravenous injection	NR	NR	NR	NR	NR	1	Rabbit	New Zealand White white	NR	NR	2.5-3 kg	NR	NA	NR	NR	NR	NR	NR	1	NR	no	no	NR	NR	NR	NR	Reported	Reported	NR
Drews2020-1a	Drews	2020	sci. transl. med	14	1a	Yes	PGA/PCLA	knitted with sealant of PCLA	NR	NR	NA	NA	130 ± 5	16 ± 0.5 mm or 18 ± 0.5 mm in inner diameter	NR	700+-100	<6wk	bone-marrow mononuclear cells	IVC	anesthetized using propofol (5 mg/kg) for induction and isoflurane (1-4%) or propofol (20-40mg/kg/hr) for maintenance	NR	NR	NR	NR	NR	4	Sheep	NR	Female	Juvenile (Lamb)	NR	NR	NA	91,66% overall	NA	2 peri-operative mortality	2 symptomatic stenosis at 6 weeks	0	2	serial angiography and intravascular ultrasound	NR	2	NR	NR	NR	NR	Reported	NR	NR
Drews2020-1b	Drews	2020	sci. transl. med	14	1b	Yes	PGA/PCLA	knitted with sealant of PCLA	NR	NR	NA	NA	130 ± 5	16 ± 0.5 mm or 18 ± 0.5 mm in inner diameter	NR	700+-100	6m	bone-marrow mononuclear cells	IVC	anesthetized using propofol (5 mg/kg) for induction and isoflurane (1-4%) or propofol (20-40mg/kg/hr) for maintenance	NR	NR	NR	NR	NR	5	Sheep	NR	Female	Juvenile (Lamb)	NR	NR	NA	91,66% overall	NA	NA	"Yet, as predicted by the model, the stenosis improved spontaneously without endovascular intervention, and all TEVGs remained patent throughout the course of the study (fig. S8B)."	5	5	serial angiography and intravascular ultrasound	NR	0	NR	NR	NR	NR	Reported	NR	NR
Drews2020-1c	Drews	2020	sci. transl. med	14	1c	Yes	PGA/PCLA	knitted with sealant of PCLA	NR	NR	NA	NA	130 ± 5	16 ± 0.5 mm or 18 ± 0.5 mm in inner diameter	NR	700+-100	1 year	bone-marrow mononuclear cells	IVC	anesthetized using propofol (5 mg/kg) for induction and isoflurane (1-4%) or propofol (20-40mg/kg/hr) for maintenance	NR	NR	NR	NR	NR	2	Sheep	NR	Female	Juvenile (Lamb)	NR	NR	NA	91,66% overall	NA	NA	"Yet, as predicted by the model, the stenosis improved spontaneously without endovascular intervention, and all TEVGs remained patent throughout the course of the study (fig. S8B)."	2	2	serial angiography and intravascular ultrasound	NR	0	NR	NR	NR	NR	Reported	NR	Reported
Drews2020-1d	Drews	2020	sci. transl. med	14	1d	Yes	PGA/PCLA	knitted with sealant of PCLA	NR	NR	NA	NA	130 ± 5	16 ± 0.5 mm or 18 ± 0.5 mm in inner diameter	NR	700+-100	18m	bone-marrow mononuclear cells	IVC	anesthetized using propofol (5 mg/kg) for induction and isoflurane (1-4%) or propofol (20-40mg/kg/hr) for maintenance	NR	NR	NR	NR	NR	3	Sheep	NR	Female	Juvenile (Lamb)	NR	NR	NA	91,66% overall	NA	NA	"Yet, as predicted by the model, the stenosis improved spontaneously without endovascular intervention, and all TEVGs remained patent throughout the course of the study (fig. S8B)."	3	3	serial angiography and intravascular ultrasound	NR	0	NR	NR	NR	Reported	NR	NR	NR
Duan2015-1a	Duan	2015	Vascular	12	1a	Yes	hPCL	Electrospun	NR	NR	Heparin	NA	50	2.5	burst pressure: 209kPa	NR	4 weeks	NA	Femoral Artery	2 mg/kg Xylazine HCL and 1 mg/kg diazepam	NR	Penecilin 800000 U every 12 h for the first 3 days	0.8mg/kg heparin femoral artery	None	NR	2	Dog	Mongrel	Mix	2-3 years	15-25kg	NR	NA	1	0	0	1 occludded, 1 patent	1	2	arteriography	NR	NR	185 kPa	Reported	NR	NR	NR	Reported	Reported
Duan2015-1b	Duan	2015	Vascular	12	1b	Yes	hPCL	Electrospun	NR	NR	Heparin	NA	50	2.5	burst pressure: 209kPa	NR	8 weeks	NA	Femoral Artery	2 mg/kg Xylazine HCL and 1 mg/kg diazepam	NR	Penecilin 800000 U every 12 h for the first 3 days	0.8mg/kg heparin femoral artery	None	NR	2	Dog	Mongrel	Mix	2-3 years	15-25kg	NR	NA	1	0	0	2 patent	2	2	arteriography	NR	NR	168 kPa	Reported	NR	NR	NR	Reported	Reported
Duan2015-1c	Duan	2015	Vascular	12	1c	Yes	hPCL	Electrospun	NR	NR	Heparin	NA	50	2.5	burst pressure: 209kPa	NR	12 weeks	NA	Femoral Artery	2 mg/kg Xylazine HCL and 1 mg/kg diazepam	NR	Penecilin 800000 U every 12 h for the first 3 days	0.8mg/kg heparin femoral artery	None	NR	2	Dog	Mongrel	Mix	2-3 years	15-25kg	NR	NA	1	0	0	1 occluded, 1 patent	1	2	arteriography	NR	NR	157kPa	Reported	NR	NR	NR	Reported	Reported
Duan2015-2a	Duan	2015	Vascular	12	2a	Yes	PCL	Electrospun	NR	NR	None	NA	50	2.5	burst pressure: 205kPa	NR	4 weeks	NA	Femoral Artery	2 mg/kg Xylazine HCL and 1 mg/kg diazepam	NR	Penecilin 800000 U every 12 h for the first 3 days	0.8mg/kg heparin femoral artery	None	NR	2	Dog	Mongrel	Mix	2-3 years	15-25kg	NR	NA	1	0	0	1 occluded, 1 patent	1	2	arteriography	NR	NR	189kPa	Reported	NR	NR	NR	NR	Reported
Duan2015-2b	Duan	2015	Vascular	12	2b	Yes	PCL	Electrospun	NR	NR	None	NA	50	2.5	burst pressure: 205kPa	NR	8 weeks	NA	Femoral Artery	2 mg/kg Xylazine HCL and 1 mg/kg diazepam	NR	Penecilin 800000 U every 12 h for the first 3 days	0.8mg/kg heparin femoral artery	None	NR	2	Dog	Mongrel	Mix	2-3 years	15-25kg	NR	NA	1	0	0	1 occluded, 1 patent	1	2	arteriography	NR	NR	169kPa	Reported	NR	NR	NR	NR	Reported
Duan2015-2c	Duan	2015	Vascular	12	2c	Yes	PCL	Electrospun	NR	NR	None	NA	50	2.5	burst pressure: 205kPa	NR	12 weeks	NA	Femoral Artery	2 mg/kg Xylazine HCL and 1 mg/kg diazepam	NR	Penecilin 800000 U every 12 h for the first 3 days	0.8mg/kg heparin femoral artery	None	NR	2	Dog	Mongrel	Mix	2-3 years	15-25kg	NR	NA	1	0	0	1 occluded, 1 patent	1	2	arteriography	NR	NR	160kPa	Reported	NR	NR	NR	NR	Reported
Duijvelshof2018-1a	Duijvelshoff	2018	bioengineering	60	1a	Yes	PCL2000-U4U	electrospun	ehtylene oxide	NR	NA	PTFE	16	1.3	NR	345±37	1d	NA	infrarenal abdominal aorta	eneral anesthesia (1.5–2.5% isoflurane)	analgesia (buprenorphine 0.05 mg/kg).	NR	Animals were administered25 IE of heparin subcutaneously prior to surgery	No anti-coagulation or anti-platelet therapy was given throughout theduration of the study. I	NR	9	Rat	Lewis	Male	NR	306±17 g	healthy	NA	NR	NR	NR	NR	NR	9	NR		NR	NR	NR	NR	NR	Reported	NR	Reported
Duijvelshof2018-1b	Duijvelshoff	2018	bioengineering	60	1b	Yes	PCL2000-U4U	electrospun	ehtylene oxide	NR	NA	PTFE	16	1.3	NR	345±37	3d	NA	infrarenal abdominal aorta	eneral anesthesia (1.5–2.5% isoflurane)	analgesia (buprenorphine 0.05 mg/kg).	NR	Animals were administered25 IE of heparin subcutaneously prior to surgery	No anti-coagulation or anti-platelet therapy was given throughout theduration of the study. I	NR	9	Rat	Lewis	Male	NR	306±17 g	healthy	NA	NR	NR	NR	NR	NR	9	NR		NR	NR	NR	NR	NR	Reported	NR	Reported
Duijvelshof2018-1c	Duijvelshoff	2018	bioengineering	60	1c	Yes	PCL2000-U4U	electrospun	ehtylene oxide	NR	NA	PTFE	16	1.3	NR	345±37	7d	NA	infrarenal abdominal aorta	eneral anesthesia (1.5–2.5% isoflurane)	analgesia (buprenorphine 0.05 mg/kg).	NR	Animals were administered25 IE of heparin subcutaneously prior to surgery	No anti-coagulation or anti-platelet therapy was given throughout theduration of the study. I	NR	8	Rat	Lewis	Male	NR	306±17 g	healthy	NA	NR	NR	NR	NR	NR	8	NR		NR	NR	NR	Reported	NR	Reported	Reported	Reported
Duijvelshof2018-1d	Duijvelshoff	2018	bioengineering	60	1d	Yes	PCL2000-U4U	electrospun	ehtylene oxide	NR	NA	PTFE	16	1.3	NR	345±37	14d	NA	infrarenal abdominal aorta	eneral anesthesia (1.5–2.5% isoflurane)	analgesia (buprenorphine 0.05 mg/kg).	NR	Animals were administered25 IE of heparin subcutaneously prior to surgery	No anti-coagulation or anti-platelet therapy was given throughout theduration of the study. I	NR	8	Rat	Lewis	Male	NR	306±17 g	healthy	NA	NR	NR	NR	NR	NR	8	NR		NR	NR	NR	Reported	NR	Reported	Reported	Reported
Duijvelshof2018-1e	Duijvelshoff	2018	bioengineering	60	1e	Yes	PCL2000-U4U	electrospun	ehtylene oxide	NR	NA	PTFE	16	1.3	NR	345±37	28d	NA	infrarenal abdominal aorta	eneral anesthesia (1.5–2.5% isoflurane)	analgesia (buprenorphine 0.05 mg/kg).	NR	Animals were administered25 IE of heparin subcutaneously prior to surgery	No anti-coagulation or anti-platelet therapy was given throughout theduration of the study. I	NR	13	Rat	Lewis	Male	NR	306±17 g	healthy	NA	NR	NR	NR	NR	NR	13	NR		NR	NR	NR	Reported	NR	Reported	Reported	Reported
Duijvelshof2018-1f	Duijvelshoff	2018	bioengineering	60	1f	Yes	PCL2000-U4U	electrospun	ehtylene oxide	NR	NA	PTFE	16	1.3	NR	345±37	56d	NA	infrarenal abdominal aorta	eneral anesthesia (1.5–2.5% isoflurane)	analgesia (buprenorphine 0.05 mg/kg).	NR	Animals were administered25 IE of heparin subcutaneously prior to surgery	No anti-coagulation or anti-platelet therapy was given throughout theduration of the study. I	NR	13	Rat	Lewis	Male	NR	306±17 g	healthy	NA	NR	NR	NR	NR	NR	13	NR		NR	NR	NR	Reported	NR	Reported	Reported	Reported
Eilenberg2020-1a	Eilenberg	2020	eur j vasc endovasc surg	56	1a	Yes	dPCU(BHPC_211) degradable thermoplastic polycarbonate urethane	electrospun	ethylene oxide	NR	NA	NA	18	1.8+-0.1	3.19+-0.75%/100 mmHg	84 +- 12	7 days	NA	infrarenal abdominal aorta	NR	NR	NR	No	No	NR	7	Rat	Sprague Dawley	Male	NR	300-400g	NR	NA	(doubt about allocated animals, total n unclear) 100%	NA	8.9% because of bleeding and complications from anaesthesia and these animals were not considered in further calculations	1	7	7	angiography	no	Small areas of intimal hyperplasia [median 12 cell layers (7; 13)] were found in proximity to the anastomosis in three dPCU grafts, while IH covering the entire length of the graft was only found in one dPCU sample.	NR	Reported	NR	NR	Reported	NR	NR
Eilenberg2020-1b	Eilenberg	2020	eur j vasc endovasc surg	56	1b	Yes	dPCU(BHPC_211) degradable thermoplastic polycarbonate urethane	electrospun	ethylene oxide	NR	NA	NA	18	1.8+-0.1	3.19+-0.75%/100 mmHg	84 +- 12	one month	NA	infrarenal abdominal aorta	NR	NR	NR	No	No	NR	7	Rat	Sprague Dawley	Male	NR	300-400g	NR	NA	(doubt about allocated animals, total n unclear) 100%	NA	8.9% because of bleeding and complications from anaesthesia and these animals were not considered in further calculations	1	7	7	angiography	no	Small areas of intimal hyperplasia [median 12 cell layers (7; 13)] were found in proximity to the anastomosis in three dPCU grafts, while IH covering the entire length of the graft was only found in one dPCU sample.	NR	Reported	NR	NR	Reported	Reported	Reported
Eilenberg2020-1c	Eilenberg	2020	eur j vasc endovasc surg	56	1c	Yes	dPCU(BHPC_211) degradable thermoplastic polycarbonate urethane	electrospun	ethylene oxide	NR	NA	NA	18	1.8+-0.1	3.19+-0.75%/100 mmHg	84 +- 12	6 months	NA	infrarenal abdominal aorta	NR	NR	NR	No	No	NR	7	Rat	Sprague Dawley	Male	NR	300-400g	NR	NA	6 of 7 survived (occlusion after 100 days because of IH)	NA	8.9% because of bleeding and complications from anaesthesia and these animals were not considered in further calculations	0.929	6	7	angiography	no	1 after 100 days	NR	Reported	NR	Reported	Reported	Reported	Reported
Eilenberg2020-1d	Eilenberg	2020	eur j vasc endovasc surg	56	1d	Yes	dPCU(BHPC_211) degradable thermoplastic polycarbonate urethane	electrospun	ethylene oxide	NR	NA	NA	18	1.8+-0.1	3.19+-0.75%/100 mmHg	84 +- 12	12 months	NA	infrarenal abdominal aorta	NR	NR	NR	No	No	NR	7	Rat	Sprague Dawley	Male	NR	300-400g	NR	NA	(doubt about allocated animals, total n unclear) 100%	NA	8.9% because of bleeding and complications from anaesthesia and these animals were not considered in further calculations	0.929	6	7	angiography	no	Small areas of intimal hyperplasia [median 12 cell layers (7; 13)] were found in proximity to the anastomosis in three dPCU grafts, while IH covering the entire length of the graft was only found in one dPCU sample.	NR	Reported	NR	Reported	Reported	Reported	Reported
Eilenberg2020-2	Eilenberg	2020	eur j vasc endovasc surg	56	2	No	ePTFE	electrospun	ethylene oxide	NR	NA	NA	19	1.5	3.50+-1.4%/100 mm Hg	100	7 days, one month, 6, 12 months (each n=7)	NA	infrarenal abdominal aorta	NR	NR	NR	No	No	NR	28	Rat	Sprague Dawley	Male	NR	300-400g	NR	NA	2 rats died after early thrombosis within first week	2 animals --> graft thrombosis	8.9% because of bleeding and complications from anaesthesia and these animals were not considered in further calculations	100%, 92.9%, 92.9%,92.9%, 92.9%		28		first week: 2 rats early thrombosis	By contrast, in eight ePTFE grafts [median of 11 cell layers (8; 17)] IH covered the total graft surface.	NR	Reported	NR	Reported	Reported	Reported	NR
Enayati2015-1a	Enayati	2015	ANN BIOMED ENG	8	1a	Yes	thermoplastic polyurethane	Electrospun	Ethelyne Oxide	NR	NR	NR	20	1.5	NR	78+/-10	1 week	NA	infrarenal aorta	NR	NR	NR	None	None	NR	4	Rat	Sprague Dawley	Male	NR	300-400g	NR	NA	1	0	0	1	4	4	upon retrieval all prosthesis were patent, gross microscopy	NR	NR	NR	Reported	NR	NR	Reported	NR	NR
Enayati2015-1b	Enayati	2015	ANN BIOMED ENG	8	1b	Yes	thermoplastic polyurethane	Electrospun	Ethelyne Oxide	NR	NR	NR	20	1.5	NR	78+/-10	1 month	NA	infrarenal aorta	NR	NR	NR	None	None	NR	4	Rat	Sprague Dawley	Male	NR	300-400g	NR	NA	1	0	0	1	4	4	upon retrieval all prosthesis were patent, gross microscopy	NR	NR	NR	Reported	NR	NR	Reported	Reported	NR
Enayati2015-2a	Enayati	2015	ANN BIOMED ENG	8	2a	No	ePTFE	NA	Ethelyne Oxide	NR	NR	NR	20	1.6	NR	100	1 week	NA	infrarenal aorta	NR	NR	NR	None	None	NR	4	Rat	Sprague Dawley	Male	NR	300-400g	NR	NA	1	0	0	1	4	4		NR	NR	NR	Reported	NR	NR	Reported	NR	NR
Enayati2015-2b	Enayati	2015	ANN BIOMED ENG	8	2b	No	ePTFE	NA	Ethelyne Oxide	NR	NR	NR	20	1.6	NR	100	1 month	NA	infrarenal aorta	NR	NR	NR	None	None	NR	4	Rat	Sprague Dawley	Male	NR	300-400g	NR	NA	1	0	0	1	4	4		NR	NR	NR	Reported	NR	NR	Reported	Reported	NR
Fröhlich2015-1a	Fröhlich	2015	Analyst	12	1a	Yes	thermoplastic polyurethanes	Electrospun	Ethylene oxide	NR	NA	NA	NR	1.6	NR	NR	10 minutes	NA	infrarenal aorta	NR	NR	NR	NR	NR	NR	3	Rat	Sprague Dawley	Male	NR	300-400g	NR	NA	NR	NR	NR	NR	NR	3	NR	NR	NR	NR	NR	Reported	NR	NR	NR	NR
Fröhlich2015-1b	Fröhlich	2015	Analyst	12	1b	Yes	thermoplastic polyurethanes	Electrospun	Ethylene oxide	NR	NA	NA	NR	1.6	NR	NR	7	NA	infrarenal aorta	NR	NR	NR	NR	NR	NR	3	Rat	Sprague Dawley	Male	NR	300-400g	NR	NA	NR	NR	NR	NR	NR	3	NR	NR	NR	NR	NR	Reported	NR	NR	NR	NR
Fröhlich2015-2a	Fröhlich	2015	Analyst	12	2a	No	ePTFE	Electrospun	Ethylene oxide	NR	NA	NA	NR	1.5	NR	NR	10 minutes	NA	infrarenal aorta	NR	NR	NR	NR	NR	NR	3	Rat	Sprague Dawley	Male	NR	300-400g	NR	NA	NR	NR	NR	NR	NR	3		NR	NR	NR	NR	NA	NR	NR	NR	NR
Fröhlich2015-2b	Fröhlich	2015	Analyst	12	2b	No	ePTFE	Electrospun	Ethylene oxide	NR	NA	NA	NR	1.5	NR	NR	7	NA	infrarenal aorta	NR	NR	NR	NR	NR	NR	3	Rat	Sprague Dawley	Male	NR	300-400g	NR	NA	NR	NR	NR	NR	NR	3		NR	NR	NR	NR	NA	NR	NR	NR	NR
Fukunishi2017	Fukunishi	2017	J. thorcard	6	1	Yes	PGA PLCL	Electrospun around 3D printed mandrel	Gamma irradiation	packaged in Tyvek pouches	NA	None	15	12	TEVG, 4.0% +/- 1.5%	657 ± 36	6 months	NA	Thoracic inferior vena cava	1.5% Isofluorane	All sheep were maintained on a daily oral dose of aspirin (325 mg/day) until the 6-month endpoint.	Antibiotic treatment (cefazolin) was administered intraoperatively and 7 days postoperatively.	heparin 100 IU/Kg	NR	NR	6	Sheep	NR	Female	NR	23.9 +/- 5.0 kg	NR	NA	1	0	0	1	6	6	serial angiography	Luminal surfaces displayed no evidence of microthrombosis	well-organized vascular neotissue formation over 6 months.	There was no significant difference in the burst pressure of the graft before implantation compared with native IVC. Similarly, no significant difference in burst pressure was observed between the native IVC and the TEVG at 6 months (Figure 3, A; native IVC, 13,06 +/-6847mmHg vs 6-month TEVG, 11,685 +/- 11,506 mm Hg vs preoperative TEVG, 6167 +/- 5627 mm Hg).	Reported	NR	Reported	Reported	Reported	Reported
Fukunishi2018-1	Fukunishi	2018	Tissue Engineering Part A	30	1	Yes	PGA:PLCL (co-electrospun, separate syringes); co-electrospinning a solution of polyglycolic acid and a solution of poly(i-lactide-co-e-caprolactone)	Electrospun	25 kGy Gamma radiation	packaged in Tyvek pouches	NA	NA	5	1	Youngs 29.06– 11.65MPa	100	6 months	None	Infrarenal inferior Vena Cava	ketamine (100 mg/kg, IP) and xylazine (10 mg/kg, IP)	pre anesthesia ketoprofen 5 mg.kg	NR	NR	None (no anti-platelet, no anti coagulation)	NR	15	Mouse	C57BL/6 mice	Female	8-12 weeks	17-20g	NR	NA	1	0	0	1/10 (other 5 grafts were used for PCR analysis)	1	10	serial ultrasonography	Since the occlusive luminal narrowing of the unseeded TEVGs was observed as early as 4 weeks after implantation, we suspected thrombosis	occlusive luminal narrowing	NR	NR	Reported	Reported	Reported	Reported	Reported
Fukunishi2018-2	Fukunishi	2018	Tissue Engineering Part A	30	2	No	PGA PLCL	Electrospun	25 kGy Gamma radiation	packaged in Tyvek pouches	NA	NA	5	1	Youngs 29.06– 11.65MPa	100	6 months	NOT ON THE FLY - BM-MNCs (mice) 10^6 Incubated overnight before implantation	Infrarenal inferior Vena Cava	ketamine (100 mg/kg, IP) and xylazine (10 mg/kg, IP)	pre anesthesia ketoprofen 5 mg.kg	NR	NR	None (no anti-platelet, no anti coagulation)	NR	15	Mouse	C57BL/6 mice	Female	8-12 weeks	17-20g	NR	NA	1	0	0	9 /10 (other 5 grafts were used for PCR analysis)	9	10		stenotic tissue was characterized by excessive ECM deposition	well-organized neo-intima	NR	NR	Reported	Reported	Reported	Reported	Reported
Fukunishi2019-1a	Fukunishi	2019	Tissue Engineering Part A	50	1a	Yes	PGA (PGS coated; figures in supplements)	maypole braiding technology	gamma radation (26-30 kGy dosage)	NR	dip-coated in a 15% w/w poly(glycerol sebacate) (PGS) solution dissolved in ethyl acetate	NA	NR	1.5	similar to uncoated	NR	1 month	NA	infrarenal abdominal aorta	inhalational isoflurane (2.5%)	NR	NR	no	no	NR	5	Rat	Lewis	Female	8-10 weeks	180-230g	NR	NA	100% ("There was no surgery-related and graft-related mortality in this study.")	0 ("There was no surgery-related and graft-related mortality in this study.")	0 ("There was no surgery-related and graft-related mortality in this study.")	100% "All grafts were patented at 6 months"	5	5	high resolution doppler spectrum	No thrombus formation "The braided structure of the graft sustained arterial pressure and prevented excessive bleeding immediately after implantation (Fig. 1c), without any instances of rupture, aneurysm formation, thrombus, stenosis, or mortality due to the graft in 50 total rats."		NR	Reported	Reported	NR	Reported	Reported	Reported
Fukunishi2019-1b	Fukunishi	2019	Tissue Engineering Part A	50	1b	Yes	PGA (PGS coated; figures in supplements)	maypole braiding technology	gamma radation (26-30 kGy dosage)	NR	dip-coated in a 15% w/w poly(glycerol sebacate) (PGS) solution dissolved in ethyl acetate	NA	NR	1.5	similar to uncoated	NR	3 months	NA	infrarenal abdominal aorta	inhalational isoflurane (2.5%)	NR	NR	no	no	NR	10	Rat	Lewis	Female	8-10 weeks	180-230g	NR	NA	100% ("There was no surgery-related and graft-related mortality in this study.")	0 ("There was no surgery-related and graft-related mortality in this study.")	0 ("There was no surgery-related and graft-related mortality in this study.")	100% "All grafts were patented at 6 months"	10	10	high resolution doppler spectrum	No thrombus formation "The braided structure of the graft sustained arterial pressure and prevented excessive bleeding immediately after implantation (Fig. 1c), without any instances of rupture, aneurysm formation, thrombus, stenosis, or mortality due to the graft in 50 total rats."		NR	Reported	Reported	Reported	Reported	Reported	Reported
Fukunishi2019-1c	Fukunishi	2019	Tissue Engineering Part A	50	1c	Yes	PGA (PGS coated; figures in supplements)	maypole braiding technology	gamma radation (26-30 kGy dosage)	NR	dip-coated in a 15% w/w poly(glycerol sebacate) (PGS) solution dissolved in ethyl acetate	NA	NR	1.5	similar to uncoated	NR	6 months	NA	infrarenal abdominal aorta	inhalational isoflurane (2.5%)	NR	NR	no	no	NR	10	Rat	Lewis	Female	8-10 weeks	180-230g	NR	NA	100% ("There was no surgery-related and graft-related mortality in this study.")	0 ("There was no surgery-related and graft-related mortality in this study.")	0 ("There was no surgery-related and graft-related mortality in this study.")	100% "All grafts were patented at 6 months"	10	10	high resolution doppler spectrum	No thrombus formation "The braided structure of the graft sustained arterial pressure and prevented excessive bleeding immediately after implantation (Fig. 1c), without any instances of rupture, aneurysm formation, thrombus, stenosis, or mortality due to the graft in 50 total rats."		NR	Reported	Reported	Reported	Reported	Reported	Reported
Fukunishi2019-2a	Fukunishi	2019	Tissue Engineering Part A	50	2a	Yes	PGA (uncoated)	maypole braiding technology	gamma radation (26-30 kGy dosage)	NR	uncoated (only dipped in 100% ethyl acetate)	NA	NR	1.5	6600.9 +/- 405.9 mN/mm2 (breaking stress	NR	1 month	NA	infrarenal abdominal aorta	inhalational isoflurane (2.5%)	NR	NR	no	no	NR	5	Rat	Lewis	Female	8-10 weeks	180-230g	NR	NA	100% ("There was no surgery-related and graft-related mortality in this study.")	0 ("There was no surgery-related and graft-related mortality in this study.")	0 ("There was no surgery-related and graft-related mortality in this study.")	100% "All grafts were patented at 6 months"	5	5	high resolution doppler spectrum	No thrombus formation "The braided structure of the graft sustained arterial pressure and prevented excessive bleeding immediately after implantation (Fig. 1c), without any instances of rupture, aneurysm formation, thrombus, stenosis, or mortality due to the graft in 50 total rats."		NR	Reported	Reported	NR	Reported	Reported	NR
Fukunishi2019-2b	Fukunishi	2019	Tissue Engineering Part A	50	2b	Yes	PGA (uncoated)	maypole braiding technology	gamma radation (26-30 kGy dosage)	NR	uncoated (only dipped in 100% ethyl acetate)	NA	NR	1.5	6600.9 +/- 405.9 mN/mm2 (breaking stress	NR	3 months	NA	infrarenal abdominal aorta	inhalational isoflurane (2.5%)	NR	NR	no	no	NR	10	Rat	Lewis	Female	8-10 weeks	180-230g	NR	NA	100% ("There was no surgery-related and graft-related mortality in this study.")	0 ("There was no surgery-related and graft-related mortality in this study.")	0 ("There was no surgery-related and graft-related mortality in this study.")	100% "All grafts were patented at 6 months"	10	10	high resolution doppler spectrum	No thrombus formation "The braided structure of the graft sustained arterial pressure and prevented excessive bleeding immediately after implantation (Fig. 1c), without any instances of rupture, aneurysm formation, thrombus, stenosis, or mortality due to the graft in 50 total rats."		NR	Reported	Reported	Reported	Reported	Reported	Reported
Fukunishi2019-2c	Fukunishi	2019	Tissue Engineering Part A	50	2c	Yes	PGA (uncoated)	maypole braiding technology	gamma radation (26-30 kGy dosage)	NR	uncoated (only dipped in 100% ethyl acetate)	NA	NR	1.5	6600.9 +/- 405.9 mN/mm2 (breaking stress	NR	6 months	NA	infrarenal abdominal aorta	inhalational isoflurane (2.5%)	NR	NR	no	no	NR	10	Rat	Lewis	Female	8-10 weeks	180-230g	NR	NA	100% ("There was no surgery-related and graft-related mortality in this study.")	0 ("There was no surgery-related and graft-related mortality in this study.")	0 ("There was no surgery-related and graft-related mortality in this study.")	100% "All grafts were patented at 6 months"	10	10	high resolution doppler spectrum	No thrombus formation "The braided structure of the graft sustained arterial pressure and prevented excessive bleeding immediately after implantation (Fig. 1c), without any instances of rupture, aneurysm formation, thrombus, stenosis, or mortality due to the graft in 50 total rats."		NR	Reported	Reported	Reported	Reported	Reported	Reported
Galletti1985-1	Galletti	1985	Trans Am Soc Artif Intern Organs	NR	1	Yes	Vicryl mesh. [ triple ply Vicryl mesh (a 9:1 random copolymer of polyglycolic acid and poly (D, L-lactic acid) coated with a 1:1 composite of poly (D, L-lactate) and poly (2, 3-butylene furmarate)	rolling vycryl mesh around a mandrel, suturing the edges and dip in coating solution	ethylene oxide	NR	dipping in 1:1 poly (D, L lactate) and poly (2, 3 butylene furmarate)	no (no sprial wrap, no sleeve)	130	8	NR	NR	2 weeks	NA	infrarenal aorta	halothane	NR	"the animal received antibiotics before and after surgery"	no anti-platelet or heparin	no anti-plateled or heparin	NR	NR	Dog	NR	NR	NR	20-25 kg	NR	NA	NR	NR	NR	NR	NR	NR	NR	NR	NR	NR	NR	Reported	NR	Reported	NR	NR
Galletti1985-2a	Galletti	1985	Trans Am Soc Artif Intern Organs	NR	2a	Yes	Vicryl mesh. [ triple ply Vicryl mesh (a 9:1 random copolymer of polyglycolic acid and poly (D, L-lactic acid) coated with a 1:1 composite of poly (D, L-lactate) and poly (2, 3-butylene furmarate)	rolling vycryl mesh around a mandrel, suturing the edges and dip in coating solution	ethylene oxide	NR	dipping in 1:1 poly (D, L lactate) and poly (2, 3 butylene furmarate)	yes: w/ spiral wrap, w/out sleeve. (spiral wrap = 1 cm wide ribbon of vicryl fabric spirally wrapped around prothesis),	130	8	NR	NR	2 weeks	NA	infrarenal aorta	halothane	NR	"the animal received antibiotics before and after surgery"	no anti-platelet or heparin	no anti-plateled or heparin	NR	NR	Dog	NR	NR	NR	20-25 kg	NR	NA	NR	NR	NR	NR	NR	NR	NR	NR	NR	NR	NR	Reported	NR	Reported	NR	NR
Galletti1985-2b	Galletti	1985	Trans Am Soc Artif Intern Organs	NR	2b	Yes	Vicryl mesh. [ triple ply Vicryl mesh (a 9:1 random copolymer of polyglycolic acid and poly (D, L-lactic acid) coated with a 1:1 composite of poly (D, L-lactate) and poly (2, 3-butylene furmarate)	rolling vycryl mesh around a mandrel, suturing the edges and dip in coating solution	ethylene oxide	NR	dipping in 1:1 poly (D, L lactate) and poly (2, 3 butylene furmarate)	yes: w/ spiral wrap, w/out sleeve. (spiral wrap = 1 cm wide ribbon of vicryl fabric spirally wrapped around prothesis),	130	8	NR	NR	4 weeks	NA	infrarenal aorta	halothane	NR	"the animal received antibiotics before and after surgery"	no anti-platelet or heparin	no anti-plateled or heparin	NR	NR	Dog	NR	NR	NR	20-25 kg	NR	NA	NR	NR	NR	NR	NR	NR	NR	NR	NR	NR	NR	Reported	NR	Reported	NR	NR
Galletti1985-3a	Galletti	1985	Trans Am Soc Artif Intern Organs	NR	3a	No	Vicryl mesh. [ triple ply Vicryl mesh (a 9:1 random copolymer of polyglycolic acid and poly (D, L-lactic acid) coated with a 1:1 composite of poly (D, L-lactate) and poly (2, 3-butylene furmarate)	rolling vycryl mesh around a mandrel, suturing the edges and dip in coating solution	ethylene oxide	NR	dipping in 1:1 poly (D, L lactate) and poly (2, 3 butylene furmarate)	yes: w/out spiral wrap, w/ sleeve. (sleeve = loosely fitting dacron graft (Bioknit) sleeve)	130	8	NR	NR	8 weeks	NA	infrarenal aorta	halothane	NR	"the animal received antibiotics before and after surgery"	no anti-platelet or heparin	no anti-plateled or heparin	NR	NR	Dog	NR	NR	NR	20-25 kg	NR	NA	NR	NR	NR	NR	NR	NR		NR	NR	NR	NR	Reported	Reported	Reported	Reported	Reported
Galletti1985-3b	Galletti	1985	Trans Am Soc Artif Intern Organs	NR	3b	No	Vicryl mesh. [ triple ply Vicryl mesh (a 9:1 random copolymer of polyglycolic acid and poly (D, L-lactic acid) coated with a 1:1 composite of poly (D, L-lactate) and poly (2, 3-butylene furmarate)	rolling vycryl mesh around a mandrel, suturing the edges and dip in coating solution	ethylene oxide	NR	dipping in 1:1 poly (D, L lactate) and poly (2, 3 butylene furmarate)	yes: w/out spiral wrap, w/ sleeve. (sleeve = loosely fitting dacron graft (Bioknit) sleeve)	130	8	NR	NR	12 weeks	NA	infrarenal aorta	halothane	NR	"the animal received antibiotics before and after surgery"	no anti-platelet or heparin	no anti-plateled or heparin	NR	NR	Dog	NR	NR	NR	20-25 kg	NR	NA	NR	NR	NR	NR	NR	NR		NR	NR	NR	NR	Reported	NR	Reported	NR	NR
Galletti1986-1	Galletti	1986	LifeSupSys	44	1	Yes	segmented aliphatic polyurethane	NR	NR	NR	NA	NA	60+-15	8.5+-2	NR	NR	30, 60,90,120,180 and 285 days	NA	infrarenal aorta	NR	NR	NR	on day of surgery 0.5 ml of Ca heparin was given	NR	NR	26	Pig	NR	both	Young	46kg	NR	ASA (5 mg/kg/osx2 daily treatment) (aspirin)	NR (total survival all animals from all experimental groups: 7 animals died between 24h and 17 days: prosthesis rupture or prosthesis infection and acute thrombosis. )	7 (due to graft rupture or infection and acute thrombosis)	NR	68% *unclear, counts do not add up	NR	26	aortography	NR	neointima thickened	NR	Reported	Reported	NR	Reported	Reported	Reported
Galletti1986-2	Galletti	1986	LifeSupSys	44	2	Yes	segmented aliphatic polyurethane	NR	NR	NR	NA	NA	60+-15	8.5+-2	NR	NR	30, 60,90,120,180 and 285 days	NA	infrarenal aorta	NR	NR	NR	on day of surgery 0.5 ml of Ca heparin was given	NR	NR	8	Pig	NR	both	Young	46kg	NR	lipid diet (mackarel 600 gr/da or cod liver oil CLO 30 ml/day)	NR (total survival all animals from all experimental groups: 7 animals died between 24h and 17 days: prosthesis rupture or prosthesis infection and acute thrombosis. )	7 (due to graft rupture or infection and acute thrombosis)	NR	100% *unclear, counts do not add up	NR	8	aortography	NR	neointima rather thin	NR	Reported	Reported	NR	Reported	Reported	Reported
Galletti1986-3	Galletti	1986	LifeSupSys	44	3	Yes	segmented aliphatic polyurethane	NR	NR	NR	NA	NA	60+-15	8.5+-2	NR	NR	30, 60,90,120,180 and 285 days	NA	infrarenal aorta	NR	NR	NR	on day of surgery 0.5 ml of Ca heparin was given	NR	NR	10	Pig	NR	both	Young	46kg	NR	healthy	(6/10) survival. 4 died for early thrombosis	4 (due to early thrombosis)	NR	8% *unclear, counts do not add up	NR	6	aortography	mostly thrombosed	neointima not distinguishable	NR	Reported	Reported	NR	Reported	Reported	Reported
Galletti1988-1a	Galletti	1988	Surgery	18	1a	Yes	PDLA	triple-ply	ethylene oxide	NR	PBF-coated	NA	80-100	8 to 9	NR	1488+-102	3d	NA	infrarenal aorta	acepromazine (0.5 mg/kg) and thiopental sodium (25 mg/kg) and maintained with 1.5% to 2.0% halothane	NR	NR	systemic single dose heparin 100 U/kg body weight	None	NR	1	Dog	NR	Female	NR	20-25kg	NR	NA	1	prosthetic graft infection never observed	NR	Patent	1	1	upon retrieval	NR	NR	NR	NR	Reported	NR	Reported	Reported	Reported
Galletti1988-1b	Galletti	1988	Surgery	18	1b	Yes	PDLA	triple-ply	ethylene oxide	NR	PBF-coated	NA	80-100	8 to 9	NR	1488+-102	2w	NA	infrarenal aorta	acepromazine (0.5 mg/kg) and thiopental sodium (25 mg/kg) and maintained with 1.5% to 2.0% halothane	NR	NR	systemic single dose heparin 100 U/kg body weight	None	NR	1	Dog	NR	Female	NR	20-25kg	NR	NA	1	prosthetic graft infection never observed	NR	Patent	1	1	upon retrieval	NR	NR	NR	NR	Reported	NR	Reported	Reported	Reported
Galletti1988-1c	Galletti	1988	Surgery	18	1c	Yes	PDLA	triple-ply	ethylene oxide	NR	PBF-coated	NA	80-100	8 to 9	NR	1488+-102	4w	NA	infrarenal aorta	acepromazine (0.5 mg/kg) and thiopental sodium (25 mg/kg) and maintained with 1.5% to 2.0% halothane	NR	NR	systemic single dose heparin 100 U/kg body weight	None	NR	1	Dog	NR	Female	NR	20-25kg	NR	NA	1	prosthetic graft infection never observed	NR	Patent	1	1	upon retrieval	NR	NR	NR	NR	Reported	NR	Reported	Reported	Reported
Galletti1988-1d	Galletti	1988	Surgery	18	1d	Yes	PDLA	triple-ply	ethylene oxide	NR	PBF-coated	NA	80-100	8 to 9	NR	1488+-102	8w	NA	infrarenal aorta	acepromazine (0.5 mg/kg) and thiopental sodium (25 mg/kg) and maintained with 1.5% to 2.0% halothane	NR	NR	systemic single dose heparin 100 U/kg body weight	None	NR	1	Dog	NR	Female	NR	20-25kg	NR	NA	1	prosthetic graft infection never observed	NR	Patent	1	1	upon retrieval	NR	NR	NR	NR	Reported	NR	Reported	Reported	Reported
Galletti1988-1e	Galletti	1988	Surgery	18	1e	Yes	PDLA	triple-ply	ethylene oxide	NR	PBF-coated	NA	80-100	8 to 9	NR	1488+-102	12w	NA	infrarenal aorta	acepromazine (0.5 mg/kg) and thiopental sodium (25 mg/kg) and maintained with 1.5% to 2.0% halothane	NR	NR	systemic single dose heparin 100 U/kg body weight	None	NR	1	Dog	NR	Female	NR	20-25kg	NR	NA	1	prosthetic graft infection never observed	NR	occluded	0	1	upon retrieval	NR	NR	NR	NR	NA	NR	Reported	Reported	Reported
Galletti1988-1f	Galletti	1988	Surgery	18	1f	Yes	PDLA	triple-ply	ethylene oxide	NR	PBF-coated	NA	80-100	8 to 9	NR	1488+-102	16w	NA	infrarenal aorta	acepromazine (0.5 mg/kg) and thiopental sodium (25 mg/kg) and maintained with 1.5% to 2.0% halothane	NR	NR	systemic single dose heparin 100 U/kg body weight	None	NR	1	Dog	NR	Female	NR	20-25kg	NR	NA	1	prosthetic graft infection never observed	NR	Patent	1	1	upon retrieval	NR	NR	NR	NR	Reported	NR	Reported	Reported	Reported
Galletti1988-1g	Galletti	1988	Surgery	18	1g	Yes	PDLA	triple-ply	ethylene oxide	NR	PBF-coated	NA	80-100	8 to 9	NR	1488+-102	24w	NA	infrarenal aorta	acepromazine (0.5 mg/kg) and thiopental sodium (25 mg/kg) and maintained with 1.5% to 2.0% halothane	NR	NR	systemic single dose heparin 100 U/kg body weight	None	NR	1	Dog	NR	Female	NR	20-25kg	NR	NA	1	prosthetic graft infection never observed	NR	Patent	1	1	upon retrieval	NR	NR	NR	NR	Reported	NR	Reported	Reported	Reported
Galletti1988-2a	Galletti	1988	Surgery	18	2a	Yes	PDLA	woven	ethylene oxide	NR	PBF-coated	NA	80-100	8 to 9	NR	438+-33	4w	NA	infrarenal aorta	acepromazine (0.5 mg/kg) and thiopental sodium (25 mg/kg) and maintained with 1.5% to 2.0% halothane	NR	NR	systemic single dose heparin 100 U/kg body weight	None	NR	1	Dog	NR	Female	NR	20-25kg	NR	NA	1	prosthetic graft infection never observed	NR	Patent	1	1	upon retrieval	NR	NR	NR	NR	Reported	NR	Reported	Reported	Reported
Galletti1988-2b	Galletti	1988	Surgery	18	2b	Yes	PDLA	woven	ethylene oxide	NR	PBF-coated	NA	80-100	8 to 9	NR	438+-33	8w	NA	infrarenal aorta	acepromazine (0.5 mg/kg) and thiopental sodium (25 mg/kg) and maintained with 1.5% to 2.0% halothane	NR	NR	systemic single dose heparin 100 U/kg body weight	None	NR	1	Dog	NR	Female	NR	20-25kg	NR	NA	1	prosthetic graft infection never observed	NR	Patent	1	1	upon retrieval	NR	NR	NR	NR	Reported	NR	Reported	Reported	Reported
Galletti1988-3a	Galletti	1988	Surgery	18	3a	Yes	PDLA	triple-ply	ethylene oxide	NR	PBS-coated	NA	80-100	8 to 9	NR	1338+-45	4w	NA	infrarenal aorta	acepromazine (0.5 mg/kg) and thiopental sodium (25 mg/kg) and maintained with 1.5% to 2.0% halothane	NR	NR	systemic single dose heparin 100 U/kg body weight	None	NR	1	Dog	NR	Female	NR	20-25kg	NR	NA	1	prosthetic graft infection never observed	NR	Patent	1	1	upon retrieval	NR	NR	NR	NR	Reported	NR	Reported	Reported	Reported
Galletti1988-3b	Galletti	1988	Surgery	18	3b	Yes	PDLA	triple-ply	ethylene oxide	NR	PBS-coated	NA	80-100	8 to 9	NR	1338+-45	8w	NA	infrarenal aorta	acepromazine (0.5 mg/kg) and thiopental sodium (25 mg/kg) and maintained with 1.5% to 2.0% halothane	NR	NR	systemic single dose heparin 100 U/kg body weight	None	NR	1	Dog	NR	Female	NR	20-25kg	NR	NA	1	prosthetic graft infection never observed	NR	Patent	1	1	upon retrieval	NR	NR	NR	NR	Reported	NR	Reported	Reported	Reported
Galletti1988-3c	Galletti	1988	Surgery	18	3c	Yes	PDLA	triple-ply	ethylene oxide	NR	PBS-coated	NA	80-100	8 to 9	NR	1338+-45	12w	NA	infrarenal aorta	acepromazine (0.5 mg/kg) and thiopental sodium (25 mg/kg) and maintained with 1.5% to 2.0% halothane	NR	NR	systemic single dose heparin 100 U/kg body weight	None	NR	1	Dog	NR	Female	NR	20-25kg	NR	NA	1	prosthetic graft infection never observed	NR	occluded	0	1	upon retrieval	NR	NR	NR	NR	Reported	NR	Reported	Reported	Reported
Galletti1988-4a	Galletti	1988	Surgery	18	4a	Yes	PDLA	woven	ethylene oxide	NR	PBS-coated	NA	80-100	8 to 9	NR	388+-38	4w	NA	infrarenal aorta	acepromazine (0.5 mg/kg) and thiopental sodium (25 mg/kg) and maintained with 1.5% to 2.0% halothane	NR	NR	systemic single dose heparin 100 U/kg body weight	None	NR	1	Dog	NR	Female	NR	20-25kg	NR	NA	1 died 19th day vircryl woven not coated: multiple longitudinal tears in fabric of prosthesis	1 in total group dead on day 19 due to graft rupture	NR	Patent	1	1	upon retrieval	NR	NR	NR	NR	Reported	NR	Reported	Reported	Reported
Galletti1988-4b	Galletti	1988	Surgery	18	4b	Yes	PDLA	woven	ethylene oxide	NR	PBS-coated	NA	80-100	8 to 9	NR	388+-38	8w	NA	infrarenal aorta	acepromazine (0.5 mg/kg) and thiopental sodium (25 mg/kg) and maintained with 1.5% to 2.0% halothane	NR	NR	systemic single dose heparin 100 U/kg body weight	None	NR	1	Dog	NR	Female	NR	20-25kg	NR	NA	1	prosthetic graft infection never observed	NR	Patent	1	1	upon retrieval	NR	NR	NR	NR	Reported	NR	Reported	Reported	Reported
Galletti1988-4c	Galletti	1988	Surgery	18	4c	Yes	PDLA	woven	ethylene oxide	NR	PBS-coated	NA	80-100	8 to 9	NR	388+-38	12w	NA	infrarenal aorta	acepromazine (0.5 mg/kg) and thiopental sodium (25 mg/kg) and maintained with 1.5% to 2.0% halothane	NR	NR	systemic single dose heparin 100 U/kg body weight	None	NR	3	Dog	NR	Female	NR	20-25kg	NR	NA	1	prosthetic graft infection never observed	NR	2 patent 1 occluded	2	3	upon retrieval	NR	NR	NR	NR	Reported	NR	Reported	Reported	Reported
Galletti1988-4d	Galletti	1988	Surgery	18	4d	Yes	PDLA	woven	ethylene oxide	NR	PBS-coated	NA	80-100	8 to 9	NR	388+-38	24w	NA	infrarenal aorta	acepromazine (0.5 mg/kg) and thiopental sodium (25 mg/kg) and maintained with 1.5% to 2.0% halothane	NR	NR	systemic single dose heparin 100 U/kg body weight	None	NR	1	Dog	NR	Female	NR	20-25kg	NR	NA	1	prosthetic graft infection never observed	NR	occluded	0	1	upon retrieval	NR	NR	NR	NR	Reported	NR	Reported	NR	Reported
Galletti1989(2)-1	Galletti	1989	ItalJsurgS	25	1	Yes	segmented aliphatic polyurethane	prepared by coating on a rotating mandrel	ethylene oxide	packed	NA	NA	60+-15	proximal:10-12 distal:8-10 "cone-shaped"	NR	700-1000	60 to 365days	NA	infrarenal aorta	NR	NR	NR	On the day of surgery all animals received 50 mg of Ca heparin subcutaneou	NR	40min oarta cross-clamping	15	Pig	NR	both sexes	young	48kg	NR	lipid diet (cod liver oil 25 ml/2xday mixed regular food	9 out of 15 survived (fig 1)	6 died between 24 hr and 30 days generally related to rupture and/or acute thrombosis	NR	autography at 30 days: 100%, autopsy after 60-365 days: 7 of 9	7	9	aortography	2 of 9 considerably thrombosed			Reported	Reported	Reported	Reported	Reported	NR
Galletti1989(2)-2	Galletti	1989	ItalJsurgS	25	2	Yes	segmented aliphatic polyurethane	prepared by coating on a rotating mandrel	ethylene oxide	packed	NA	NA	60+-15	proximal:10-12 distal:8-10 "cone-shaped"	NR	700-1000	60 to 365days	NA	infrarenal aorta	NR	NR	NR	On the day of surgery all animals received 50 mg of Ca heparin subcutaneou	NR	40min oarta cross-clamping	10	Pig	NR	both sexes	young	48kg	NR	none, normal diet	5 out of 10 survived (fig 1)	5 died between 24 hr and 30 days generally related to rupture and/or acute thrombosis	NR	autography at 30 days: 20%,	1	5	aortography	NR	NR	NR	NR	NR	NR	Reported	NR	NR
Galletti1989-1a	Galletti	1989	Annals.vasc.surg	50	1a (oral aspirin)	Yes	PU	NR (reference papers untraceable)	Ethylene oxide	NR	NA	None	60+/-10.5	8.0+/-2	NR	NR	1 month	None	infrarenal aorta	NR	Aspirin 5 mg/kg twice daily (pre operatie and post opp for 30-90 days)	NR	NR	minimal heparin to limit heparin-induces platelet aggregation	40 min	25 total	Pig	NR	NR	Young	48 kg	NR	NA	60% (15/25) (unclear which timepoint)	5 /25 (thrombosed grafts) (unclear which timepoint)	10 out of 25 (unclear timepoint)	10 out of 25 at 90 days. Long term: Acceptable long-term patency was obtained only in the group of animals receiving the lipid diet. In this group, in fact, there was 100% patency at aortography and over 70% at 60, 180, and 365 days, allowing a complete morphological study of tissue components.	NR	NR	aortography	5 out of 25 (unclear wchich timepoint)	NR	NR	NR	Reported	NR	Reported	NR	Reported
Galletti1989-1b	Galletti	1989	Annals.vasc.surg	50	1b (oral aspirin)	Yes	PU	NR (reference papers untraceable)	Ethylene oxide	NR	NA	None	60+/-10.5	8.0+/-2	NR	NR	2 months	None	infrarenal aorta	NR	Aspirin 5 mg/kg twice daily (pre operatie and post opp for 30-90 days)	NR	NR	minimal heparin to limit heparin-induces platelet aggregation	40 min	25 total	Pig	NR	NR	Young	48 kg	NR	NA	60% (15/25) (unclear which timepoint)	5 /25 (thrombosed grafts) (unclear which timepoint)	10 out of 25 (unclear timepoint)	10 out of 25 at 90 days. Long term: Acceptable long-term patency was obtained only in the group of animals receiving the lipid diet. In this group, in fact, there was 100% patency at aortography and over 70% at 60, 180, and 365 days, allowing a complete morphological study of tissue components.	NR	NR	aortography	5 out of 25 (unclear wchich timepoint)	NR	NR	NR	Reported	NR	Reported	NR	Reported
Galletti1989-1c	Galletti	1989	Annals.vasc.surg	50	1c (oral aspirin)	Yes	PU	NR (reference papers untraceable)	Ethylene oxide	NR	NA	None	60+/-10.5	8.0+/-2	NR	NR	3 months	None	infrarenal aorta	NR	Aspirin 5 mg/kg twice daily (pre operatie and post opp for 30-90 days)	NR	NR	minimal heparin to limit heparin-induces platelet aggregation	40 min	25 total	Pig	NR	NR	Young	48 kg	NR	NA	60% (15/25) (unclear which timepoint)	5 /25 (thrombosed grafts) (unclear which timepoint)	10 out of 25 (unclear timepoint)	10 out of 25 at 90 days. Long term: Acceptable long-term patency was obtained onlyin the group of animals receiving the lipid diet. Inthis group, in fact, there was 100% patency ataortography and over 70% at 60, 180, and 365 days,allowing a complete morphological study of tissuecomponents.	NR	NR	aortography	5 out of 25 (unclear wchich timepoint)	NR	NR	NR	Reported	NR	Reported	NR	Reported
Galletti1989-1d	Galletti	1989	Annals.vasc.surg	50	1d (oral aspirin)	Yes	PU	NR (reference papers untraceable)	Ethylene oxide	NR	NA	None	60+/-10.5	8.0+/-2	NR	NR	4 months	None	infrarenal aorta	NR	Aspirin 5 mg/kg twice daily (pre operatie and post opp for 30-90 days)	NR	NR	minimal heparin to limit heparin-induces platelet aggregation	40 min	25 total	Pig	NR	NR	Young	48 kg	NR	NA	60% (15/25) (unclear which timepoint)	5 /25 (thrombosed grafts) (unclear which timepoint)	10 out of 25 (unclear timepoint)	10 out of 25 at 90 days. Long term: Acceptable long-term patency was obtained only in the group of animals receiving the lipid diet. In this group, in fact, there was 100% patency at aortography and over 70% at 60, 180, and 365 days, allowing a complete morphological study of tissue components.	NR	NR	aortography	5 out of 25 (unclear wchich timepoint)	NR	NR	NR	Reported	NR	Reported	NR	Reported
Galletti1989-1e	Galletti	1989	Annals.vasc.surg	50	1e (oral aspirin)	Yes	PU	NR (reference papers untraceable)	Ethylene oxide	NR	NA	None	60+/-10.5	8.0+/-2	NR	NR	6 months	None	infrarenal aorta	NR	Aspirin 5 mg/kg twice daily (pre operatie and post opp for 30-90 days)	NR	NR	minimal heparin to limit heparin-induces platelet aggregation	40 min	25 total	Pig	NR	NR	Young	48 kg	NR	NA	60% (15/25) (unclear which timepoint)	5 /25 (thrombosed grafts) (unclear which timepoint)	10 out of 25 (unclear timepoint)	10 out of 25 at 90 days. Long term: Acceptable long-term patency was obtained only in the group of animals receiving the lipid diet. In this group, in fact, there was 100% patency at aortography and over 70% at 60, 180, and 365 days, allowing a complete morphological study of tissue components.	NR	NR	aortography	5 out of 25 (unclear wchich timepoint)	NR	NR	NR	Reported	NR	NR	NR	Reported
Galletti1989-1f	Galletti	1989	Annals.vasc.surg	50	1f (oral aspirin)	Yes	PU	NR (reference papers untraceable)	Ethylene oxide	NR	NA	None	60+/-10.5	8.0+/-2	NR	NR	1 year	None	infrarenal aorta	NR	Aspirin 5 mg/kg twice daily (pre operatie and post opp for 30-90 days)	NR	NR	minimal heparin to limit heparin-induces platelet aggregation	40 min	25 total	Pig	NR	NR	Young	48 kg	NR	NA	60% (15/25) (unclear which timepoint)	5 /25 (thrombosed grafts) (unclear which timepoint)	10 out of 25 (unclear timepoint)	10 out of 25 at 90 days. Long term: Acceptable long-term patency was obtained only in the group of animals receiving the lipid diet. In this group, in fact, there was 100% patency at aortography and over 70% at 60, 180, and 365 days, allowing a complete morphological study of tissue components.	10	15	aortography	5 out of 25 (unclear wchich timepoint)	NR	NR	NR	Reported	NR	NR	NR	Reported
Galletti1989-2a	Galletti	1989	Annals.vasc.surg	50	2a (lipid diet)	Yes	PU	NR (reference papers untraceable)	Ethylene oxide	NR	NA	None	60+/-10.5	8.0+/-2	NR	NR	1 month	None	infrarenal aorta	NR	NR	NR	Calcium heparin 0.5 ml	minimal heparin to limit heparin-induces platelet aggregation	40 min	15 total	Pig	NR	NR	Young	48 kg	NR	Lipid diet (Mackerel 600 gm/day or cod liver oil 30 ml twice daily pre-and postoperatively)	60% (9/15) (unclear which timepoint)	0 /15 (thrombosed grafts) (unclear which timepoint)	6 out of 15 (unclear timepoint)	9 out of 15 at 90 days. Long term: 2 grafts patent at 180 dayts and 1 at 280days	NR	NR	aortography	0 out of 15 (unclear which timepoint)	Spontaneous death samples were surrounded by thick reactive inflammatory tissue with hyperplastic periaortic lymphnodes	NR	NR	Reported	NR	Reported	Reported	Reported
Galletti1989-2b	Galletti	1989	Annals.vasc.surg	50	2b (lipid diet)	Yes	PU	NR (reference papers untraceable)	Ethylene oxide	NR	NA	None	60+/-10.5	8.0+/-2	NR	NR	2 months	None	infrarenal aorta	NR	NR	NR	Calcium heparin 0.5 ml	minimal heparin to limit heparin-induces platelet aggregation	40 min	15 total	Pig	NR	NR	Young	48 kg	NR	Lipid diet (Mackerel 600 gm/day or cod liver oil 30 ml twice daily pre-and postoperatively)	60% (9/15) (unclear which timepoint)	0 /15 (thrombosed grafts) (unclear which timepoint)	6 out of 15 (unclear timepoint)	9 out of 15 at 90 days. Long term: 2 grafts patent at 180 dayts and 1 at 280days	NR	NR	aortography	0 out of 15 (unclear which timepoint)	Spontaneous death samples were surrounded by thick reactive inflammatory tissue with hyperplastic periaortic lymphnodes	NR	NR	Reported	NR	Reported	Reported	Reported
Galletti1989-2c	Galletti	1989	Annals.vasc.surg	50	2c (lipid diet)	Yes	PU	NR (reference papers untraceable)	Ethylene oxide	NR	NA	None	60+/-10.5	8.0+/-2	NR	NR	3 months	None	infrarenal aorta	NR	NR	NR	Calcium heparin 0.5 ml	minimal heparin to limit heparin-induces platelet aggregation	40 min	15 total	Pig	NR	NR	Young	48 kg	NR	Lipid diet (Mackerel 600 gm/day or cod liver oil 30 ml twice daily pre-and postoperatively)	60% (9/15) (unclear which timepoint)	0 /15 (thrombosed grafts) (unclear which timepoint)	6 out of 15 (unclear timepoint)	9 out of 15 at 90 days. Long term: 2 grafts patent at 180 dayts and 1 at 280days	NR	NR	aortography	0 out of 15 (unclear which timepoint)	Spontaneous death samples were surrounded by thick reactive inflammatory tissue with hyperplastic periaortic lymphnodes	NR	NR	Reported	NR	Reported	Reported	Reported
Galletti1989-2d	Galletti	1989	Annals.vasc.surg	50	2d (lipid diet)	Yes	PU	NR (reference papers untraceable)	Ethylene oxide	NR	NA	None	60+/-10.5	8.0+/-2	NR	NR	4 months	None	infrarenal aorta	NR	NR	NR	Calcium heparin 0.5 ml	minimal heparin to limit heparin-induces platelet aggregation	40 min	15 total	Pig	NR	NR	Young	48 kg	NR	Lipid diet (Mackerel 600 gm/day or cod liver oil 30 ml twice daily pre-and postoperatively)	60% (9/15) (unclear which timepoint)	0 /15 (thrombosed grafts) (unclear which timepoint)	6 out of 15 (unclear timepoint)	9 out of 15 at 90 days. Long term: 2 grafts patent at 180 dayts and 1 at 280days	NR	NR	aortography	0 out of 15 (unclear which timepoint)	Spontaneous death samples were surrounded by thick reactive inflammatory tissue with hyperplastic periaortic lymphnodes	NR	NR	Reported	NR	Reported	Reported	Reported
Galletti1989-2e	Galletti	1989	Annals.vasc.surg	50	2e (lipid diet)	Yes	PU	NR (reference papers untraceable)	Ethylene oxide	NR	NA	None	60+/-10.5	8.0+/-2	NR	NR	6 months	None	infrarenal aorta	NR	NR	NR	Calcium heparin 0.5 ml	minimal heparin to limit heparin-induces platelet aggregation	40 min	15 total	Pig	NR	NR	Young	48 kg	NR	Lipid diet (Mackerel 600 gm/day or cod liver oil 30 ml twice daily pre-and postoperatively)	60% (9/15) (unclear which timepoint)	0 /15 (thrombosed grafts) (unclear which timepoint)	6 out of 15 (unclear timepoint)	9 out of 15 at 90 days. Long term: 2 grafts patent at 180 dayts and 1 at 280days	NR	NR	aortography	0 out of 15 (unclear which timepoint)	Spontaneous death samples were surrounded by thick reactive inflammatory tissue with hyperplastic periaortic lymphnodes	NR	NR	Reported	NR	NR	Reported	Reported
Galletti1989-2f	Galletti	1989	Annals.vasc.surg	50	2f (lipid diet)	Yes	PU	NR (reference papers untraceable)	Ethylene oxide	NR	NA	None	60+/-10.5	8.0+/-2	NR	NR	1 year	None	infrarenal aorta	NR	NR	NR	Calcium heparin 0.5 ml	minimal heparin to limit heparin-induces platelet aggregation	40 min	15 total	Pig	NR	NR	Young	48 kg	NR	Lipid diet (Mackerel 600 gm/day or cod liver oil 30 ml twice daily pre-and postoperatively)	60% (9/15) (unclear which timepoint)	0 /15 (thrombosed grafts) (unclear which timepoint)	6 out of 15 (unclear timepoint)	9 out of 15 at 90 days. Long term: 2 grafts patent at 180 dayts and 1 at 280days	9	9	aortography	0 out of 15 (unclear which timepoint)	Spontaneous death samples were surrounded by thick reactive inflammatory tissue with hyperplastic periaortic lymphnodes	NR	NR	Reported	NR	NR	Reported	Reported
Galletti1989-3a	Galletti	1989	Annals.vasc.surg	50	3a (control)	Yes	PU	NR (reference papers untraceable)	Ethylene oxide	NR	NA	None	60+/-10.5	8.0+/-2	NR	NR	1 month	None	infrarenal aorta	NR	NR	NR	heparin three days pre opp	heparin three days post opp	40 min	10 total	Pig	NR	NR	Young	48 kg	NR	NA	50% (5/10) (unclear which timepoint)	4 /10(thrombosed grafts) (unclear which timepoint)	5 out of 10 (unclear timepoint)	1 out of 10 at 90 days. Longterm: None were patent	NR	NR	aortography	4 out of 10 (unclear which timepoint)	Spontaneous death samples were surrounded by thick reactive inflammatory tissue with hyperplastic periaortic lymphnodes	NR	Reported	Reported	NR	Reported	NR	NR
Galletti1989-3b	Galletti	1989	Annals.vasc.surg	50	3b (control)	Yes	PU	NR (reference papers untraceable)	Ethylene oxide	NR	NA	None	60+/-10.5	8.0+/-2	NR	NR	2 months	None	infrarenal aorta	NR	NR	NR	heparin three days pre opp	heparin three days post opp	40 min	10 total	Pig	NR	NR	Young	48 kg	NR	NA	50% (5/10) (unclear which timepoint)	4 /10(thrombosed grafts) (unclear which timepoint)	5 out of 10 (unclear timepoint)	1 out of 10 at 90 days. Longterm: None were patent	NR	NR	aortography	4 out of 10 (unclear which timepoint)	Spontaneous death samples were surrounded by thick reactive inflammatory tissue with hyperplastic periaortic lymphnodes	NR	Reported	Reported	NR	Reported	NR	NR
Galletti1989-3c	Galletti	1989	Annals.vasc.surg	50	3c (control)	Yes	PU	NR (reference papers untraceable)	Ethylene oxide	NR	NA	None	60+/-10.5	8.0+/-2	NR	NR	3 months	None	infrarenal aorta	NR	NR	NR	heparin three days pre opp	heparin three days post opp	40 min	10 total	Pig	NR	NR	Young	48 kg	NR	NA	50% (5/10) (unclear which timepoint)	4 /10(thrombosed grafts) (unclear which timepoint)	5 out of 10 (unclear timepoint)	1 out of 10 at 90 days. Longterm: None were patent	NR	NR	aortography	4 out of 10 (unclear which timepoint)	Spontaneous death samples were surrounded by thick reactive inflammatory tissue with hyperplastic periaortic lymphnodes	NR	Reported	Reported	NR	Reported	NR	NR
Galletti1989-3d	Galletti	1989	Annals.vasc.surg	50	3d (control)	Yes	PU	NR (reference papers untraceable)	Ethylene oxide	NR	NA	None	60+/-10.5	8.0+/-2	NR	NR	4 months	None	infrarenal aorta	NR	NR	NR	heparin three days pre opp	heparin three days post opp	40 min	10 total	Pig	NR	NR	Young	48 kg	NR	NA	50% (5/10) (unclear which timepoint)	4 /10(thrombosed grafts) (unclear which timepoint)	5 out of 10 (unclear timepoint)	1 out of 10 at 90 days. Longterm: None were patent	NR	NR	aortography	4 out of 10 (unclear which timepoint)	Spontaneous death samples were surrounded by thick reactive inflammatory tissue with hyperplastic periaortic lymphnodes	NR	Reported	Reported	NR	Reported	NR	NR
Galletti1989-3e	Galletti	1989	Annals.vasc.surg	50	3e (control)	Yes	PU	NR (reference papers untraceable)	Ethylene oxide	NR	NA	None	60+/-10.5	8.0+/-2	NR	NR	6 months	None	infrarenal aorta	NR	NR	NR	heparin three days pre opp	heparin three days post opp	40 min	10 total	Pig	NR	NR	Young	48 kg	NR	NA	50% (5/10) (unclear which timepoint)	4 /10(thrombosed grafts) (unclear which timepoint)	5 out of 10 (unclear timepoint)	1 out of 10 at 90 days. Longterm: None were patent	NR	NR	aortography	4 out of 10 (unclear which timepoint)	Spontaneous death samples were surrounded by thick reactive inflammatory tissue with hyperplastic periaortic lymphnodes	NR	Reported	Reported	NR	NR	NR	NR
Galletti1989-3f	Galletti	1989	Annals.vasc.surg	50	3f (control)	Yes	PU	NR (reference papers untraceable)	Ethylene oxide	NR	NA	None	60+/-10.5	8.0+/-2	NR	NR	1 year	None	infrarenal aorta	NR	NR	NR	heparin three days pre opp	heparin three days post opp	40 min	10 total	Pig	NR	NR	Young	48 kg	NR	NA	50% (5/10) (unclear which timepoint)	4 /10(thrombosed grafts) (unclear which timepoint)	5 out of 10 (unclear timepoint)	1 out of 10 at 90 days. Longterm: None were patent	1	5	aortography	4 out of 10 (unclear which timepoint)	Spontaneous death samples were surrounded by thick reactive inflammatory tissue with hyperplastic periaortic lymphnodes	NR	Reported	Reported	NR	NR	NR	NR
Gao2016-1a	Gao	2016	Adv Healthc Mater	20	1a	Yes	PEU (poly(1-LEU-10); amino acid-based poly(ester urea) (PEU); PEU derived from L-leucine and 1,10-decanediol, named as poly(1-LEU-10)	Electrospun	Ethylene oxide	NR	NR	NA	30	1	averaged elastic modulus of 1.8 ± 0.1 MPa, ultimate tensile strength of 1.7 ± 0.2 MPa and elongation at break of 598 ± 26 %	250	9 weeks	NA	Infrarenal aortic interposition	ketamine xylazine	ketoprofen	NR	None	None	35 minutes	5	Mouse	SCID/BG	Female	8 week	NR	SCID/Beige	NA	1	0	1 ( at three months due to a thymus tumor) dont specificy in which group	100% [US en MicroCT]	5	5	ultrasound	NR	in all grafts inner diameter decreased from 5 weeks until 12 months	Pre implantation >1000 mmHG	Reported	NR	NR	NR	NR	NR
Gao2016-1b	Gao	2016	Adv Healthc Mater	20	1b	Yes	PEU (poly(1-LEU-10); amino acid-based poly(ester urea) (PEU); PEU derived from L-leucine and 1,10-decanediol, named as poly(1-LEU-10)	Electrospun	Ethylene oxide	NR	NR	NA	30	1	averaged elastic modulus of 1.8 ± 0.1 MPa, ultimate tensile strength of 1.7 ± 0.2 MPa and elongation at break of 598 ± 26 %	250	12 months	NA	Infrarenal aortic interposition	ketamine xylazine	ketoprofen	NR	None	None	35 minutes	5	Mouse	SCID/BG	Female	8 week	NR	SCID/Beige	NA	1	0	0	1	5	5	ultrasound	NR	in all grafts inner diameter decreased from 5 weeks until 12 months	Pre implantation >1000 mmHG	Reported	NR	NR	Reported	Reported	NR
Gao2016-2a	Gao	2016	Adv Healthc Mater	20	2a	Yes	PEU (poly(1-LEU-10); amino acid-based poly(ester urea) (PEU); PEU derived from L-leucine and 1,10-decanediol, named as poly(1-LEU-10)	Electrospun	Ethylene oxide	NR	NR	NA	30	1	averaged elastic modulus of 1.8 ± 0.1 MPa, ultimate tensile strength of 1.7 ± 0.2 MPa and elongation at break of 598 ± 26 %	350	9 weeks	NA	Infrarenal aortic interposition	ketamine xylazine	ketoprofen	NR	None	None	35 minutes	5	Mouse	SCID/BG	Female	8 week	NR	SCID/Beige	NA	1	0	1 ( at three months due to a thymus tumor) dont specificy in which group	100	5	5	ultrasound	NR	in all grafts inner diameter decreased from 5 weeks until 12 months	Pre implantation >1000 mmHG	Reported	NR	NR	NR	NR	NR
Gao2016-2b	Gao	2016	Adv Healthc Mater	20	2b	Yes	PEU (poly(1-LEU-10); amino acid-based poly(ester urea) (PEU); PEU derived from L-leucine and 1,10-decanediol, named as poly(1-LEU-10)	Electrospun	Ethylene oxide	NR	NR	NA	30	1	averaged elastic modulus of 1.8 ± 0.1 MPa, ultimate tensile strength of 1.7 ± 0.2 MPa and elongation at break of 598 ± 26 %	350	12 months	NA	Infrarenal aortic interposition	ketamine xylazine	ketoprofen	NR	None	None	35 minutes	5	Mouse	SCID/BG	Female	8 week	NR	SCID/Beige	NA	100	0	0	All were patence but after 12 months all grafts type B showed occlusion [US and microCT]	5	5	ultrasound	NR	all showed occlusion	Pre implantation >1000 mmHG	Reported	NR	NR	Reported	Reported	NR
Gao2018-1a	Gao	2018	Regen Biomater	12	1a	Yes	PCL	Electrospun	NR	NR	None	NA	10	2	showed that the maximum stress of all the grafts was about 3 Mpa	600	1 month	NA	abdominal aorta	Chloralhydrate	NR	None	Heparin 100 u/kg	None	NR	3	Rat	Sprague Dawley	Male	NR	380-420g	NR	NA	NR	NR	NR	All grafts were patent	3	3	luminal surface morphology	None observed	After 1 month nearly no IH on both kinds of grafts; after 2 months, intimal hyperplasia could be observed on two grafts and the Intimal hyperplasia layer. Athiner layer was observed on PCL-(SePEI/Hep)10 grafts (a layer of about five cell sheets, 42.4662.69 um)	NR	NR	NR	NR	NR	Reported	NR
Gao2018-1b	Gao	2018	Regen Biomater	12	1b	Yes	PCL	Electrospun	NR	NR	None	NA	10	2	showed that the maximum stress of all the grafts was about 3 Mpa	600	2 months	NA	abdominal aorta	Chloralhydrate	NR	None	Heparin 100 u/kg	None	NR	3	Rat	Sprague Dawley	Male	NR	380-420g	NR	NA	NR	NR	NR	All grafts were patent	3	3	luminal surface morphology	None observed	after 2 months, intimal hyperplasia could be observed on two grafts and the Intimal hyperplasia layer. PCL grafts 75.69+/-10.60 micron was thicker	NR	NR	NR	NR	Reported	Reported	Reported
Gao2018-2a	Gao	2018	Regen Biomater	12	2a	Yes	PCL	Electrospun	NR	NR	(SePEI/Hep)10	NA	10	2	showed that the maximum stress of all the grafts was about 3 Mpa	600	1 month	NA	abdominal aorta	Chloralhydrate	NR	None	Heparin 100 u/kg	None	NR	3	Rat	Sprague Dawley	Male	NR	380-420g	NR	NA	NR	NR	NR	All grafts were patent	3	3	luminal surface morphology	None observed	After 1 month nearly no IH on both kinds of grafts; after 2 months, intimal hyperplasia could be observed on two grafts and the Intimal hyperplasia layer. Athiner layer was observed on PCL-(SePEI/ Hep)10 grafts (a layer of about five cell sheets, 42.4662.69 um)	NR	NR	NR	NR	NR	Reported	NR
Gao2018-2b	Gao	2018	Regen Biomater	12	2b	Yes	PCL	Electrospun	NR	NR	(SePEI/Hep)10	NA	10	2	showed that the maximum stress of all the grafts was about 3 Mpa	600	2 months	NA	abdominal aorta	Chloralhydrate	NR	None	Heparin 100 u/kg	None	NR	3	Rat	Sprague Dawley	Male	NR	380-420g	NR	NA	NR	NR	NR	All grafts were patent	3	3	luminal surface morphology	None observed	after 2 months, intimal hyperplasia could be observed on two grafts and the Intimal hyperplasia layer. PCL-(SePEI/Hep)10grafts (a layer of about five cell sheets, 42.46 +-2.69um).	NR	NR	NR	NR	Reported	Reported	Reported
Greisler1982-1a	Greisler	1982	arch surg	92	1a	Yes	PGA	Woven	NR	NR	NA	NA	24	3.5	NR	NR	<7 days	NA	lower infrarenal aorta	2% methohexital sodium IV	NR	100 mg cefazolin sodium iv	100 U/kg Heprarin	2,5mL 10% heparin-saline	18 min	5	Rabbit	New Zealand White	NR	adult	3-4 kg	NR	NA	45 of 92	0	47 but early deaths due to: technical problems (surgical or anesthetic). later deaths due to hemorrhagic pneumonia.	0 "no rabbit died of aortic-related complications including graft occlusion"	5	5	random selected animals at diferrent time points underwent arteriography before graft resection+ grossly examined	none	0	120 mmHg (pre-implant)	Reported	NR	Reported	Reported	NR	NR
Greisler1982-1b	Greisler	1982	arch surg	92	1b	Yes	PGA	Woven	NR	NR	NA	NA	24	3.5	NR	NR	2 weeks	NA	lower infrarenal aorta	2% methohexital sodium IV	NR	100 mg cefazolin sodium iv	100 U/kg Heprarin	2,5mL 10% heparin-saline	18 min	3	Rabbit	New Zealand White	NR	adult	3-4 kg	NR	NA	45 of 92	0	47 but early deaths due to: technical problems (surgical or anesthetic). later deaths due to hemorrhagic pneumonia.	0 "no rabbit died of aortic-related complications including graft occlusion"	3	3	random selected animals at diferrent time points underwent arteriography before graft resection	none	0	120 mmHg (pre-implant)	Reported	Reported	Reported	Reported	NR	NR
Greisler1982-1c	Greisler	1982	arch surg	92	1c	Yes	PGA	Woven	NR	NR	NA	NA	24	3.5	NR	NR	3 weeks	NA	lower infrarenal aorta	2% methohexital sodium IV	NR	100 mg cefazolin sodium iv	100 U/kg Heprarin	2,5mL 10% heparin-saline	18 min	4	Rabbit	New Zealand White	NR	adult	3-4 kg	NR	NA	45 of 92	0	47 but early deaths due to: technical problems (surgical or anesthetic). later deaths due to hemorrhagic pneumonia.	0 "no rabbit died of aortic-related complications including graft occlusion"	4	4	random selected animals at diferrent time points underwent arteriography before graft resection	none	0	120 mmHg (pre-implant)	Reported	NR	Reported	NR	NR	NR
Greisler1982-1d	Greisler	1982	arch surg	92	1d	Yes	PGA	Woven	NR	NR	NA	NA	24	3.5	NR	NR	1 month	NA	lower infrarenal aorta	2% methohexital sodium IV	NR	100 mg cefazolin sodium iv	100 U/kg Heprarin	2,5mL 10% heparin-saline	18 min	8	Rabbit	New Zealand White	NR	adult	3-4 kg	NR	NA	45 of 92	0	47 but early deaths due to: technical problems (surgical or anesthetic). later deaths due to hemorrhagic pneumonia.	0 "no rabbit died of aortic-related complications including graft occlusion"	8	8	random selected animals at diferrent time points underwent arteriography before graft resection	none	0	120 mmHg (pre-implant)	Reported	Reported	Reported	Reported	Reported	Reported
Greisler1982-1e	Greisler	1982	arch surg	92	1e	Yes	PGA	Woven	NR	NR	NA	NA	24	3.5	NR	NR	1.5 months	NA	lower infrarenal aorta	2% methohexital sodium IV	NR	100 mg cefazolin sodium iv	100 U/kg Heprarin	2,5mL 10% heparin-saline	18 min	2	Rabbit	New Zealand White	NR	adult	3-4 kg	NR	NA	45 of 92	0	47 but early deaths due to: technical problems (surgical or anesthetic). later deaths due to hemorrhagic pneumonia.	0 "no rabbit died of aortic-related complications including graft occlusion"	2	2	random selected animals at diferrent time points underwent arteriography before graft resection	none	0	120 mmHg (pre-implant)	Reported	NR	Reported	NR	NR	NR
Greisler1982-1f	Greisler	1982	arch surg	92	1f	Yes	PGA	Woven	NR	NR	NA	NA	24	3.5	NR	NR	2 months	NA	lower infrarenal aorta	2% methohexital sodium IV	NR	100 mg cefazolin sodium iv	100 U/kg Heprarin	2,5mL 10% heparin-saline	18 min	11	Rabbit	New Zealand White	NR	adult	3-4 kg	NR	NA	45 of 92	0	47 but early deaths due to: technical problems (surgical or anesthetic). later deaths due to hemorrhagic pneumonia.	0 "no rabbit died of aortic-related complications including graft occlusion"	11	11	random selected animals at diferrent time points underwent arteriography before graft resection	none	exact timepoint unclear, but in 13% of the grafts IH after 2 months of implantation	120 mmHg (pre-implant)	Reported	Reported	Reported	Reported	Reported	NR
Greisler1982-1g	Greisler	1982	arch surg	92	1g	Yes	PGA	Woven	NR	NR	NA	NA	24	3.5	NR	NR	3 months	NA	lower infrarenal aorta	2% methohexital sodium IV	NR	100 mg cefazolin sodium iv	100 U/kg Heprarin	2,5mL 10% heparin-saline	18 min	8	Rabbit	New Zealand White	NR	adult	3-4 kg	NR	NA	45 of 92	0	47 but early deaths due to: technical problems (surgical or anesthetic). later deaths due to hemorrhagic pneumonia.	0 "no rabbit died of aortic-related complications including graft occlusion"	8	8	random selected animals at diferrent time points underwent arteriography before graft resection	none	exact timepoint unclear, but in 13% of the grafts IH after 2 months of implantation	120 mmHg (pre-implant)	Reported	NA	Reported	Reported	Reported	NR
Greisler1982-1h	Greisler	1982	arch surg	92	1h	Yes	PGA	Woven	NR	NR	NA	NA	24	3.5	NR	NR	4,5-7,5 months	NA	lower infrarenal aorta	2% methohexital sodium IV	NR	100 mg cefazolin sodium iv	100 U/kg Heprarin	2,5mL 10% heparin-saline	18 min	4	Rabbit	New Zealand White	NR	adult	3-4 kg	NR	NA	45 of 92	0	47 but early deaths due to: technical problems (surgical or anesthetic). later deaths due to hemorrhagic pneumonia.	0 "no rabbit died of aortic-related complications including graft occlusion"	4	4	random selected animals at diferrent time points underwent arteriography before graft resection	none	exact timepoint unclear, but in 13% of the grafts IH after 2 months of implantation	120 mmHg (pre-implant)	Reported	NA	NR	Reported	Reported	Reported
Greisler1985-1a	Greisler	1985	arch Surg	68	1a	Yes	PGA	Woven	NR	NR	NA	NA	24	3.5	NR	NR	7 days or less	NA	infrarenal aorta	2% methohexital sodium IV	NR	NR	NR	NR	NR	4	Rabbit	New Zealand White	NR	adult	3-4 kg	NR	NA	NR	NR	NR	NR	NR	4	grossly as well as histogically	none	Seven specimens of 48 (15%) developed a marked degree of neointimal hyperplasia withstenosis.	NR	Reported	NR	NR	Reported	Reported	Reported
Greisler1985-1b	Greisler	1985	arch Surg	68	1b	Yes	PGA	Woven	NR	NR	NA	NA	24	3.5	NR	NR	12-14 days	NA	infrarenal aorta	2% methohexital sodium IV	NR	NR	NR	NR	NR	3	Rabbit	New Zealand White	NR	adult	3-4 kg	NR	NA	NR	NR	NR	NR	NR	3	grossly as well as histogically	none	Seven specimens of 48 (15%) developed a marked degree of neointimal hyperplasia withstenosis.	Regenerated specimens inthe PGA group were examined from one week to threemonths after implantation. None of the eight specimens burst and pressure plateaus ranged from 310 to 580 mm Hgwith higher pressures seen after the one-month period.	Reported	NR	NR	Reported	Reported	NR
Greisler1985-1c	Greisler	1985	arch Surg	68	1c	Yes	PGA	Woven	NR	NR	NA	NA	24	3.5	NR	NR	3 weeks	NA	infrarenal aorta	2% methohexital sodium IV	NR	NR	NR	NR	NR	4	Rabbit	New Zealand White	NR	adult	3-4 kg	NR	NA	NR	NR	NR	NR	NR	4	grossly as well as histogically	none	Seven specimens of 48 (15%) developed a marked degree of neointimal hyperplasia withstenosis.	Regenerated specimens inthe PGA group were examined from one week to threemonths after implantation. None of the eight specimens burst and pressure plateaus ranged from 310 to 580 mm Hgwith higher pressures seen after the one-month period.	Reported	NR	NR	NR	NR	NR
Greisler1985-1d	Greisler	1985	arch Surg	68	1d	Yes	PGA	Woven	NR	NR	NA	NA	24	3.5	NR	NR	1 month	NA	infrarenal aorta	2% methohexital sodium IV	NR	NR	NR	NR	NR	7	Rabbit	New Zealand White	NR	adult	3-4 kg	NR	NA	NR	NR	NR	NR	NR	7	grossly as well as histogically	none	Seven specimens of 48 (15%) developed a marked degree of neointimal hyperplasia withstenosis.	Regenerated specimens inthe PGA group were examined from one week to threemonths after implantation. None of the eight specimens burst and pressure plateaus ranged from 310 to 580 mm Hgwith higher pressures seen after the one-month period.	Reported	NR	NR	Reported	Reported	NR
Greisler1985-1e	Greisler	1985	arch Surg	68	1e	Yes	PGA	Woven	NR	NR	NA	NA	24	3.5	NR	NR	1.5 month	NA	infrarenal aorta	2% methohexital sodium IV	NR	NR	NR	NR	NR	4	Rabbit	New Zealand White	NR	adult	3-4 kg	NR	NA	NR	NR	NR	NR	NR	4	grossly as well as histogically	none	Seven specimens of 48 (15%) developed a marked degree of neointimal hyperplasia withstenosis.	Regenerated specimens inthe PGA group were examined from one week to threemonths after implantation. None of the eight specimens burst and pressure plateaus ranged from 310 to 580 mm Hgwith higher pressures seen after the one-month period.	Reported	NR	NR	NR	NR	NR
Greisler1985-1f	Greisler	1985	arch Surg	68	1f	Yes	PGA	Woven	NR	NR	NA	NA	24	3.5	NR	NR	2 months	NA	infrarenal aorta	2% methohexital sodium IV	NR	NR	NR	NR	NR	10	Rabbit	New Zealand White	NR	adult	3-4 kg	NR	NA	NR	NR	NR	NR	NR	10	grossly as well as histogically	none	Seven specimens of 48 (15%) developed a marked degree of neointimal hyperplasia withstenosis.	Regenerated specimens inthe PGA group were examined from one week to threemonths after implantation. None of the eight specimens burst and pressure plateaus ranged from 310 to 580 mm Hgwith higher pressures seen after the one-month period.	Reported	Reported	NR	Reported	Reported	NR
Greisler1985-1g	Greisler	1985	arch Surg	68	1g	Yes	PGA	Woven	NR	NR	NA	NA	24	3.5	NR	NR	3 months	NA	infrarenal aorta	2% methohexital sodium IV	NR	NR	NR	NR	NR	8	Rabbit	New Zealand White	NR	adult	3-4 kg	NR	NA	NR	NR	NR	NR	NR	8	grossly as well as histogically	none	Seven specimens of 48 (15%) developed a marked degree of neointimal hyperplasia withstenosis.	Regenerated specimens inthe PGA group were examined from one week to threemonths after implantation. None of the eight specimens burst and pressure plateaus ranged from 310 to 580 mm Hgwith higher pressures seen after the one-month period.	Reported	NR	NR	Reported	Reported	NR
Greisler1985-1h	Greisler	1985	arch Surg	68	1h	Yes	PGA	Woven	NR	NR	NA	NA	24	3.5	NR	NR	4.5-8 months	NA	infrarenal aorta	2% methohexital sodium IV	NR	NR	NR	NR	NR	5	Rabbit	New Zealand White	NR	adult	3-4 kg	NR	NA	NR	NR	NR	NR	NR	5	grossly as well as histogically	none	Seven specimens of 48 (15%) developed a marked degree of neointimal hyperplasia withstenosis.	NR	Reported	NR	NR	NR	Reported	NR
Greisler1985-1i	Greisler	1985	arch Surg	68	1i	Yes	PGA	Woven	NR	NR	NA	NA	24	3.5	NR	NR	10-12 months	NA	infrarenal aorta	2% methohexital sodium IV	NR	NR	NR	NR	NR	3	Rabbit	New Zealand White	NR	adult	3-4 kg	NR	NA	NR	NR	NR	NR	NR	3	grossly as well as histogically	none	Seven specimens of 48 (15%) developed a marked degree of neointimal hyperplasia withstenosis.	NR	Reported	NR	NR	NR	Reported	NR
Greisler1985-2	Greisler	1985	arch Surg	68	2	No	Dacron	Woven	NR	NR	NA	NA	24	3.5	NR	NR	2d to 12 month	NA	infrarenal aorta	2% methohexital sodium IV	NR	NR	NR	NR	NR	20	Rabbit	New Zealand White	NR	NR	3-4 kg	NR	NA	NR	NR	NR	NR	NR	20		none	none	Two Dacron specimens were studied, at 4.5 and eight months after implantation. Neither burst and both devel¬ oped pressure plateaus at 500 mm Hg.	Reported	NR	NR	Reported	Reported	Reported
Greisler1986(2)-1a	Greisler	1986	ASAIO	42	1a	Yes	PDS (polydioxanone)	woven vascular prosthesis	NR	NR	heparin coating and endothelial cell growth factor (ECGF)	NA	24	4	NR	NR	0 min	NA	infrarenal aorta	2%sodium methohexital	NR	NR	heparinization (300U intravenously, and 250U of heparin saline solution into distal aorta)	NR	NR	3	Rabbit	New zealnd white	NR	adult	NR	NR	NA	NR	NR	NR	NR	NR	3	NR	NR	NR	NR	NR	NR	NR	NR	NR	NR
Greisler1986(2)-1b	Greisler	1986	ASAIO	42	1b	Yes	PDS (polydioxanone)	woven vascular prosthesis	NR	NR	heparin coating and endothelial cell growth factor (ECGF)	NA	24	4	NR	NR	5 min	NA	infrarenal aorta	2%sodium methohexital	NR	NR	heparinization (300U intravenously, and 250U of heparin saline solution into distal aorta)	NR	NR	3	Rabbit	New zealnd white	NR	adult	NR	NR	NA	NR	NR	NR	NR	NR	3	NR	NR	NR	NR	NR	NR	NR	NR	NR	NR
Greisler1986(2)-1c	Greisler	1986	ASAIO	42	1c	Yes	PDS (polydioxanone)	woven vascular prosthesis	NR	NR	heparin coating and endothelial cell growth factor (ECGF)	NA	24	4	NR	NR	30min	NA	infrarenal aorta	2%sodium methohexital	NR	NR	heparinization (300U intravenously, and 250U of heparin saline solution into distal aorta)	NR	NR	3	Rabbit	New zealnd white	NR	adult	NR	NR	NA	NR	NR	NR	NR	NR	3	NR	NR	NR	NR	NR	NR	NR	NR	NR	NR
Greisler1986(2)-1d	Greisler	1986	ASAIO	42	1d	Yes	PDS (polydioxanone)	woven vascular prosthesis	NR	NR	heparin coating and endothelial cell growth factor (ECGF)	NA	24	4	NR	NR	1day	NA	infrarenal aorta	2%sodium methohexital	NR	NR	heparinization (300U intravenously, and 250U of heparin saline solution into distal aorta)	NR	NR	3	Rabbit	New zealnd white	NR	adult	NR	NR	NA	NR	NR	NR	NR	NR	3	NR	NR	NR	NR	NR	NR	NR	NR	NR	NR
Greisler1986(2)-1e	Greisler	1986	ASAIO	42	1e	Yes	PDS (polydioxanone)	woven vascular prosthesis	NR	NR	heparin coating and endothelial cell growth factor (ECGF)	NA	24	4	NR	NR	7day	NA	infrarenal aorta	2%sodium methohexital	NR	NR	heparinization (300U intravenously, and 250U of heparin saline solution into distal aorta)	NR	NR	3	Rabbit	New zealnd white	NR	adult	NR	NR	NA	NR	NR	NR	NR	NR	3	NR	NR	NR	NR	NR	NR	NR	NR	NR	NR
Greisler1986(2)-1f	Greisler	1986	ASAIO	42	1f	Yes	PDS (polydioxanone)	woven vascular prosthesis	NR	NR	heparin coating and endothelial cell growth factor (ECGF)	NA	24	4	NR	NR	14day	NA	infrarenal aorta	2%sodium methohexital	NR	NR	heparinization (300U intravenously, and 250U of heparin saline solution into distal aorta)	NR	NR	3	Rabbit	New zealnd white	NR	adult	NR	NR	NA	NR	NR	NR	NR	NR	3	NR	NR	NR	NR	NR	NR	NR	NR	NR	NR
Greisler1986(2)-1g	Greisler	1986	ASAIO	42	1g	Yes	PDS (polydioxanone)	woven vascular prosthesis	NR	NR	heparin coating and endothelial cell growth factor (ECGF)	NA	24	4	NR	NR	30day	NA	infrarenal aorta	2%sodium methohexital	NR	NR	heparinization (300U intravenously, and 250U of heparin saline solution into distal aorta)	NR	NR	3	Rabbit	New zealnd white	NR	adult	NR	NR	NA	NR	NR	NR	NR	NR	3	NR	NR	NR	NR	NR	NR	NR	NR	NR	NR
Greisler1986(2)-2	Greisler	1986	ASAIO	42	2	No	dacron	woven vascular prosthesis	NR	NR	heparin coating and endothelial cell growth factor (ECGF)	NA	24	4	NR	NR	0min,5min,30min,1day,7day,14day,30day	NA	infrarenal aorta	2%sodium methohexital	NR	NR	heparinization (300U intravenously, and 250U of heparin saline solution into distal aorta)	NR	NR	3 per timepoint	Rabbit	New zealnd white	NR	adult	NR	NR	NA	NR	NR	NR	NR	NR	3 per timepoint		NR	NR	NR	NR	NR	NR	NR	NR	NR
Greisler1986-1a	Greisler	1986	jvascsurg	85	1a	Yes	PG910 (100%)	Woven	NR	NR	NA	NA	24	4	NR	NR	1 or 2 months	NA	infrarenal aorta	2% methohexital sodium IV	NR	NR	NR	NR	NR	3	Rabbit	NR	NR	NR	3-4 kg	NR	NA	NR	none, here was no evidence of hemorrhage, perigraft hematoma, false aneurysm, thrombosis, or graft ihfection in any rabbit in any group.	NR	no stenosis or thrombosis	3	3	grossly+sem	0 Stenosis or Thrombosis	NR	NR	Reported	NR	NR	Reported	Reported	Reported
Greisler1986-1b	Greisler	1986	jvascsurg	85	1b	Yes	PG910 (100%)	Woven	NR	NR	NA	NA	24	4	NR	NR	3 months	NA	infrarenal aorta	2% methohexital sodium IV	NR	NR	NR	NR	NR	12	Rabbit	NR	NR	NR	3-4 kg	NR	NA	NR	none, here was no evidence of hemorrhage, perigraft hematoma, false aneurysm, thrombosis, or graft ihfection in any rabbit in any group.	NR	no stenosis or thrombosis	12	12	grossly+sem	0 Stenosis or Thrombosis	NR	NR	Reported	Reported	NR	Reported	Reported	Reported
Greisler1986-2	Greisler	1986	jvascsurg	85	4	Yes	PG910 (100%)	Woven	NR	NR	NA	NA	24	4	NR	NR	1-3 months	NA	infrarenal aorta	2% methohexital sodium IV	NR	NR	NR	NR	NR	6	Rabbit	NR	NR	NR	3-4 kg	NR	NA	NR	none, here was no evidence of hemorrhage, perigraft hematoma, false aneurysm, thrombosis, or graft ihfection in any rabbit in any group.	NR	no stenosis or thrombosis	6	6	grossly+sem	0 Stenosis or Thrombosis	NR	NR	Reported	Reported	NR	Reported	Reported	Reported
Greisler1986-3	Greisler	1986	jvascsurg	85	3	No	PG910 (44%) / Dacron (56%)	Woven	NR	NR	NA	NA	24	4	NR	NR	2wk-6mnths	NA	infrarenal aorta	2% methohexital sodium IV	NR	NR	NR	NR	NR	12	Rabbit	NR	NR	NR	3-4 kg	NR	NA	NR	none, here was no evidence of hemorrhage, perigraft hematoma, false aneurysm, thrombosis, or graft ihfection in any rabbit in any group.	NR	NR	12	12		0 Stenosis or Thrombosis	NR	NR	Reported	NR	NR	Reported	Reported	NR
Greisler1986-4	Greisler	1986	jvascsurg	85	2	No	PG910 (70%) / Dacron (30%)	Woven	NR	NR	NA	NA	24	4	NR	NR	2wk-6mnths	NA	infrarenal aorta	2% methohexital sodium IV	NR	NR	NR	NR	NR	12	Rabbit	NR	NR	NR	3-4 kg	NR	NA	NR	none, here was no evidence of hemorrhage, perigraft hematoma, false aneurysm, thrombosis, or graft ihfection in any rabbit in any group.	NR	NR	12	12		0 Stenosis or Thrombosis	NR	NR	Reported	NR	NR	Reported	Reported	NR
Greisler1986-5	Greisler	1986	jvascsurg	85	5	No	PG910 (80%) / Dacron (20%)	Woven	NR	NR	NA	NA	24	4	NR	NR	1-3 months	NA	infrarenal aorta	2% methohexital sodium IV	NR	NR	NR	NR	NR	6	Rabbit	NR	NR	NR	3-4 kg	NR	NA	NR	none, here was no evidence of hemorrhage, perigraft hematoma, false aneurysm, thrombosis, or graft ihfection in any rabbit in any group.	NR	NR	6	6		0 Stenosis or Thrombosis	NR	NR	Reported	NR	NR	Reported	Reported	NR
Greisler1986-6	Greisler	1986	jvascsurg	85	6	No	PG910 (100%) surrounded by PTFE	Woven	NR	NR	NA	NA	24	4	NR	NR	1-3 months	NA	infrarenal aorta	2% methohexital sodium IV	NR	NR	NR	NR	NR	4	Rabbit	NR	NR	NR	3-4 kg	NR	NA	NR	none, here was no evidence of hemorrhage, perigraft hematoma, false aneurysm, thrombosis, or graft ihfection in any rabbit in any group.	NR	NR		4		2/18 Stenosis or Thrombosis	NR	NR	Reported	NR	NR	Reported	Reported	NR
Greisler1986-7	Greisler	1986	jvascsurg	85	7	No	PG910 (100%) surrounded by Dacron	Woven	NR	NR	NA	NA	24	4	NR	NR	1-3 months	NA	infrarenal aorta	2% methohexital sodium IV	NR	NR	NR	NR	NR	4	Rabbit	NR	NR	NR	3-4 kg	NR	NA	NR	none, here was no evidence of hemorrhage, perigraft hematoma, false aneurysm, thrombosis, or graft ihfection in any rabbit in any group.	NR	NR		4		3/18 Stenosis or Thrombosis	NR	NR	Reported	NR	NR	Reported	Reported	NR
Greisler1986-8	Greisler	1986	jvascsurg	85	8	No	100% PGA with half of length surrounded by Dacron	Woven	NR	NR	NA	NA	24	4	NR	NR	2wk- 9mnths	NA	infrarenal aorta	2% methohexital sodium IV	NR	NR	NR	NR	NR	18	Rabbit	NR	NR	NR	3-4 kg	NR	NA	NR	none, here was no evidence of hemorrhage, perigraft hematoma, false aneurysm, thrombosis, or graft ihfection in any rabbit in any group.	NR	NR		18		1/8 Stenosis or Thrombosis	NR	NR	Reported	NR	NR	Reported	Reported	NR
Greisler1986-9	Greisler	1986	jvascsurg	85	9	No	100% PGA with half of the length surrounded by second PGA layer	Woven	NR	NR	NA	NA	24	4	NR	NR	2 wk- 5 mnths	NA	infrarenal aorta	2% methohexital sodium IV	NR	NR	NR	NR	NR	8	Rabbit	NR	NR	NR	3-4 kg	NR	NA	NR	none, here was no evidence of hemorrhage, perigraft hematoma, false aneurysm, thrombosis, or graft ihfection in any rabbit in any group.	NR	NR		8		1/8 Stenosis or Thrombosis	NR	NR	Reported	NR	NR	Reported	Reported	NR
Greisler1987-1a	Greisler	1987	archsurg	43	1a	Yes	PDS	woven	NR	NR	NA	NA	24	4	NR	NR	2 weeks	NA	infrarenal aorta	2% methohexital sodium IV	NR	NR	NR	NR	NR	5	Rabbit	New Zealand White white	Female	adult	3-4 kg	NR	NA		None	15 of total 43 "Norabbitdiedofgraft-relatedcomplica¬tions,includinghemorrhage,occlusion,orgraftinfection.Themostcommoncauseofdeathwasaninterstitialhemor-rhagicpneumonia."	NR	5	5	grossly+sem	no evidence of thrombosis	NR	NR	Reported	NR	NR	Reported	NR	NR
Greisler1987-1b	Greisler	1987	archsurg	43	1b	Yes	PDS	woven	NR	NR	NA	NA	24	4	NR	NR	3 weeks	NA	infrarenal aorta	2% methohexital sodium IV	NR	NR	NR	NR	NR	4	Rabbit	New Zealand White white	Female	adult	3-4 kg	NR	NA		None	15 of total 43 "Norabbitdiedofgraft-relatedcomplica¬tions,includinghemorrhage,occlusion,orgraftinfection.Themostcommoncauseofdeathwasaninterstitialhemor-rhagicpneumonia."	NR	4	4	grossly+sem	no evidence of thrombosis	NR	NR	Reported	NR	NR	Reported	NR	NR
Greisler1987-1c	Greisler	1987	archsurg	43	1c	Yes	PDS	woven	NR	NR	NA	NA	24	4	NR	NR	1 month	NA	infrarenal aorta	2% methohexital sodium IV	NR	NR	NR	NR	NR	4	Rabbit	New Zealand White white	Female	adult	3-4 kg	NR	NA		None	15 of total 43 "Norabbitdiedofgraft-relatedcomplica¬tions,includinghemorrhage,occlusion,orgraftinfection.Themostcommoncauseofdeathwasaninterstitialhemor-rhagicpneumonia."	NR	4	4	grossly+sem	no evidence of thrombosis	NR	NR	Reported	NR	NR	Reported	Reported	NR
Greisler1987-1d	Greisler	1987	archsurg	43	1d	Yes	PDS	woven	NR	NR	NA	NA	24	4	NR	NR	2 months	NA	infrarenal aorta	2% methohexital sodium IV	NR	NR	NR	NR	NR	4	Rabbit	New Zealand White white	Female	adult	3-4 kg	NR	NA		None	15 of total 43 "Norabbitdiedofgraft-relatedcomplica¬tions,includinghemorrhage,occlusion,orgraftinfection.Themostcommoncauseofdeathwasaninterstitialhemor-rhagicpneumonia."	NR	4	4	grossly+sem	no evidence of thrombosis	NR	NR	Reported	NR	Reported	Reported	Reported	NR
Greisler1987-1e	Greisler	1987	archsurg	43	1e	Yes	PDS	woven	NR	NR	NA	NA	24	4	NR	NR	3 months	NA	infrarenal aorta	2% methohexital sodium IV	NR	NR	NR	NR	NR	4	Rabbit	New Zealand White white	Female	adult	3-4 kg	NR	NA		None	15 of total 43 "Norabbitdiedofgraft-relatedcomplica¬tions,includinghemorrhage,occlusion,orgraftinfection.Themostcommoncauseofdeathwasaninterstitialhemor-rhagicpneumonia."	NR	4	4	grossly+sem	no evidence of thrombosis	NR	NR	Reported	NR	NR	Reported	Reported	NR
Greisler1987-1f	Greisler	1987	archsurg	43	1f	Yes	PDS	woven	NR	NR	NA	NA	24	4	NR	NR	6 months	NA	infrarenal aorta	2% methohexital sodium IV	NR	NR	NR	NR	NR	5	Rabbit	New Zealand White white	Female	adult	3-4 kg	NR	NA		None	15 of total 43 "Norabbitdiedofgraft-relatedcomplica¬tions,includinghemorrhage,occlusion,orgraftinfection.Themostcommoncauseofdeathwasaninterstitialhemor-rhagicpneumonia."	NR	5	5	grossly+sem	no evidence of thrombosis	NR	NR	Reported	Reported	NR	Reported	Reported	Reported
Greisler1987-1g	Greisler	1987	archsurg	43	1g	Yes	PDS	woven	NR	NR	NA	NA	24	4	NR	NR	12 months	NA	infrarenal aorta	2% methohexital sodium IV	NR	NR	NR	NR	NR	2	Rabbit	New Zealand White white	Female	adult	3-4 kg	NR	NA		None	15 of total 43 "Norabbitdiedofgraft-relatedcomplica¬tions,includinghemorrhage,occlusion,orgraftinfection.Themostcommoncauseofdeathwasaninterstitialhemor-rhagicpneumonia."	NR	2	2	grossly+sem	no evidence of thrombosis	NR	NR	Reported	Reported	NR	Reported	Reported	Reported
Greisler1988(2)-1a	Greisler	1988	j card vasc surg	37	1a	Yes	PG910 (74%) / PDS (26%)	Woven	NR	NR	NA	NA	24	4	NR	NR	2 wk	NA	infrarenal aorta	2% methohexital sodium IV	NR	NR	300U heparin IV + 2.5 ml 10% heparinzed saline interoperatively	not reversed at end procedure	NR	4	Rabbit	New Zealand White	Female	Adult	3-4 kg	NR	NA	100	None	None	1	4	4	grossly+ randomly selected: post explant perfusates assayed	0	NR	NR	Reported	NR	NR	Reported	Reported	NR
Greisler1988(2)-1b	Greisler	1988	j card vasc surg	37	1b	Yes	PG910 (74%) / PDS (26%)	Woven	NR	NR	NA	NA	24	4	NR	NR	1 month	NA	infrarenal aorta	2% methohexital sodium IV	NR	NR	300U heparin IV + 2.5 ml 10% heparinzed saline interoperatively	not reversed at end procedure	NR	5	Rabbit	New Zealand White	Female	Adult	3-4 kg	NR	NA	100	None	None	1	5	5	grossly+ randomly selected: post explant perfusates assayed	0	NR	NR	Reported	Reported	NR	Reported	Reported	NR
Greisler1988(2)-1c	Greisler	1988	j card vasc surg	37	1c	Yes	PG910 (74%) / PDS (26%)	Woven	NR	NR	NA	NA	24	4	NR	NR	2 months	NA	infrarenal aorta	2% methohexital sodium IV	NR	NR	300U heparin IV + 2.5 ml 10% heparinzed saline interoperatively	not reversed at end procedure	NR	6	Rabbit	New Zealand White	Female	Adult	3-4 kg	NR	NA	100	None	None	1	6	6	grossly+ randomly selected: post explant perfusates assayed	0	NR	NR	Reported	Reported	NR	Reported	Reported	NR
Greisler1988(2)-1d	Greisler	1988	j card vasc surg	37	1d	Yes	PG910 (74%) / PDS (26%)	Woven	NR	NR	NA	NA	24	4	NR	NR	3 months	NA	infrarenal aorta	2% methohexital sodium IV	NR	NR	300U heparin IV + 2.5 ml 10% heparinzed saline interoperatively	not reversed at end procedure	NR	6	Rabbit	New Zealand White	Female	Adult	3-4 kg	NR	NA	100	None	None	1	6	6	grossly+ randomly selected: post explant perfusates assayed	0	NR	NR	Reported	NR	NR	NR	NR	NR
Greisler1988(2)-1e	Greisler	1988	j card vasc surg	37	1e	Yes	PG910 (74%) / PDS (26%)	Woven	NR	NR	NA	NA	24	4	NR	NR	4 months	NA	infrarenal aorta	2% methohexital sodium IV	NR	NR	300U heparin IV + 2.5 ml 10% heparinzed saline interoperatively	not reversed at end procedure	NR	4	Rabbit	New Zealand White	Female	Adult	3-4 kg	NR	NA	100	None	None	1	4	4	grossly+ randomly selected: post explant perfusates assayed	1 stenosis consisted of organized thrombus (occupied approx 50% cross sectional area)	NR	NR	Reported	NR	NR	NR	NR	NR
Greisler1988(2)-1f	Greisler	1988	j card vasc surg	37	1f	Yes	PG910 (74%) / PDS (26%)	Woven	NR	NR	NA	NA	24	4	NR	NR	6 months	NA	infrarenal aorta	2% methohexital sodium IV	NR	NR	300U heparin IV + 2.5 ml 10% heparinzed saline interoperatively	not reversed at end procedure	NR	8	Rabbit	New Zealand White	Female	Adult	3-4 kg	NR	NA	100	None	None	1	8	8	grossly+ randomly selected: post explant perfusates assayed	0	NR	NR	Reported	Reported	NR	NR	Reported	NR
Greisler1988(2)-1g	Greisler	1988	j card vasc surg	37	1g	Yes	PG910 (74%) / PDS (26%)	Woven	NR	NR	NA	NA	24	4	NR	NR	12 months	NA	infrarenal aorta	2% methohexital sodium IV	NR	NR	300U heparin IV + 2.5 ml 10% heparinzed saline interoperatively	not reversed at end procedure	NR	4	Rabbit	New Zealand White	Female	Adult	3-4 kg	NR	NA	100	None	None	1	4	4	grossly+ randomly selected: post explant perfusates assayed	0	NR	NR	Reported	NR	NR	Reported	Reported	Reported
Greisler1988-1a	Greisler	1988	Circulation	15	1a	Yes	PG910	Woven	NR	NR	NR	Dacron (to block pannus overgrowth)	30	4	NR	NR	2 weeks	None	infrarenal aorta	2% methohexital sodium IV	NR	cefazolin sodium iv	200 U heparin iv before crossclamp and 250 U heparin saline solution after	NR	NR	3	Rabbit	New Zealand White	Female	NR	3-4 kg	NR	NA	1	0	0	100% (patent, no stenosis)	3	3	photographed and sectioned SEM	No thrombosis was obsered in any segment of any prosthesis.	tissue thickness in PG910 part: 34 um (lumen to graft) - digital ruler	NR	Reported	NR	NR	Reported	NR	NR
Greisler1988-1b	Greisler	1988	Circulation	15	1b	Yes	PG910	Woven	NR	NR	NR	Dacron (to block pannus overgrowth)	30	4	NR	NR	1 month	None	infrarenal aorta	2% methohexital sodium IV	NR	cefazolin sodium iv	200 U heparin iv before crossclamp and 250 U heparin saline solution after	NR	NR	3	Rabbit	New Zealand White	Female	NR	3-4 kg	NR	NA	1	0	0	100% (patent, no stenosis)	3	3	photographed and sectioned SEM	No thrombosis was obsered in any segment of any prosthesis.	tissue thickness in PG910 part: 295 ± 110 um (lumen to graft)	NR	Reported	NR	NR	Reported	NR	NR
Greisler1988-1c	Greisler	1988	Circulation	15	1c	Yes	PG910	Woven	NR	NR	NR	Dacron (to block pannus overgrowth)	30	4	NR	NR	2 months	None	infrarenal aorta	2% methohexital sodium IV	NR	cefazolin sodium iv	200 U heparin iv before crossclamp and 250 U heparin saline solution after	NR	NR	3	Rabbit	New Zealand White	Female	NR	3-4 kg	NR	NA	1	0	0	100% (patent, no stenosis)	3	3	photographed and sectioned SEM	No thrombosis was obsered in any segment of any prosthesis.	tissue thickness in PG910 part: (457 ± 79 um) (lumen to graft)	NR	Reported	NR	NR	Reported	NR	Reported
Greisler1988-1d	Greisler	1988	Circulation	15	1d	Yes	PG910	Woven	NR	NR	NR	Dacron (to block pannus overgrowth)	30	4	NR	NR	3 months	None	infrarenal aorta	2% methohexital sodium IV	NR	cefazolin sodium iv	200 U heparin iv before crossclamp and 250 U heparin saline solution after	NR	NR	3	Rabbit	New Zealand White	Female	NR	3-4 kg	NR	NA	1	0	0	100% (patent, no stenosis)	3	3	photographed and sectioned SEM	No thrombosis was obsered in any segment of any prosthesis.	PG910 completely dissoluted: no measurements possible; Total tissue thickness of the PG910 segment did not continue to increase after 2 months.	NR	Reported	Reported	NR	Reported	Reported	NR
Greisler1988-1e	Greisler	1988	Circulation	15	1e	Yes	PG910	Woven	NR	NR	NR	Dacron (to block pannus overgrowth)	30	4	NR	NR	4 months	None	infrarenal aorta	2% methohexital sodium IV	NR	cefazolin sodium iv	200 U heparin iv before crossclamp and 250 U heparin saline solution after	NR	NR	3	Rabbit	New Zealand White	Female	NR	3-4 kg	NR	NA	1	0	0	100% (patent, no stenosis)	3	3	photographed and sectioned SEM	No thrombosis was obsered in any segment of any prosthesis.	PG910 completely dissoluted: no measurements possible; Total tissue thickness of the PG910 segment did not continue to increase after 2 months.	NR	Reported	Reported	NR	Reported	Reported	NR
Greisler1990(2)-1	Greisler	1990	Jcardiovasc	NR	1	No	dacron	woven	NR	NR	NA	NA	24	4	NR	NR	1, 3, 6 months	NA	infrarenal aorta	methohexital	NR	preoperatively: Kefzol IV (200mg)	Heparin (300 U) IV, prior to aortic cross clamping, and after removal of aorta	NR	NR	NR	Rabbit	New Zealand White white	Female	NR	3-5 kg	healthy	NA	NR	NR	NR	NR	NR	NR		prostaglandin analysis of freshly explanted grafts: the study demonstrates a high production of 6-keto-PGF1a by dacron prostheses at both the 1-month and greater than 3 month time periods			Reported	NR	NR	NR	Reported	NR
Greisler1990(2)-2a	Greisler	1990	Jcardiovasc	NR	2a	Yes	PG10	woven	NR	NR	NA	NA	24	4	NR	NR	1m	NA	infrarenal aorta	methohexital	NR	preoperatively: Kefzol IV (200mg)	Heparin (300 U) IV, prior to aortic cross clamping, and after removal of aorta	NR	NR	NR	Rabbit	New Zealand White white	Female	NR	3-5 kg	healthy	NA	NR	NR	NR	NR	NR	NR	NR	reduced rates of prostacyclin production seen with PG910 and PDS prosthesis did increase with time in all prostheses examined and at greater that 3 months did not appear siginicantly different than aorta			Reported	NR	NR	NR	Reported	NR
Greisler1990(2)-2b	Greisler	1990	Jcardiovasc	NR	2b	Yes	PG10	woven	NR	NR	NA	NA	24	4	NR	NR	3m	NA	infrarenal aorta	methohexital	NR	preoperatively: Kefzol IV (200mg)	Heparin (300 U) IV, prior to aortic cross clamping, and after removal of aorta	NR	NR	NR	Rabbit	New Zealand White white	Female	NR	3-5 kg	healthy	NA	NR	NR	NR	NR	NR	NR	NR	reduced rates of prostacyclin production seen with PG910 and PDS prosthesis did increase with time in all prostheses examined and at greater that 3 months did not appear siginicantly different than aorta			Reported	NR	NR	NR	Reported	NR
Greisler1990(2)-2c	Greisler	1990	Jcardiovasc	NR	2c	Yes	PG10	woven	NR	NR	NA	NA	24	4	NR	NR	6m	NA	infrarenal aorta	methohexital	NR	preoperatively: Kefzol IV (200mg)	Heparin (300 U) IV, prior to aortic cross clamping, and after removal of aorta	NR	NR	NR	Rabbit	New Zealand White white	Female	NR	3-5 kg	healthy	NA	NR	NR	NR	NR	NR	NR	NR	reduced rates of prostacyclin production seen with PG910 and PDS prosthesis did increase with time in all prostheses examined and at greater that 3 months did not appear siginicantly different than aorta			Reported	NR	NR	NR	Reported	NR
Greisler1990(2)-3a	Greisler	1990	Jcardiovasc	NR	3a	Yes	PDS (polydioxanone)	woven	NR	NR	NA	NA	24	4	NR	NR	1m	NA	infrarenal aorta	methohexital	NR	preoperatively: Kefzol IV (200mg)	Heparin (300 U) IV, prior to aortic cross clamping, and after removal of aorta	NR	NR	NR	Rabbit	New Zealand White white	Female	NR	3-5 kg	healthy	NA	NR	NR	NR	NR	NR	NR	NR	reduced rates of prostacyclin production seen with PG910 and PDS prosthesis did increase with time in all prostheses examined and at greater that 3 months did not appear siginicantly different than aorta			Reported	NR	NR	NR	Reported	NR
Greisler1990(2)-3b	Greisler	1990	Jcardiovasc	NR	3b	Yes	PDS (polydioxanone)	woven	NR	NR	NA	NA	24	4	NR	NR	3m	NA	infrarenal aorta	methohexital	NR	preoperatively: Kefzol IV (200mg)	Heparin (300 U) IV, prior to aortic cross clamping, and after removal of aorta	NR	NR	NR	Rabbit	New Zealand White white	Female	NR	3-5 kg	healthy	NA	NR	NR	NR	NR	NR	NR	NR	reduced rates of prostacyclin production seen with PG910 and PDS prosthesis did increase with time in all prostheses examined and at greater that 3 months did not appear siginicantly different than aorta			Reported	NR	NR	NR	Reported	NR
Greisler1990(2)-3c	Greisler	1990	Jcardiovasc	NR	3c	Yes	PDS (polydioxanone)	woven	NR	NR	NA	NA	24	4	NR	NR	6m	NA	infrarenal aorta	methohexital	NR	preoperatively: Kefzol IV (200mg)	Heparin (300 U) IV, prior to aortic cross clamping, and after removal of aorta	NR	NR	NR	Rabbit	New Zealand White white	Female	NR	3-5 kg	healthy	NA	NR	NR	NR	NR	NR	NR	NR	reduced rates of prostacyclin production seen with PG910 and PDS prosthesis did increase with time in all prostheses examined and at greater that 3 months did not appear siginicantly different than aorta			Reported	NR	NR	NR	Reported	NR
Greisler1990-1	Greisler	1990	Jcardiovasc	70	1	No	dacron	woven vascular prosthesis	NR	NR	NA	NA	50	4	NR	NR	1,2,4,6,12 months	NA	aorto iliac position (bilateral implantation: different graft materials placed on 2 sides)	pentobarbital	NR	NR	aspirin and dipyridamole oral administration beginning 3 days prior to surgery and continued 2 weeks after surgery; heparinized (100 U/kg IV)	aspirin and dipyridamole oral administration beginning 3 days prior to surgery and continued 2 weeks after surgery	NR	17	Dog	mongrel	NR	NR	20-30 kg	NR	NA	12 of 17 survived	NR	unclear? 5 animals?	patency rate combined non resorbable grafts: 35/45 (78%)	8	12		Dog devided in aggregators (thombosis-prone), and non-aggregators (thrombosis resistant). "most graft occlusions were bilateral, suggesting that in these animals an inherent thrombosis tendency, and not inherent properties of the different graft materials may be operative. unilateral occlusion may relate to properties of the graft material, surgical technique or local hemodynamic factors	NR	NR	NR	Reported	NR	NR	NR	NR
Greisler1990-2	Greisler	1990	Jcardiovasc	70	2	No	ePTFE	commercially availble material - GoreTex	NR	NR	NA	NA	50	4	NR	NR	1,2,4,6,12 months	NA	aorto iliac position (bilateral implantation: different graft materials placed on 2 sides)	pentobarbital	NR	NR	aspirin and dipyridamole oral administration beginning 3 days prior to surgery and continued 2 weeks after surgery; heparinized (100 U/kg IV)	aspirin and dipyridamole oral administration beginning 3 days prior to surgery and continued 2 weeks after surgery	NR	11	Dog	mongrel	NR	NR	20-30 kg	NR	NA	11 of 1 1 survived	NR	NA	patency rate combined non resorbable grafts: 35/45 (78%)	4	11		Dog devided in aggregators (thombosis-prone), and non-aggregators (thrombosis resistant). "most graft occlusions were bilateral, suggesting that in these animals an inherent thrombosis tendency, and not inherent properties of the different graft materials may be operative. unilateral occlusion may relate to properties of the graft material, surgical technique or local hemodynamic factors	NR	NR	NR	Reported	NR	NR	NR	NR
Greisler1990-3	Greisler	1990	Jcardiovasc	70	3	No	polypropylene	woven vascular prosthesis	NR	NR	NA	NA	50	4	NR	NR	1,2,4,6,12 months	NA	aorto iliac position (bilateral implantation: different graft materials placed on 2 sides)	pentobarbital	NR	NR	aspirin and dipyridamole oral administration beginning 3 days prior to surgery and continued 2 weeks after surgery; heparinized (100 U/kg IV)	aspirin and dipyridamole oral administration beginning 3 days prior to surgery and continued 2 weeks after surgery	NR	17	Dog	mongrel	NR	NR	20-30 kg	NR	NA	12 of 17 survived	NR	unclear? 5 animals?	patency rate combined non resorbable grafts: 35/45 (78%)	11	12		Dog devided in aggregators (thombosis-prone), and non-aggregators (thrombosis resistant). "most graft occlusions were bilateral, suggesting that in these animals an inherent thrombosis tendency, and not inherent properties of the different graft materials may be operative. unilateral occlusion may relate to properties of the graft material, surgical technique or local hemodynamic factors	NR	NR	NR	Reported	NR	NR	NR	NR
Greisler1990-4	Greisler	1990	Jcardiovasc	70	4	No	polyglactin910 and polyproylene blend	woven vascular prosthesis	NR	NR	NA	NA	50	4	NR	NR	1,2,4,6,12 months	NA	aorto iliac position (bilateral implantation: different graft materials placed on 2 sides)	pentobarbital	NR	NR	aspirin and dipyridamole oral administration beginning 3 days prior to surgery and continued 2 weeks after surgery; heparinized (100 U/kg IV)	aspirin and dipyridamole oral administration beginning 3 days prior to surgery and continued 2 weeks after surgery	NR	29	Dog	mongrel	NR	NR	20-30 kg	NR	NA	21 of 29 survived	NR	unclear? 8 animals?	patency rate combined partially resorbable grafts: 51/58 (88%)	19	21		Dog devided in aggregators (thombosis-prone), and non-aggregators (thrombosis resistant). "most graft occlusions were bilateral, suggesting that in these animals an inherent thrombosis tendency, and not inherent properties of the different graft materials may be operative. unilateral occlusion may relate to properties of the graft material, surgical technique or local hemodynamic factors	NR	NR	NR	Reported	NR	NR	NR	NR
Greisler1990-5	Greisler	1990	Jcardiovasc	70	5	No	polydioxanone and polypropulene blend	woven vascular prosthesis	NR	NR	NA	NA	50	4	NR	NR	1,2,4,6,12 months	NA	aorto iliac position (bilateral implantation: different graft materials placed on 2 sides)	pentobarbital	NR	NR	aspirin and dipyridamole oral administration beginning 3 days prior to surgery and continued 2 weeks after surgery; heparinized (100 U/kg IV)	aspirin and dipyridamole oral administration beginning 3 days prior to surgery and continued 2 weeks after surgery	NR	29	Dog	mongrel	NR	NR	20-30 kg	NR	NA	23 of 29 survived	NR	unclear? 6 animals?	patency rate combined partially resorbable grafts: 51/58 (88%)	21	23		Dog devided in aggregators (thombosis-prone), and non-aggregators (thrombosis resistant). "most graft occlusions were bilateral, suggesting that in these animals an inherent thrombosis tendency, and not inherent properties of the different graft materials may be operative. unilateral occlusion may relate to properties of the graft material, surgical technique or local hemodynamic factors	NR	NR	NR	Reported	NR	NR	NR	NR
Greisler1990-6a	Greisler	1990	Jcardiovasc	70	6a	Yes	PDS (polydioxanone)	woven vascular prosthesis	NR	NR	NA	NA	50	4	NR	NR	0.75 month	NA	aorto iliac position (bilateral implantation: different graft materials placed on 2 sides)	pentobarbital	NR	NR	aspirin and dipyridamole oral administration beginning 3 days prior to surgery and continued 2 weeks after surgery; heparinized (100 U/kg IV)	aspirin and dipyridamole oral administration beginning 3 days prior to surgery and continued 2 weeks after surgery	NR	6	Dog	Mongrel	NR	NR	20-30 kg	NR	NA	9 of 9 survived (total polydioxanone)	NR	NA	patency rate combined totally resorbable grafts: 18/27 (67%)	4	6	no non-invasive patency measurement, close inspection of graft before euthanized, photograph	Dog devided in aggregators (thombosis-prone), and non-aggregators (thrombosis resistant). "most graft occlusions were bilateral, suggesting that in these animals an inherent thrombosis tendency, and not inherent properties of the different graft materials may be operative. unilateral occlusion may relate to properties of the graft material, surgical technique or local hemodynamic factors	NR	NR	NR	Reported	NR	NR	NR	NR
Greisler1990-6b	Greisler	1990	Jcardiovasc	70	6b	Yes	PDS (polydioxanone)	woven vascular prosthesis	NR	NR	NA	NA	50	4	NR	NR	2 months	NA	aorto iliac position (bilateral implantation: different graft materials placed on 2 sides)	pentobarbital	NR	NR	aspirin and dipyridamole oral administration beginning 3 days prior to surgery and continued 2 weeks after surgery; heparinized (100 U/kg IV)	aspirin and dipyridamole oral administration beginning 3 days prior to surgery and continued 2 weeks after surgery	NR	2	Dog	Mongrel	NR	NR	20-30 kg	NR	NA	9 of 9 survived (total polydioxanone)	NR	NA	patency rate combined totally resorbable grafts: 18/27 (67%)	2	2	no non-invasive patency measurement, close inspection of graft before euthanized, photograph	Dog devided in aggregators (thombosis-prone), and non-aggregators (thrombosis resistant). "most graft occlusions were bilateral, suggesting that in these animals an inherent thrombosis tendency, and not inherent properties of the different graft materials may be operative. unilateral occlusion may relate to properties of the graft material, surgical technique or local hemodynamic factors	NR	NR	NR	Reported	NR	NR	NR	NR
Greisler1990-6c	Greisler	1990	Jcardiovasc	70	6c	Yes	PDS (polydioxanone)	woven vascular prosthesis	NR	NR	NA	NA	50	4	NR	NR	4 months	NA	aorto iliac position (bilateral implantation: different graft materials placed on 2 sides)	pentobarbital	NR	NR	aspirin and dipyridamole oral administration beginning 3 days prior to surgery and continued 2 weeks after surgery; heparinized (100 U/kg IV)	aspirin and dipyridamole oral administration beginning 3 days prior to surgery and continued 2 weeks after surgery	NR	1	Dog	Mongrel	NR	NR	20-30 kg	NR	NA	9 of 9 survived (total polydioxanone)	NR	NA	patency rate combined totally resorbable grafts: 18/27 (67%)	1	1	no non-invasive patency measurement, close inspection of graft before euthanized, photograph	Dog devided in aggregators (thombosis-prone), and non-aggregators (thrombosis resistant). "most graft occlusions were bilateral, suggesting that in these animals an inherent thrombosis tendency, and not inherent properties of the different graft materials may be operative. unilateral occlusion may relate to properties of the graft material, surgical technique or local hemodynamic factors	NR	NR	NR	Reported	NR	NR	NR	NR
Greisler1990-7a	Greisler	1990	Jcardiovasc	70	7a	Yes	PG910 and PDS blend	woven vascular prosthesis	NR	NR	NA	NA	50	4	NR	NR	1 month	NA	aorto iliac position (bilateral implantation: different graft materials placed on 2 sides)	pentobarbital	NR	NR	aspirin and dipyridamole oral administration beginning 3 days prior to surgery and continued 2 weeks after surgery; heparinized (100 U/kg IV)	aspirin and dipyridamole oral administration beginning 3 days prior to surgery and continued 2 weeks after surgery	NR	1	Dog	Mongrel	NR	NR	20-30 kg	NR	NA	14 of 18 survived (total of PG910 and polydiaxanone)	NR	unclear? 4 animals?	patency rate combined totally resorbable grafts: 18/27 (67%)	1	1	no non-invasive patency measurement, close inspection of graft before euthanized, photograph	Dog devided in aggregators (thombosis-prone), and non-aggregators (thrombosis resistant). "most graft occlusions were bilateral, suggesting that in these animals an inherent thrombosis tendency, and not inherent properties of the different graft materials may be operative. unilateral occlusion may relate to properties of the graft material, surgical technique or local hemodynamic factors	NR	NR	NR	Reported	NR	NR	NR	NR
Greisler1990-7b	Greisler	1990	Jcardiovasc	70	7b	Yes	PG910 and PDS blend	woven vascular prosthesis	NR	NR	NA	NA	50	4	NR	NR	2 months	NA	aorto iliac position (bilateral implantation: different graft materials placed on 2 sides)	pentobarbital	NR	NR	aspirin and dipyridamole oral administration beginning 3 days prior to surgery and continued 2 weeks after surgery; heparinized (100 U/kg IV)	aspirin and dipyridamole oral administration beginning 3 days prior to surgery and continued 2 weeks after surgery	NR	3	Dog	Mongrel	NR	NR	20-30 kg	NR	NA	14 of 18 survived (total of PG910 and polydiaxanone)	NR	unclear? 4 animals?	patency rate combined totally resorbable grafts: 18/27 (67%)	1	3	no non-invasive patency measurement, close inspection of graft before euthanized, photograph	Dog devided in aggregators (thombosis-prone), and non-aggregators (thrombosis resistant). "most graft occlusions were bilateral, suggesting that in these animals an inherent thrombosis tendency, and not inherent properties of the different graft materials may be operative. unilateral occlusion may relate to properties of the graft material, surgical technique or local hemodynamic factors	NR	NR	NR	Reported	NR	NR	NR	NR
Greisler1990-7c	Greisler	1990	Jcardiovasc	70	7c	Yes	PG910 and PDS blend	woven vascular prosthesis	NR	NR	NA	NA	50	4	NR	NR	4 months	NA	aorto iliac position (bilateral implantation: different graft materials placed on 2 sides)	pentobarbital	NR	NR	aspirin and dipyridamole oral administration beginning 3 days prior to surgery and continued 2 weeks after surgery; heparinized (100 U/kg IV)	aspirin and dipyridamole oral administration beginning 3 days prior to surgery and continued 2 weeks after surgery	NR	1	Dog	Mongrel	NR	NR	20-30 kg	NR	NA	14 of 18 survived (total of PG910 and polydiaxanone)	NR	unclear? 4 animals?	patency rate combined totally resorbable grafts: 18/27 (67%)	0	1	no non-invasive patency measurement, close inspection of graft before euthanized, photograph	Dog devided in aggregators (thombosis-prone), and non-aggregators (thrombosis resistant). "most graft occlusions were bilateral, suggesting that in these animals an inherent thrombosis tendency, and not inherent properties of the different graft materials may be operative. unilateral occlusion may relate to properties of the graft material, surgical technique or local hemodynamic factors	NR	NR	NR	Reported	NR	NR	NR	NR
Greisler1990-7d	Greisler	1990	Jcardiovasc	70	7d	Yes	PG910 and PDS blend	woven vascular prosthesis	NR	NR	NA	NA	50	4	NR	NR	6 months	NA	aorto iliac position (bilateral implantation: different graft materials placed on 2 sides)	pentobarbital	NR	NR	aspirin and dipyridamole oral administration beginning 3 days prior to surgery and continued 2 weeks after surgery; heparinized (100 U/kg IV)	aspirin and dipyridamole oral administration beginning 3 days prior to surgery and continued 2 weeks after surgery	NR	2	Dog	Mongrel	NR	NR	20-30 kg	NR	NA	14 of 18 survived (total of PG910 and polydiaxanone)	NR	unclear? 4 animals?	patency rate combined totally resorbable grafts: 18/27 (67%)	0	2	no non-invasive patency measurement, close inspection of graft before euthanized, photograph	Dog devided in aggregators (thombosis-prone), and non-aggregators (thrombosis resistant). "most graft occlusions were bilateral, suggesting that in these animals an inherent thrombosis tendency, and not inherent properties of the different graft materials may be operative. unilateral occlusion may relate to properties of the graft material, surgical technique or local hemodynamic factors	NR	NR	NR	Reported	NR	NR	NR	NR
Greisler1990-7e	Greisler	1990	Jcardiovasc	70	7e	Yes	PG910 and PDS blend	woven vascular prosthesis	NR	NR	NA	NA	50	4	NR	NR	12 months	NA	aorto iliac position (bilateral implantation: different graft materials placed on 2 sides)	pentobarbital	NR	NR	aspirin and dipyridamole oral administration beginning 3 days prior to surgery and continued 2 weeks after surgery; heparinized (100 U/kg IV)	aspirin and dipyridamole oral administration beginning 3 days prior to surgery and continued 2 weeks after surgery	NR	7	Dog	Mongrel	NR	NR	20-30 kg	NR	NA	14 of 18 survived (total of PG910 and polydiaxanone)	NR	unclear? 4 animals?	patency rate combined totally resorbable grafts: 18/27 (67%)	6	7	no non-invasive patency measurement, close inspection of graft before euthanized, photograph	Dog devided in aggregators (thombosis-prone), and non-aggregators (thrombosis resistant). "most graft occlusions were bilateral, suggesting that in these animals an inherent thrombosis tendency, and not inherent properties of the different graft materials may be operative. unilateral occlusion may relate to properties of the graft material, surgical technique or local hemodynamic factors	NR	NR	NR	Reported	NR	NR	NR	NR
Greisler1991(2)-1a	Greisler	1991	J. Invest Surg	60	1a	Yes	PG910	Woven	NR	NR	NR	NR	24	4	NR	NR	2 months	NA	infrarenal aorta	2% methohexital sodium IV	NR	NR	200 U heparin IV + 250 U in 10% heparinized saline	NR	NR	1	Rabbit	New Zealand White	Female	adult	3-4 kg	NR	3 months pre opp atherogenic diet (2% cholesterol, 6% peanut oil)	29% 8 0f 28 surviving prosthetic implantation - 5 after 3 days, 1 after 2,5 months so 1 survived until followup time (1 out of 30?)	0f 28: 20 died during surgery, 5 after 3 days and 1 after 2,5 months	32 died during the 3 months of feeding prior to surgical intervention)	NR	1	1	photography	NR	NR	NR	Reported	NR	NR	Reported	Reported	NR
Greisler1991(2)-1b	Greisler	1991	J. Invest Surg	60	1b	Yes	PG910	Woven	NR	NR	NR	NR	24	4	NR	NR	4 months	NA	infrarenal aorta	2% methohexital sodium IV	NR	NR	200 U heparin IV + 250 U in 10% heparinized saline	NR	NR	1	Rabbit	New Zealand White	Female	adult	3-4 kg	NR	3 months pre opp atherogenic diet (2% cholesterol, 6% peanut oil)	29% 8 0f 28 surviving prosthetic implantation - 5 after 3 days, 1 after 2,5 months so 1 survived until followup time (1 out of 30?)	0f 28: 20 died during surgery, 5 after 3 days and 1 after 2,5 months	32 died during the 3 months of feeding prior to surgical intervention)	NR	1	1	photography	NR	NR	NR	Reported	NR	NR	Reported	Reported	NR
Greisler1991-1a	Greisler	1991	ASAIO	27	1a	Yes	PG910	Woven	NR	NR	NA	NA	24	4	NR	NR	1 month	NA	infrarenal aorta	2% methohexital sodium IV	NR	NR	NR	NR	NR	3	Rabbit	New Zealand White	NR	adult	NR	NR	NA	100% "all 27 grafts were patent"	NR	NR	1	3	3	photography	NR	NR	NR	Reported	NR	NR	Reported	NR	Reported
Greisler1991-1b	Greisler	1991	ASAIO	27	1b	Yes	PG910	Woven	NR	NR	NA	NA	24	4	NR	NR	3 months	NA	infrarenal aorta	2% methohexital sodium IV	NR	NR	NR	NR	NR	3	Rabbit	New Zealand White	NR	adult	NR	NR	NA	100% "all 27 grafts were patent"	NR	NR	1	3	3	photography	NR	NR	NR	Reported	Reported	NR	NR	NR	Reported
Greisler1991-1c	Greisler	1991	ASAIO	27	1c	Yes	PG910	Woven	NR	NR	NA	NA	24	4	NR	NR	12 months	NA	infrarenal aorta	2% methohexital sodium IV	NR	NR	NR	NR	NR	3	Rabbit	New Zealand White	NR	adult	NR	NR	NA	100% "all 27 grafts were patent"	NR	NR	1	3	3	photography	NR	NR	NR	Reported	Reported	NR	NR	NR	Reported
Greisler1991-2a	Greisler	1991	ASAIO	27	2a	Yes	PDS	Woven	NR	NR	NA	NA	24	4	NR	NR	1 month	NA	infrarenal aorta	2% methohexital sodium IV	NR	NR	NR	NR	NR	3	Rabbit	New Zealand White	NR	adult	NR	NR	NA	100% "all 27 grafts were patent"	NR	NR	1	3	3	photography	NR	NR	NR	Reported	NR	NR	Reported	NR	Reported
Greisler1991-2b	Greisler	1991	ASAIO	27	2b	Yes	PDS	Woven	NR	NR	NA	NA	24	4	NR	NR	3 months	NA	infrarenal aorta	2% methohexital sodium IV	NR	NR	NR	NR	NR	3	Rabbit	New Zealand White	NR	adult	NR	NR	NA	100% "all 27 grafts were patent"	NR	NR	1	3	3	photography	NR	NR	NR	Reported	NR	NR	NR	NR	Reported
Greisler1991-2c	Greisler	1991	ASAIO	27	2c	Yes	PDS	Woven	NR	NR	NA	NA	24	4	NR	NR	12 months	NA	infrarenal aorta	2% methohexital sodium IV	NR	NR	NR	NR	NR	3	Rabbit	New Zealand White	NR	adult	NR	NR	NA	100% "all 27 grafts were patent"	NR	NR	1	3	3	photography	NR	NR	NR	Reported	Reported	NR	NR	NR	Reported
Greisler1991-3	Greisler	1991	ASAIO	27	3	No	Dacron	Woven	NR	NR	NA	NA	24	4	NR	NR	1, 3, 12 months	NA	infrarenal aorta	2% methohexital sodium IV	NR	NR	NR	NR	NR	9	Rabbit	New Zealand White	NR	adult	NR	NR	NA	100% "all 27 grafts were patent"	NR	NR	1	9	9		NR	NR	NR	Reported	NA	NR	NR	NR	Reported
Greisler1992-1a	Greisler	1992	Jbm1	25	1a	Yes	PG910	Woven	NR	NR	NR	NR	10	4	Proximal (4.0+/-1.3), Mid (2.2+/-0.8), Distal (3.6+/-1.4) %radial change/mmHGx10-2	NR	0 (control time)	NA	infrarenal aorta	2% methohexital sodium IV		NR	NR	NR	NR	3	Rabbit	New Zealand White	Female	adult	3-4 kg	NR	NA	Overall 100%	0	NR	1	3	3	photography	NR	NR	NR	Reported	NR	Reported	NR	NR	NR
Greisler1992-1b	Greisler	1992	Jbm1	25	1b	Yes	PG910	Woven	NR	NR	NR	NR	10	4	Proximal (4.0+/-1.3), Mid (2.2+/-0.8), Distal (3.6+/-1.4) %radial change/mmHGx10-2	NR	1, 4 weeks	NA	infrarenal aorta	2% methohexital sodium IV		NR	NR	NR	NR	13	Rabbit	New Zealand White	Female	adult	3-4 kg	NR	NA	Overall 100%	0	NR	1	13	13	photography	NR	NR	NR	Reported	NR	Reported	Reported	NR	NR
Greisler1992-1c	Greisler	1992	jbm1	25	1c	Yes	PG910	Woven	NR	NR	NR	NR	10	4	Proximal (4.0+/-1.3), Mid (2.2+/-0.8), Distal (3.6+/-1.4) %radial change/mmHGx10-2	NR	6-36 weeks	NA	infrarenal aorta	2% methohexital sodium IV		NR	NR	NR	NR	9	Rabbit	New Zealand White	Female	adult	3-4 kg	NR	NA	Overall 100%	0	NR	1	9	9	photography	NR	NR	NR	Reported	NR	Reported	NR	NR	NR
Greisler1993-1a	Greisler	1993	J Biomed Mater Res	41	1a	Yes	PG910	Woven	NR	NR	NR	NR	24	4	NR	NR	2 weeks	NA	infrarenal aorta	2% methohexital sodium IV	NR	cefazolin sodium iv	100 U/kg Heprarin	NR	NR	3	Rabbit	New Zealand White	Female	NR	3-4 kg	NR	NA	100	0	0	patent and free of stenosis	3	3	gross specimens	none	NR	NR	Reported	NR	NR	Reported	Reported	NR
Greisler1993-1b	Greisler	1993	J Biomed Mater Res	41	1b	Yes	PG910	Woven	NR	NR	NR	NR	24	4	NR	NR	4 weeks	NA	infrarenal aorta	2% methohexital sodium IV	NR	cefazolin sodium iv	100 U/kg Heprarin	NR	NR	5	Rabbit	New Zealand White	Female	NR	3-4 kg	NR	NA	100	0	0	patent and free of stenosis	5	5	gross specimens	none	NR	NR	Reported	NR	NR	Reported	Reported	NR
Greisler1993-1c	Greisler	1993	J Biomed Mater Res	41	1c	Yes	PG910	Woven	NR	NR	NR	NR	24	4	NR	NR	12 weeks	NA	infrarenal aorta	2% methohexital sodium IV	NR	cefazolin sodium iv	100 U/kg Heprarin	NR	NR	3	Rabbit	New Zealand White	Female	NR	3-4 kg	NR	NA	100	0	0	1 sample was occluded with organized thrombus	2	3	gross specimens	organized thrombus	NR	NR	Reported	Reported	NR	Reported	Reported	NR
Greisler1993-1d	Greisler	1993	J Biomed Mater Res	41	1d	Yes	PG910	Woven	NR	NR	NR	NR	24	4	NR	NR	52 weeks	NA	infrarenal aorta	2% methohexital sodium IV	NR	cefazolin sodium iv	100 U/kg Heprarin	NR	NR	3	Rabbit	New Zealand White	Female	NR	3-4 kg	NR	NA	100	0	0	patent and free of stenosis	3	3	gross specimens	none	NR	NR	Reported	Reported	NR	Reported	Reported	NR
Greisler1993-2a	Greisler	1993	J Biomed Mater Res	41	2a	Yes	PDS	Woven	NR	NR	NR	NR	24	4	NR	NR	2 weeks	NA	infrarenal aorta	2% methohexital sodium IV	NR	cefazolin sodium iv	100 U/kg Heprarin	NR	NR	3	Rabbit	New Zealand White	Female	NR	3-4 kg	NR	NA	100	0	0	patent and free of stenosis	3	3	gross specimens	none	NR	NR	Reported	NR	NR	Reported	Reported	NR
Greisler1993-2b	Greisler	1993	J Biomed Mater Res	41	2b	Yes	PDS	Woven	NR	NR	NR	NR	24	4	NR	NR	4 weeks	NA	infrarenal aorta	2% methohexital sodium IV	NR	cefazolin sodium iv	100 U/kg Heprarin	NR	NR	3	Rabbit	New Zealand White	Female	NR	3-4 kg	NR	NA	100	0	0	patent and free of stenosis	3	3	gross specimens	none	NR	NR	Reported	NR	NR	Reported	Reported	NR
Greisler1993-2c	Greisler	1993	J Biomed Mater Res	41	2c	Yes	PDS	Woven	NR	NR	NR	NR	24	4	NR	NR	12 weeks	NA	infrarenal aorta	2% methohexital sodium IV	NR	cefazolin sodium iv	100 U/kg Heprarin	NR	NR	3	Rabbit	New Zealand White	Female	NR	3-4 kg	NR	NA	100	0	0	patent and free of stenosis	3	3	gross specimens	none	NR	NR	Reported	Reported	NR	Reported	Reported	NR
Greisler1993-2d	Greisler	1993	J Biomed Mater Res	41	2d	Yes	PDS	Woven	NR	NR	NR	NR	24	4	NR	NR	52 weeks	NA	infrarenal aorta	2% methohexital sodium IV	NR	cefazolin sodium iv	100 U/kg Heprarin	NR	NR	3	Rabbit	New Zealand White	Female	NR	3-4 kg	NR	NA	100	0	0	patent and free of stenosis	3	3	gross specimens	none	NR	NR	Reported	Reported	NR	Reported	Reported	NR
Greisler1993-3a	Greisler	1993	J Biomed Mater Res	41	3a	No	Dacron	Woven	NR	NR	NR	NR	24	4	NR	NR	2 weeks	NA	infrarenal aorta	2% methohexital sodium IV	NR	cefazolin sodium iv	100 U/kg Heprarin	NR	NR	3	Rabbit	New Zealand White	Female	NR	3-4 kg	NR	NA	100	0	0	patent and free of stenosis	3	3		none	NR	NR	Reported	NA	NR	Reported	Reported	NR
Greisler1993-3b	Greisler	1993	J Biomed Mater Res	41	3b	No	Dacron	Woven	NR	NR	NR	NR	24	4	NR	NR	4 weeks	NA	infrarenal aorta	2% methohexital sodium IV	NR	cefazolin sodium iv	100 U/kg Heprarin	NR	NR	3	Rabbit	New Zealand White	Female	NR	3-4 kg	NR	NA	100	0	0	patent and free of stenosis	3	3		none	NR	NR	Reported	NA	NR	Reported	Reported	NR
Greisler1993-3c	Greisler	1993	J Biomed Mater Res	41	3c	No	Dacron	Woven	NR	NR	NR	NR	24	4	NR	NR	12 weeks	NA	infrarenal aorta	2% methohexital sodium IV	NR	cefazolin sodium iv	100 U/kg Heprarin	NR	NR	3	Rabbit	New Zealand White	Female	NR	3-4 kg	NR	NA	100	0	0	patent and free of stenosis	3	3		none	NR	NR	Reported	NA	NR	Reported	Reported	NR
Greisler1993-3d	Greisler	1993	J Biomed Mater Res	41	3d	No	Dacron	Woven	NR	NR	NR	NR	24	4	NR	NR	52 weeks	NA	infrarenal aorta	2% methohexital sodium IV	NR	cefazolin sodium iv	100 U/kg Heprarin	NR	NR	3	Rabbit	New Zealand White	Female	NR	3-4 kg	NR	NA	100	0	0	patent and free of stenosis	3	3		none	NR	NR	Reported	NA	NR	Reported	Reported	NR
Hao2020-1a	Hao	2020	jactbio	36	1a	Yes	19%PLLAand5%PCL;w/v blend	electrospun	70%ethanolfor1handundergermicidalultravioletlightfor30min,thenwashedthreetimeswithDPBS	NR	LXW7	NA	5	1.1	NR	200	1wk	NA	common carotid artery	2.0%isoflurane	NR	NR	NR	NR	NR	6	Rat	Sprague Dawley	Male	NR	350-400g	NR	NA	NR	NR	no	1 week: 100%	6	6	examining blood flow in the vessel at the distal end of the graft in live animal under anesthesia	NR	NR	NR	NR	NR	NR	Reported	Reported	NR
Hao2020-1b	Hao	2020	jactbio	36	1b	Yes	19%PLLAand5%PCL;w/v blend	electrospun	70%ethanolfor1handundergermicidalultravioletlightfor30min,thenwashedthreetimeswithDPBS	NR	LXW7	NA	5	1.1	NR	200	2wk	NA	common carotid artery	2.0%isoflurane	NR	NR	NR	NR	NR	6	Rat	Sprague Dawley	Male	NR	350-400g	NR	NA	NR	NR	no	2 week: 83%	5	6	examining blood flow in the vessel at the distal end of the graft in live animal under anesthesia	NR	NR	NR	NR	NR	NR	Reported	Reported	NR
Hao2020-1c	Hao	2020	jactbio	36	1c	Yes	19%PLLAand5%PCL;w/v blend	electrospun	70%ethanolfor1handundergermicidalultravioletlightfor30min,thenwashedthreetimeswithDPBS	NR	LXW7	NA	5	1.1	NR	200	6wk	NA	common carotid artery	2.0%isoflurane	NR	NR	NR	NR	NR	6	Rat	Sprague Dawley	Male	NR	350-400g	NR	NA	NR	NR	no	6 week: 83%	5	6	examining blood flow in the vessel at the distal end of the graft in live animal under anesthesia	NR	NR	NR	NR	NR	NR	Reported	Reported	NR
Hao2020-2a	Hao	2020	jactbio	36	2a	Yes	19%PLLAand5%PCL;w/v blend	electrospun	70%ethanolfor1handundergermicidalultravioletlightfor30min,thenwashedthreetimeswithDPBS	NR	none	NA	5	1.1	NR	200	1wk	NA	common carotid artery	2.0%isoflurane	NR	NR	NR	NR	NR	6	Rat	Sprague Dawley	Male	NR	350-400g	NR	NA	NR	NR	no	1 week: 50%	3	6	examining blood flow in the vessel at the distal end of the graft in live animal under anesthesia	NR	NR	NR	NR	NR	NR	Reported	Reported	NR
Hao2020-2b	Hao	2020	jactbio	36	2b	Yes	19%PLLAand5%PCL;w/v blend	electrospun	70%ethanolfor1handundergermicidalultravioletlightfor30min,thenwashedthreetimeswithDPBS	NR	none	NA	5	1.1	NR	200	2wk	NA	common carotid artery	2.0%isoflurane	NR	NR	NR	NR	NR	6	Rat	Sprague Dawley	Male	NR	350-400g	NR	NA	NR	NR	no	2 week: 17%	1	6	examining blood flow in the vessel at the distal end of the graft in live animal under anesthesia	NR	NR	NR	NR	NR	NR	Reported	Reported	NR
Hao2020-2c	Hao	2020	jactbio	36	2c	Yes	19%PLLAand5%PCL;w/v blend	electrospun	70%ethanolfor1handundergermicidalultravioletlightfor30min,thenwashedthreetimeswithDPBS	NR	none	NA	5	1.1	NR	200	6wk	NA	common carotid artery	2.0%isoflurane	NR	NR	NR	NR	NR	6	Rat	Sprague Dawley	Male	NR	350-400g	NR	NA	NR	NR	no	6 week: 17%	1	6	examining blood flow in the vessel at the distal end of the graft in live animal under anesthesia	NR	NR	NR	NR	NR	NR	Reported	Reported	NR
Harrison1958(2)-1	Harrison	1958	Am J Surg	133	1	Yes	Nylon 517A	weaves of synthetic fabric fashioned with sewing machine	boiled in water and detergent, ends burned with bunsen burner t oprevent raveling	NR	NA	NA (bunsen burner on anastomic ends to prevent raveling at insertion time, cuffs unneccessary)	50 to 60	6 to 8	NR	NR	<6 months	NA	abdominal aorta	intravenous sodium pentorbital	penicillin for 1 week post operatively	NR	NR	NR	NR	13	Dog	Mongrel	NR	adult	NR	NR	NA	NR	NR	1 rupture of suture	occluded: 7	6	13	examining blood flow in the vessel at the distal end of the graft in live animal under anesthesia	1 occluded by thrombosis <24hr, 6 occluded by thrombosis in 14-40 days	NR	NR	NR	Reported	NR	Reported	NR	Reported
Harrison1958(2)-10	Harrison	1958	Am J Surg	133	10	No	woven teflon tubes (purified)	prewoven	boiled in water and detergent, Nineteen of the teflon grafts were boiled for an additional twenty-four hours in each of the folIowing soIutions: concentrated nitric acid, concentrated suIfuric acid, 50 per cent sodium hydroxide, and aqua regia. They were then rinsed copiousIy in saIine to return the pH to neutral	NR	NA	NA (bunsen burner on anastomic ends to prevent raveling at insertion time, cuffs unneccessary)	50 to 60	6 to 8	NR	NR	<6 months	NA	abdominal aorta	intravenous sodium pentorbital	penicillin for 1 week post operatively	NR	NR	NR	NR	19	Dog	Mongrel	NR	adult	NR	NR	NA	NR	NR	NR	occluded:2	17	19		1 occluded <24h, 1 occluded day 16	NR	NR	NR	Reported	NR	Reported	NR	Reported
Harrison1958(2)-11	Harrison	1958	Am J Surg	133	11	No	homografts	frozen dried homografts	NA	frozen	NA	NA	50 to 60	6 to 8	NR	NR	<6 months	NA	abdominal aorta	intravenous sodium pentorbital	penicillin for 1 week post operatively	NR	NR	NR	NR	10	Dog	Mongrel	NR	adult	NR	NR	NA	NR	NR	NR	occluded:1	9	10			NR	NR	NR	NA	NR	NR	NR	NR
Harrison1958(2)-2	Harrison	1958	Am J Surg	133	2	Yes	Crimped nylon tubes	crimped on a mandrel	boiled in water and detergent, ends burned with bunsen burner t oprevent raveling	NR	NA	NA (bunsen burner on anastomic ends to prevent raveling at insertion time, cuffs unneccessary)	50 to 60	8	NR	NR	<6 months	NA	abdominal aorta	intravenous sodium pentorbital	penicillin for 1 week post operatively	NR	NR	NR	NR	11	Dog	Mongrel	NR	adult	NR	NR	NA	NR	NR	NR	occluded:4	7	11	examining blood flow in the vessel at the distal end of the graft in live animal under anesthesia	1 occluded by thrombosis <24hr, 1 occluded by thrombosis 23 days, 1 occluded at 27 days	1 graft at 120 days: thick fibrin lining caused 80% occlusion	NR	NR	Reported	NR	Reported	NR	Reported
Harrison1958(2)-3	Harrison	1958	Am J Surg	133	3	No	Dacron no 14	calendered weave	boiled in water and detergent, ends burned with bunsen burner t oprevent raveling	NR	NA	NA (bunsen burner on anastomic ends to prevent raveling at insertion time, cuffs unneccessary)	50 to 60	6 to 8	NR	NR	<6 months	NA	abdominal aorta	intravenous sodium pentorbital	penicillin for 1 week post operatively	NR	NR	NR	NR	10	Dog	Mongrel	NR	adult	NR	NR	NA	NR	NR	NR	occluded:4	6	10		4 occluded from day 14-24 postoperatively [but not specifically mentioned why occluded?]	NR	NR	NR	Reported	NR	NR	NR	Reported
Harrison1958(2)-4	Harrison	1958	Am J Surg	133	4	No	dacron no 15024	calendered weave	boiled in water and detergent, ends burned with bunsen burner t oprevent raveling	NR	NA	NA (bunsen burner on anastomic ends to prevent raveling at insertion time, cuffs unneccessary)	50 to 60	6 to 8	NR	NR	<6 months	NA	abdominal aorta	intravenous sodium pentorbital	penicillin for 1 week post operatively	NR	NR	NR	NR	16	Dog	Mongrel	NR	adult	NR	NR	NA	NR	NR	NR	occluded:10	6	16		2 occluded <24 hr, 7 occluded from day 11-24, 1 occluded at day 60	NR	NR	NR	Reported	NR	NR	NR	Reported
Harrison1958(2)-5	Harrison	1958	Am J Surg	133	5	No	(trade name: Orlon) PAN (Polyacrylonitrile)	knitted	boiled in water and detergent, ends burned with bunsen burner t oprevent raveling	NR	NA	NA (bunsen burner on anastomic ends to prevent raveling at insertion time, cuffs unneccessary)	50 to 60	8	NR	NR	<6 months	NA	abdominal aorta	intravenous sodium pentorbital	penicillin for 1 week post operatively	NR	NR	NR	NR	15	Dog	Mongrel	NR	adult	NR	NR	NA	NR	NR	NR	occluded:5	10	15		4 occluded by thrombosis	NR	"During the earIy postoperative period there was a recurrence of the bIeeding through the interstices of nine of the grafts, resuIting in hematomas. (Fig. 8A.) Associated with the hematomas there was an abscess in one and thrombosis in one. Hematomas around the grafts interfered markedly with the heaIing process."	NR	NR	NR	NR	NR	Reported
Harrison1958(2)-6	Harrison	1958	Am J Surg	133	6	Yes	(Ivalon Sponge) Polyvinyl alcohol sponge formulation M	three layers wrapped on mold, compressed, heated	boiled in water and detergent, ends burned with bunsen burner t oprevent raveling	NR	NA	NA (bunsen burner on anastomic ends to prevent raveling at insertion time, cuffs unneccessary)	50 to 60	6 to 7	NR	NR	<6 months	NA	abdominal aorta	intravenous sodium pentorbital	penicillin for 1 week post operatively	NR	NR	NR	NR	9	Dog	Mongrel	NR	adult	NR	NR	NA	NR	NR	NR	occluded:2	7	9	examining blood flow in the vessel at the distal end of the graft in live animal under anesthesia	2 occluded (day 16, day 30)	NR	NR	Reported	Reported	NR	NR	NR	NR
Harrison1958(2)-7	Harrison	1958	Am J Surg	133	7	Yes	(Ivalon Sponge) Polyvinyl alcohol sponge formulation M	three layers wrapped on mold, compressed, heated	boiled in water and detergent, ends burned with bunsen burner t oprevent raveling	NR	NA	NA (bunsen burner on anastomic ends to prevent raveling at insertion time, cuffs unneccessary)	40	4	NR	NR	<6 months	NA	carotid and femoral artery	intravenous sodium pentorbital	penicillin for 1 week post operatively	NR	NR	NR	NR	7	Dog	Mongrel	NR	adult	NR	NR	NA	NR	NR	NR	occluded:6	6	7	examining blood flow in the vessel at the distal end of the graft in live animal under anesthesia		NR	NR	Reported	Reported	NR	NR	NR	NR
Harrison1958(2)-8	Harrison	1958	Am J Surg	133	8	No	woven teflon tubes	prewoven	boiled in water and detergent, ends burned with bunsen burner t oprevent raveling	NR	NA	NA (bunsen burner on anastomic ends to prevent raveling at insertion time, cuffs unneccessary)	50 to 60	6 to 8	NR	NR	<6 months	NA	abdominal aorta	intravenous sodium pentorbital	penicillin for 1 week post operatively	NR	NR	NR	NR	11	Dog	Mongrel	NR	adult	NR	NR	NA	NR	NR	NR	occluded:3	8	11		2 occluded <24h, 1 occluded day 14	NR	NR	NR	Reported	NR	Reported	NR	Reported
Harrison1958(2)-9	Harrison	1958	Am J Surg	133	9	No	woven teflon tubes (purified)	prewoven	boiled in water and detergent, Nineteen of the teflon grafts were boiled for an additional twenty-four hours in each of the folIowing soIutions: concentrated nitric acid, concentrated suIfuric acid, 50 per cent sodium hydroxide, and aqua regia. They were then rinsed copiousIy in saIine to return the pH to neutral	NR	NA	NA (bunsen burner on anastomic ends to prevent raveling at insertion time, cuffs unneccessary)	40	4	NR	NR	<6 months	NA	carotid and femoral artery	intravenous sodium pentorbital	penicillin for 1 week post operatively	NR	NR	NR	NR	12	Dog	Mongrel	NR	adult	NR	NR	NA	NR	NR	NR	occluded:11	11	12			NR	NR	NR	Reported	NR	NR	NR	NR
Harrison1958-1	Harrison	1958	amjsurg	84	1	Yes	Nylon (NY-319F and 517A)	weaves of synthetic fabric fashioned with sewing machine	boiled in water and detergent, ends burned with bunsen burner t oprevent raveling	NR	NA	NA (bunsen burner on anastomic ends to prevent raveling at insertion time, cuffs unneccessary)	60-70	over 9 mm	NR	NR	<2 years	NA	thoracic aorta	intravenous sodium pentorbital	penicillin for 1 week post surgery		NR	NR	20-30min	both Nylon groups: 30	Dog	Mongrel	NR	adult	NR	NR	NA	29 of 30 (overall in Nylon NY-319F and 517A groups)	NR	NR	remainder of the grafts remained patent	29	29	aortography	NR	NR	NR	Reported	Reported	Reported	NR	NR	NR
Harrison1958-2	Harrison	1958	amjsurg	84	2	No	Dacron	weaves of synthetic fabric fashioned with sewing machine	boiled in water and detergent, ends burned with bunsen burner t oprevent raveling	NR	NA	NA (bunsen burner on anastomic ends to prevent raveling at insertion time, cuffs unneccessary)	60-70	NR	NR	10	<15 months	NA	thoracic aorta	intravenous sodium pentorbital	penicillin for 1 week post surgery		NR	NR	20-30min	18	Dog	Mongrel	NR	adult	NR	NR	NA	NR	NR	NR	all grafts remained patent	18	18		NR	NR	NR	NR	NR	Reported	NR	NR	NR
Harrison1958-3	Harrison	1958	amjsurg	84	3	No	(trade name: Orlon) PAN (Polyacrylonitrile)	type 42 orlon fabric, knitted, heated and shrunk	boiled in water and detergent, ends burned with bunsen burner t oprevent raveling	NR	NA	NA (bunsen burner on anastomic ends to prevent raveling at insertion time, cuffs unneccessary)	60-70	NR	NR	10	<1 year	NA	thoracic aorta	intravenous sodium pentorbital	penicillin for 1 week post surgery		NR	NR	20-30min	9	Dog	Mongrel	NR	adult	NR	NR	NA	NR	NR	NR	"all grafts remained patent"	9	9		NR	NR	NR	Reported	NR	Reported	NR	NR	NR
Harrison1958-4	Harrison	1958	amjsurg	84	4	No	PTFE (trade name: Teflon)	weaves of synthetic fabric fashioned with sewing machine	boiled in water and detergent, ends burned with bunsen burner t oprevent raveling	NR	NA	NA (bunsen burner on anastomic ends to prevent raveling at insertion time, cuffs unneccessary)	60-70	NR	NR	10	<1 year	NA	thoracic aorta	intravenous sodium pentorbital	penicillin for 1 week post surgery		NR	NR	20-30min	18	Dog	Mongrel	NR	adult	NR	NR	NA	NR	NR	NR	all grafts remained patent	18	18		NR	NR	NR	NR	NR	Reported	NR	NR	NR
Harrison1958-5	Harrison	1958	amjsurg	84	5	Yes	(Ivalon Sponge) Polyvinyl alcohol sponge formulation M	three layers wrapped on mold, compressed, heated	boiled in water and detergent, ends burned with bunsen burner t oprevent raveling	NR	NA	NA (bunsen burner on anastomic ends to prevent raveling at insertion time, cuffs unneccessary)	60-70	over 9 mm	NR	NR	<6 months	NA	thoracic aorta	intravenous sodium pentorbital	penicillin for 1 week post surgery		NR	NR	20-30min	9	Dog	Mongrel	NR	adult	NR	NR	NA	NR	NR	NR	"all grafts remained patent"	9	9	aortography	NR	NR	NR	Reported	Reported	Reported	NR	NR	NR
Hashi2007-1a	Hashi	2007	PNAS	18	1a	Yes	PLLA	Electrospun	70% ethanol while under germicidal UV for 30 min	NR	NA	NA	NR	0.7	Y= 12 Mpa	50	2h	Control	(left) Common carotid artery	2% isoflurane	NR	NR	None	NR	NR	3	Rat	NR	NR	6-8 weeks	+/-180g	Athymic	NA	NR	NR	NR	In all experiments, only one acellular graft in a rat was occluded completely	NR	NR	cross section revealed	SEM revealed that acellular grafts hadsignificant amounts of platelet aggregation2hafterimplanta-tion, which covered the nanofibrous scaffold. "Cross-sectional staining also showed thrombus formation on the luminal surface of acellular grafts but not of MSC-seeded grafts [SEM]"		NR	NR	NR	NR	NR	NR	NR
Hashi2007-1b	Hashi	2007	PNAS	18	1b	Yes	PLLA	Electrospun	70% ethanol while under germicidal UV for 30 min	NR	NA	NA	NR	0.7	Y= 12 Mpa	50	30 days	Control	(left) Common carotid artery	2% isoflurane	NR	NR	None	NR	NR	3	Rat	NR	NR	6-8 weeks	+/-180g	Athymic	NA	NR	NR	NR	In all experiments, only one acellular graft in a rat was occluded completely	NR	NR	cross section revealed		significant intimal thickening [SMC staining MHC]	NR	NR	NR	NR	Reported	Reported	NR
Hashi2007-1c	Hashi	2007	PNAS	18	1c	Yes	PLLA	Electrospun	70% ethanol while under germicidal UV for 30 min	NR	NA	NA	NR	0.7	Y= 12 Mpa	50	60 days	Control	(left) Common carotid artery	2% isoflurane	NR	NR	None	NR	NR	3	Rat	NR	NR	6-8 weeks	+/-180g	Athymic	NA	NR	NR	NR	In all experiments, only one acellular graft in a rat was occluded completely	1	9	cross section revealed		significant intimal thickening [SMC staining MHC]	NR	NR	NR	NR	Reported	Reported	Reported
Hashi2007-2	Hashi	2007	PNAS	18	2	No	PLLA	Electrospun	70% ethanol while under germicidal UV for 30 min	NR	NA	NA	NR	0.7	Y= 12 Mpa	50	2h, 30 days, 60 days	2 days incubation Hu(BM)MSC 100,000 cells per cm2	(left) Common carotid artery	2% isoflurane	NR	NR	None	NR	NR	9	Rat	NR	NR	6-8 weeks	+/-180g	Athymic	NA	NR	NR	NR	None completely occluded	9	9		Cross-sectional staining also showed thrombus formation on the luminal surface of acellular grafts but not of MSC-seeded grafts. results at 60 d showed significant intimal thickening in acellular grafts but not in MSC-seeded grafts. Interestingly, intimal thickening stabilized between 1 and 2 months, suggesting that most of the intimal thickening developed within the first month. [SEM]	All MSC-seeded grafts at 60 d showed SMC-positive staining in a tight, confined band adjacent to the lumen (Fig. 2f ) and did not show significant intimal hyperplasia. [SMC staining MHC]	NR	NR	NR	NR	Reported	Reported	Reported
Hashi2010-1a	Hashi	2010	Arterioscler Thromb Vasc Biol	60	1a	Yes	PLLA	Electrospun	70% isopropanol, placed under germicidal ultra-violet light for 30 minutes	NR	None	NA	7	1	Elastic modulus 3.5 MPA	200	1 month	NA	Right common carrotid artery	2% isoflurane, 70% nitrous oxide and 30% oxygen	NR	None	None	None	NR	12	Rat	Sprague Dawley	Female	NR	200-240 g	NR	NA	1	NR	NR	50% ( 6 of12)	6	12	ultrasound and necropsy	Based on histological analysis, the failed grafts were clogged with thrombus. Patent grafts showed very little signs of thrombosisand/or intimal hyperplasia on the luminal walls of the graft at either the 1 (Figure 4A) or 6-month (Figure 4B) time point	Patent grafts showed very little signs of thrombosis and/or intimal hyperplasia on the luminal walls of the graft at either the 1 (Figure 4A) or 6- month (Figure 4B) time point	NR	NR	NR	NR	Reported	Reported	Reported
Hashi2010-1b	Hashi	2010	Arterioscler Thromb Vasc Biol	60	1b	Yes	PLLA	Electrospun	70% isopropanol, placed under germicidal ultra-violet light for 30 minutes	NR	None	NA	7	1	Elastic modulus 3.5 MPA	200	6 months	NA	Right common carrotid artery	2% isoflurane, 70% nitrous oxide and 30% oxygen	NR	None	None	None	NR	8	Rat	Sprague Dawley	Female	NR	200-240 g	NR	NA	NR	NR	NR	NR	NR	8	ultrasound and necropsy	Based on histological analysis, the failed grafts were clogged with thrombus. Patent grafts showed very little signs of thrombosisand/or intimal hyperplasia on the luminal walls of the graft at either the 1 (Figure 4A) or 6-month (Figure 4B) time point	Patent grafts showed very little signs of thrombosis and/or intimal hyperplasia on the luminal walls of the graft at either the 1 (Figure 4A) or 6- month (Figure 4B) time point	NR	NR	NR	NR	Reported	Reported	Reported
Hashi2010-2a	Hashi	2010	Arterioscler Thromb Vasc Biol	60	2a	Yes	PLLA	Electrospun	70% isopropanol, placed under germicidal ultra-violet light for 30 minutes	NR	PEG	NA	7	1	Elastic modulus 3.5 MPA	200	1 month	NA	Right common carrotid artery	2% isoflurane, 70% nitrous oxide and 30% oxygen	NR	None	None	None	NR	12	Rat	Sprague Dawley	Female	NR	200-240 g	NR	NA	1	NR	NR	75% (9 of 12)	9	12	ultrasound and necropsy	Based on histological analysis, the failed grafts were clogged with thrombus. Patent grafts showed very little signs of thrombosisand/or intimal hyperplasia on the luminal walls of the graft at either the 1 (Figure 4A) or 6-month (Figure 4B) time point	Patent grafts showed very little signs of thrombosis and/or intimal hyperplasia on the luminal walls of the graft at either the 1 (Figure 4A) or 6- month (Figure 4B) time point	NR	NR	NR	NR	Reported	Reported	Reported
Hashi2010-2b	Hashi	2010	Arterioscler Thromb Vasc Biol	60	3a	Yes	PLLA	Electrospun	70% isopropanol, placed under germicidal ultra-violet light for 30 minutes	NR	PEG-Hirundin	NA	7	1	Elastic modulus 3.5 MPA	200	1 month	NA	Right common carrotid artery	2% isoflurane, 70% nitrous oxide and 30% oxygen	NR	None	None	None	NR	12	Rat	Sprague Dawley	Female	NR	200-240 g	NR	NA	1	NR	NR	83% (10 of 12)	10	12	ultrasound and necropsy	Based on histological analysis, the failed grafts were clogged with thrombus. Patent grafts showed very little signs of thrombosisand/or intimal hyperplasia on the luminal walls of the graft at either the 1 (Figure 4A) or 6-month (Figure 4B) time point	Patent grafts showed very little signs of thrombosis and/or intimal hyperplasia on the luminal walls of the graft at either the 1 (Figure 4A) or 6- month (Figure 4B) time point	NR	NR	NR	Reported	Reported	Reported	Reported
Hashi2010-2b	Hashi	2010	Arterioscler Thromb Vasc Biol	60	2b	Yes	PLLA	Electrospun	70% isopropanol, placed under germicidal ultra-violet light for 30 minutes	NR	PEG	NA	7	1	Elastic modulus 3.5 MPA	200	6 months	NA	Right common carrotid artery	2% isoflurane, 70% nitrous oxide and 30% oxygen	NR	None	None	None	NR	8	Rat	Sprague Dawley	Female	NR	200-240 g	NR	NA	NR	NR	NR	NR	NR	8	ultrasound and necropsy	Based on histological analysis, the failed grafts were clogged with thrombus. Patent grafts showed very little signs of thrombosisand/or intimal hyperplasia on the luminal walls of the graft at either the 1 (Figure 4A) or 6-month (Figure 4B) time point	Patent grafts showed very little signs of thrombosis and/or intimal hyperplasia on the luminal walls of the graft at either the 1 (Figure 4A) or 6- month (Figure 4B) time point	NR	NR	NR	NR	NR	NR	NR
Hashi2010-3b	Hashi	2010	Arterioscler Thromb Vasc Biol	60	3b	Yes	PLLA	Electrospun	70% isopropanol, placed under germicidal ultra-violet light for 30 minutes	NR	PEG-Hirundin	NA	7	1	Elastic modulus 3.5 MPA	200	6 months	NA	Right common carrotid artery	2% isoflurane, 70% nitrous oxide and 30% oxygen	NR	None	None	None	NR	8	Rat	Sprague Dawley	Female	NR	200-240 g	NR	NA	NR, probably 1 animal died? 8 included in M&M for this group, result section describes 7 animals total	NR	NR	86% ( 6 of 7 )	6	7	ultrasound and necropsy	Based on histological analysis, the failed grafts were clogged with thrombus. Patent grafts showed very little signs of thrombosisand/or intimal hyperplasia on the luminal walls of the graft at either the 1 (Figure 4A) or 6-month (Figure 4B) time point	Patent grafts showed very little signs of thrombosis and/or intimal hyperplasia on the luminal walls of the graft at either the 1 (Figure 4A) or 6- month (Figure 4B) time point	NR	NR	NR	Reported	Reported	Reported	Reported
Haskett2018	Haskett	2018	jthorcardsurg	7	1	Yes	PEUU (poly(ester urethane)urea)	TIPS (thermally induced phase separation) in tubular mold + electrospinning	NR	NR	NA	NA	10	1.3	NR	NR	8 weeks	yes, SVF (stromal vascular fraction from adult human adipose tissue; 4 different female donors: age range: 28-42y)	abdominal aorta	ketamine (30 mg/kg), isoflurane (induction [2%-5%] and maintenance [0.25%-4%] 1.5 L/min in oxygen)	Buprenorphine hydrochloride was administeredpostoperatively every 12 hours for the first 72 hour	NR	NR	anticoagulant (dipyridamole, aspirin) schedule for 4 weeks,	NR	7	Rat	Lewis	NR	NR	NR	NR	NA	1	none	none	5 of 7	5	7	angiography and gross inspection	none	2 of 7	NR	NR	NR	NR	Reported	Reported	Reported
He2008	He	2008	J biomed Mater Res	3	1	Yes	P(LLA-CL 70:30)	Electrospun	NR	NR	None	NA	10	1	Tensile modulus long: 16.0+/-7.1, circ: 16.6+/-4.4. Tensile strength long: 7.0+/-0.4, circ: 3.9+/-0.3 MPA	100	7 wks	NA	inferior superficial epigastric veins	halothane/oxygen 2.5% 2Lpmin after induction with ketamine/xylazine 35/5 mg/Kg	NR	cephalexin 500 mg/day) was administered in the drinking water postoperatively for 7 days	NR	NR	NR	3	Rabbit	New Zealand White	Male	NR	NR	NR	NA	NR	NR	NR	NR	NR	3	NR	no blood coagulation occured in the lumen of the scaffodls for 7 week implantation	NR	NR	NR	Reported	NR	Reported	Reported	NR
Henry2017-1a	Henry	2017	Biofabrication	51	1a	Yes	PLLA/5%PCL	Electrospun	NR	NR	untreated	NA	60	1	elastic modulus 68±8.7 Mpa	150	2 wks	NA	Right common carrotid artery	2% isoflurane	NR	NR	None	None	NR	8	Rat	NR	Male	6-8 wks	200-240g	Athymic	NA	NR	NR	NR	NR	NR	8	necropsy prior to euthanization and explantation	NR	NR	NR	NR	NR	NR	NR	Reported	NR
Henry2017-1b	Henry	2017	Biofabrication	51	1b	Yes	PLLA/5%PCL	Electrospun	NR	NR	untreated	NA	60	1	elastic modulus 68±8.7 Mpa	150	1 month	NA	Right common carrotid artery	2% isoflurane	NR	NR	None	None	NR	11	Rat	NR	Male	6-8 wks	200-240g	Athymic	NA	1	NR	NR	0.55	6	11	necropsy prior to euthanization and explantation	NR	Small traces of intimal hyperplasia were observed in a few untreated grafts at 1 month, as demonstrated by the presence of SMCs in the neointima (figure 6(A)).	NR	NR	NR	NR	Reported	NR	Reported
Henry2017-2a	Henry	2017	Biofabrication	51	2a	Yes	PLLA/5%PCL	Electrospun	NR	NR	Heparin (Covalently attached)	NA	60	1	elastic modulus 68±8.7 Mpa	150	2 wks	NA	Right common carrotid artery	2% isoflurane	NR	NR	None	None	NR	8	Rat	NR	Male	6-8 wks	200-240g	Athymic	NA	NR	NR	NR	NR	NR	8	necropsy prior to euthanization and explantation	NR	NR	NR	NR	NR	NR	NR	Reported	NR
Henry2017-2b	Henry	2017	Biofabrication	51	2b	Yes	PLLA/5%PCL	Electrospun	NR	NR	Heparin (Covalently attached)	NA	60	1	elastic modulus 68±8.7 Mpa	150	1month	NA	Right common carrotid artery	2% isoflurane	NR	NR	None	None	NR	11	Rat	NR	Male	6-8 wks	200-240g	Athymic	NA	1	NR	NR	0.64	7	11	necropsy prior to euthanization and explantation	NR	NR	NR	NR	NR	NR	Reported	NR	Reported
Henry2017-3a	Henry	2017	Biofabrication	51	3a	Yes	PLLA/5%PCL	Electrospun	NR	NR	VEGF modified	NA	60	1	elastic modulus 68±8.7 Mpa	150	2 wks	NA	Right common carrotid artery	2% isoflurane	NR	NR	None	None	NR	8	Rat	NR	Male	6-8 wks	200-240g	Athymic	NA	NR	NR	NR	NR	NR	8	necropsy prior to euthanization and explantation	NR	NR	NR	NR	NR	NR	NR	Reported	NR
Henry2017-3b	Henry	2017	Biofabrication	51	3b	Yes	PLLA/5%PCL	Electrospun	NR	NR	VEGF modified	NA	60	1	elastic modulus 68±8.7 Mpa	150	1 month	NA	Right common carrotid artery	2% isoflurane	NR	NR	None	None	NR	11	Rat	NR	Male	6-8 wks	200-240g	Athymic	NA	1	NR	NR	0.88	10	11	necropsy prior to euthanization and explantation	NR	NR	NR	NR	NR	NR	Reported	NR	Reported
Hibino2005-1	Hibino	2005	Evolving Technology	13	2	Yes	PGA / (PLA-e-caprolactone)	porous sheets (scaffold was composed of a polyglycolic acid mesh sheet sandwiched between 2 sheets of a copolymer of polylactic acid and _x0002_-caprolactone at a 50:50 ratio.)	NR	NR	NA	NA	15	*8	NR	600	4 weeks	None (control)	inferior vena cava	induced with Thiopental and maintained with propofol	NR	NR	heparin injection before TEVG implantation (0.1ml/kg)	NR	NR	5	Dog	Beagle	NR	NR	NR	NR	NA	100%? ("In groups V and B, all TEVGs were patent and showed complete endothelialization resembling native vessels. In group C, only 2 (40%) of 5 grafts were patent."	NR	NR	0.4	2	5	NR explanted graft were evaluated macroscopically and histologically	NR	NR	NR	NR	Reported	NR	Reported	Reported	Reported
Hibino2005-2	Hibino	2005	Evolving Technology	13	1	Yes	PGA / (PLA-e-caprolactone)	porous sheets (scaffold was composed of a polyglycolic acid mesh sheet sandwiched between 2 sheets of a copolymer of polylactic acid and _x0002_-caprolactone at a 50:50 ratio.)	NR	NR	NA	NA	15	*8	NR	600	4 weeks	Bone marrow Cells (seeding on the flu: only 1 hour in culture medium)	inferior vena cava	induced with Thiopental and maintained with propofol	NR	NR	heparin injection before TEVG implantation (0.1ml/kg)	NR	NR	4	Dog	Beagle	NR	NR	NR	NR	NA	100%? ("In groups V and B, all TEVGs were patent and showed complete endothelialization resembling native vessels. In group C, only 2 (40%) of 5 grafts were patent."	NR	NR	1	4	4	NR explanted graft were evaluated macroscopically and histologically	NR	NR	NR	NR	Reported	NR	Reported	Reported	Reported
Hibino2005-3	Hibino	2005	Evolving Technology	13	3	No	PGA / (PLA-e-caprolactone)	porous sheets (scaffold was composed of a polyglycolic acid mesh sheet sandwiched between 2 sheets of a copolymer of polylactic acid and _x0002_-caprolactone at a 50:50 ratio.)	NR	NR	NA	NA	15	*8	NR	600	4 weeks	Venous Cells (not on the fly: 8-10 weeks culture)	inferior vena cava	induced with Thiopental and maintained with propofol	NR	NR	heparin injection before TEVG implantation (0.1ml/kg)	NR	NR	4	Dog	Beagle	NR	NR	NR	NR	NA	100%? ("In groups V and B, all TEVGs were patent and showed complete endothelialization resembling native vessels. In group C, only 2 (40%) of 5 grafts were patent."	NR	NR	1	4	4		NR	NR	NR	NR	Reported	NR	Reported	Reported	Reported
Hibino2011-1	Hibino	2011	FASEBjournal	160	1 (sub study: relevant animal model?)	No	PGA/P(CL/LA)	non-woven polyglucolic acid mesh and a copolymer sealant solution	NR	NR	NA	NA	3	0.9		NR	up to 10 weeks	BM-MNC isolated from mice, seeded, and incubated O/N (=not on the fly!)	infrarenal inferior vena cava							10	Mouse	C57BL/6 mice.	Female	3-4-month old	NR	NR	NA	1	overall 20% early stenosis in seeded TEVGs.	NA	NR	8	10		no thrombus	20% early stenosis in first 2 weeks	NR	Reported	NR	NR	Reported	NR	NR
Hibino2011-2a	Hibino	2011	FASEBjournal	160	2a (sub study: relevant animal model?)	Yes	PGA/P(CL/LA); nonwoven polyglycolic acid (PGA) mesh and a copolymer sealant solution of poly-l-lactide and -ε-caprolactone [P(CL/LA)]	non-woven polyglucolic acid mesh and a copolymer sealant solution	NR	NR	NA	NA	3	0.9		NR	3 days	unseeded	infrarenal inferior vena cava	NR (possibly in previous study ref)	NR (possibly in previous study ref)	NR (possibly in previous study ref)	NR (possibly in previous study ref)	NR (possibly in previous study ref)	NR (possibly in previous study ref)	4	Mouse	C57BL/6 mice.	Female	3-4-month old	NR	NR	NA	1	overall: 80% of unseeded grafts showed early stenosis (defined <50% reduction lumenal diameter ultrasound examination) within first 2 weeks; critical stenosis (>75% luminal diameter reduction); only developed in grafts that developed early stenosis			4	4	serial ultrasonography+graft luminal diameter via histology		80% early stenosis, unclear how much of this part developed in critical stenosis (ultrasound)	NR	Reported	NR	NR	Reported	NR	NR
Hibino2011-2b	Hibino	2011	FASEBjournal	160	2b (sub study: relevant animal model?)	Yes	PGA/P(CL/LA); nonwoven polyglycolic acid (PGA) mesh and a copolymer sealant solution of poly-l-lactide and -ε-caprolactone [P(CL/LA)]	non-woven polyglucolic acid mesh and a copolymer sealant solution	NR	NR	NA	NA	3	0.9		NR	1 week	unseeded	infrarenal inferior vena cava	NR (possibly in previous study ref)	NR (possibly in previous study ref)	NR (possibly in previous study ref)	NR (possibly in previous study ref)	NR (possibly in previous study ref)	NR (possibly in previous study ref)	4	Mouse	C57BL/6 mice.	Female	3-4-month old	NR	NR	NA	1	overall: 80% of unseeded grafts showed early stenosis (defined <50% reduction lumenal diameter ultrasound examination) within first 2 weeks; critical stenosis (>75% luminal diameter reduction); only developed in grafts that developed early stenosis			4	4	serial ultrasonography+graft luminal diameter via histology		80% early stenosis, unclear how much of this part developed in critical stenosis (ultrasound)	NR	Reported	NR	NR	Reported	NR	NR
Hibino2011-2c	Hibino	2011	FASEBjournal	160	2c (sub study: relevant animal model?)	Yes	PGA/P(CL/LA); nonwoven polyglycolic acid (PGA) mesh and a copolymer sealant solution of poly-l-lactide and -ε-caprolactone [P(CL/LA)]	non-woven polyglucolic acid mesh and a copolymer sealant solution	NR	NR	NA	NA	3	0.9		NR	2 weeks	unseeded	infrarenal inferior vena cava	NR (possibly in previous study ref)	NR (possibly in previous study ref)	NR (possibly in previous study ref)	NR (possibly in previous study ref)	NR (possibly in previous study ref)	NR (possibly in previous study ref)	4	Mouse	C57BL/6 mice.	Female	3-4-month old	NR	NR	NA	1	overall: 80% of unseeded grafts showed early stenosis (defined <50% reduction lumenal diameter ultrasound examination) within first 2 weeks; critical stenosis (>75% luminal diameter reduction); only developed in grafts that developed early stenosis			NR	4	serial ultrasonography+graft luminal diameter via histology		80% early stenosis, unclear how much of this part developed in critical stenosis (ultrasound)	NR	Reported	NR	NR	Reported	NR	NR
Hibino2011-2d	Hibino	2011	FASEBjournal	160	2d (sub study: relevant animal model?)	Yes	PGA/P(CL/LA); nonwoven polyglycolic acid (PGA) mesh and a copolymer sealant solution of poly-l-lactide and -ε-caprolactone [P(CL/LA)]	non-woven polyglucolic acid mesh and a copolymer sealant solution	NR	NR	NA	NA	3	0.9		NR	6 months	unseeded	infrarenal inferior vena cava	NR (possibly in previous study ref)	NR (possibly in previous study ref)	NR (possibly in previous study ref)	NR (possibly in previous study ref)	NR (possibly in previous study ref)	NR (possibly in previous study ref)	7	Mouse	C57BL/6 mice.	Female	3-4-month old	NR	NR	NA	1	overall: 80% of unseeded grafts showed early stenosis (defined <50% reduction lumenal diameter ultrasound examination) within first 2 weeks; critical stenosis (>75% luminal diameter reduction); only developed in grafts that developed early stenosis			5	7	serial ultrasonography+graft luminal diameter via histology		80% early stenosis, unclear how much of this part developed in critical stenosis (ultrasound)	NR	Reported	NR	NR	Reported	NR	NR
Hibino2011-3	Hibino	2011	FASEBjournal	160	3 (sub study on macrophage infiltration)	No																																NR	NR	NR	NR	NR	NR	NR	NR	NR	NR	Reported	NR
Hibino2011-4	Hibino	2011	FASEBjournal	160	4 (sub study: effect of cell seeding on stenosis)	No	PGA/P(CL/LA)	non-woven polyglucolic acid mesh and a copolymer sealant solution	NR	NR	NA	NA	3	0.9		NR	2 weeks	BM-MNC isolated from mice, seeded, and incubated O/N (=not on the fly!)	infrarenal inferior vena cava		NR (possibly in previous study ref)	NR (possibly in previous study ref)	NR (possibly in previous study ref)	NR (possibly in previous study ref)	NR (possibly in previous study ref)	25	Mouse	C57BL/6 mice.	Female	3-4-month old	NR	NR	NA	1	stenosis: 8/25 (32%)	NR	68% [17/25]	17	25		NR	NR	NR	NR	NR	NR	NR	NR	NR
Hibino2011-5	Hibino	2011	FASEBjournal	160	5 (sub study: effect of cell seeding on stenosis)	Yes	PGA/P(CL/LA); nonwoven polyglycolic acid (PGA) mesh and a copolymer sealant solution of poly-l-lactide and -ε-caprolactone [P(CL/LA)]	non-woven polyglucolic acid mesh and a copolymer sealant solution	NR	NR	NA	NA	3	0.9		NR	2 weeks	unseeded	infrarenal inferior vena cava	NR (possibly in previous study ref)	NR (possibly in previous study ref)	NR (possibly in previous study ref)	NR (possibly in previous study ref)	NR (possibly in previous study ref)	NR (possibly in previous study ref)	25	Mouse	C57BL/6 mice.	Female	3-4-month old	NR	NR	NA	1	stenosis: 16/25 (64%)	NR	36% [9/25]	9	25	serial ultrasonography+graft luminal diameter via histology	NR	NR	NR	NR	NR	NR	NR	NR	NR
Hibino2011-6	Hibino	2011	FASEBjournal	160	6 (sub study: effect cell seeding on macrophage infiltration)	No	PGA/P(CL/LA)	non-woven polyglucolic acid mesh and a copolymer sealant solution	NR	NR	NA	NA	3	0.9		NR	2 weeks	BM-MNC isolated from mice, seeded, and incubated O/N (=not on the fly!)	infrarenal inferior vena cava		NR (possibly in previous study ref)	NR (possibly in previous study ref)	NR (possibly in previous study ref)	NR (possibly in previous study ref)	NR (possibly in previous study ref)	9	Mouse	C57BL/6 mice.	Female	3-4-month old	NR	NR	NA	NR	NR	NR	NR	NR	9		NR	NR	NR	NR	NR	NR	Reported	NR	NR
Hibino2011-7	Hibino	2011	FASEBjournal	160	7 (sub study: effect cell seeding on macrophage infiltration)	Yes	PGA/P(CL/LA); nonwoven polyglycolic acid (PGA) mesh and a copolymer sealant solution of poly-l-lactide and -ε-caprolactone [P(CL/LA)]	non-woven polyglucolic acid mesh and a copolymer sealant solution	NR	NR	NA	NA	3	0.9		NR	2 weeks	unseeded	infrarenal inferior vena cava	NR (possibly in previous study ref)	NR (possibly in previous study ref)	NR (possibly in previous study ref)	NR (possibly in previous study ref)	NR (possibly in previous study ref)	NR (possibly in previous study ref)	9	Mouse	C57BL/6 mice.	Female	3-4-month old	NR	NR	NA	NR	NR	NR	NR	NR	9	serial ultrasonography+graft luminal diameter via histology	NR	NR	NR	NR	NR	NR	Reported	NR	NR
Hibino2011-8	Hibino	2011	FASEBjournal	160	8 (sub study: cell seeding macrophage phenotype)	No	PGA/P(CL/LA)	non-woven polyglucolic acid mesh and a copolymer sealant solution	NR	NR	NA	NA	3	0.9		NR	up to 2 weeks	BM-MNC isolated from mice, seeded, and incubated O/N (=not on the fly!)	infrarenal inferior vena cava		NR (possibly in previous study ref)	NR (possibly in previous study ref)	NR (possibly in previous study ref)	NR (possibly in previous study ref)	NR (possibly in previous study ref)	6	Mouse	C57BL/6 mice.	Female	3-4-month old	NR	NR	NA	NR	NR	NR	NR	NR	6		NR	NR	NR	NR	NR	NR	Reported	NR	NR
Hibino2011-9a	Hibino	2011	FASEBjournal	160	9a (sub study: cell seeding macrophage phenotype)	Yes	PGA/P(CL/LA); nonwoven polyglycolic acid (PGA) mesh and a copolymer sealant solution of poly-l-lactide and -ε-caprolactone [P(CL/LA)]	non-woven polyglucolic acid mesh and a copolymer sealant solution	NR	NR	NA	NA	3	0.9		NR	1 week	unseeded	infrarenal inferior vena cava	NR (possibly in previous study ref)	NR (possibly in previous study ref)	NR (possibly in previous study ref)	NR (possibly in previous study ref)	NR (possibly in previous study ref)	NR (possibly in previous study ref)	3	Mouse	C57BL/6 mice.	Female	3-4-month old	NR	NR	NA	NR	NR	NR	NR	NR	3	serial ultrasonography+graft luminal diameter via histology	NR	NR	NR	NR	NR	NR	Reported	NR	NR
Hibino2011-9b	Hibino	2011	FASEBjournal	160	9b (sub study: cell seeding macrophage phenotype)	Yes	PGA/P(CL/LA); nonwoven polyglycolic acid (PGA) mesh and a copolymer sealant solution of poly-l-lactide and -ε-caprolactone [P(CL/LA)]	non-woven polyglucolic acid mesh and a copolymer sealant solution	NR	NR	NA	NA	3	0.9		NR	2 weeks	unseeded	infrarenal inferior vena cava	NR (possibly in previous study ref)	NR (possibly in previous study ref)	NR (possibly in previous study ref)	NR (possibly in previous study ref)	NR (possibly in previous study ref)	NR (possibly in previous study ref)	3	Mouse	C57BL/6 mice.	Female	3-4-month old	NR	NR	NA	NR	NR	NR	NR	NR	3	serial ultrasonography+graft luminal diameter via histology	NR	NR	NR	NR	NR	NR	Reported	NR	NR
Hibino2012-1	Hibino	2012	CardiovascSurg	15	1	No	PGA/P(CL/LA)	Non woven	NR	NR	NA	NA	NR	*0.8	NR	NR	1,4 and 10 weeks	Seeded (IPSC Embroid boddies) (Male donor)	Infrarenal inferior Vena Cava	NR	NR	NR	NR	NR	NR	NR	Mouse	NR	Female	3-4 months	NR	Immunodifficient/beige	NA	1	0	0	Patent after 10 weeks	NR	NR		None	NR	NR	Reported	NR	NR	Reported	Reported	NR
Hibino2012-2	Hibino	2012	CardiovascSurg	15	2	Yes	PGA/P(CL/LA); nonwoven polyglycolic acid mesh and a copolymer sealant solution of poly-L-lactide and poly(L-lactide-co-ε-caprolactone	Non woven	NR	NR	NA	NA	NR	*0.8	NR	NR	1,4 and 10 weeks	Unseeded	Infrarenal inferior Vena Cava	NR	NR	NR	NR	NR	NR	NR	Mouse	NR	Female	3-4 months	NR	Immunodifficient/beige	NA	NR	NR	NR	NR	NR	NR	serial ultrasonography	NR	NR	NR	NR	NR	NR	NR	NR	NR
Hibino2015-1a	Hibino	2015	FASEBJournal	72	1a	Yes	PGA/P(CL/LA);nonwoven polyglycolic acid mesh and a copolymer sealant solution of poly-L-lactide co-«-caprolactone	Non woven	NR	NR	NA	NA	NR	*0.8	NR	NR	1 day	NA	Infrarenal inferior Vena Cava	NR	NR	NR	NR	NR	NR	4	Mouse	SCID/beige	Female	3-4 months	NR	SCID/beige	NA	NR	NR	NR	NR	NR	4	microcomputed tomography angiography	NR	NR	NR	NR	NR	NR	Reported	NR	NR
Hibino2015-1b	Hibino	2015	FASEBJournal	72	1b	Yes	PGA/P(CL/LA);nonwoven polyglycolic acid mesh and a copolymer sealant solution of poly-L-lactide co-«-caprolactone	Non woven	NR	NR	NA	NA	NR	*0.8	NR	NR	1 week	NA	Infrarenal inferior Vena Cava	NR	NR	NR	NR	NR	NR	4	Mouse	SCID/beige	Female	3-4 months	NR	SCID/beige	NA	NR	NR	NR	NR	NR	4	microcomputed tomography angiography	NR	NR	NR	NR	NR	NR	Reported	NR	NR
Hibino2015-1c	Hibino	2015	FASEBJournal	72	1c	Yes	PGA/P(CL/LA);nonwoven polyglycolic acid mesh and a copolymer sealant solution of poly-L-lactide co-«-caprolactone	Non woven	NR	NR	NA	NA	NR	*0.8	NR	NR	3 weeks	NA	Infrarenal inferior Vena Cava	NR	NR	NR	NR	NR	NR	4	Mouse	SCID/beige	Female	3-4 months	NR	SCID/beige	NA	NR	NR	NR	NR	NR	4	microcomputed tomography angiography	NR	NR	NR	NR	NR	NR	Reported	NR	NR
Hibino2015-1d	Hibino	2015	FASEBJournal	72	1d	Yes	PLCL poly (L-lactide-co-ε-caprolactone)	Non woven	NR	NR	NA	NA	NR	*0.8	NR	NR	6 weeks	NA	Infrarenal inferior Vena Cava	NR	NR	NR	NR	NR	NR	4	Mouse	SCID/beige	Female	3-4 months	NR	SCID/beige	NA	NR	NR	NR	NR	NR	4	microcomputed tomography angiography	NR	NR	NR	NR	NR	NR	Reported	NR	NR
Hibino2015-1e	Hibino	2015	FASEBJournal	72	1e	Yes	PGA/P(CL/LA);nonwoven polyglycolic acid mesh and a copolymer sealant solution of poly-L-lactide co-«-caprolactone	Non woven	NR	NR	NA	NA	NR	*0.8	NR	NR	10 weeks	NA	Infrarenal inferior Vena Cava	NR	NR	NR	NR	NR	NR	4	Mouse	SCID/beige	Female	3-4 months	NR	SCID/beige	NA	NR	NR	NR	NR	NR	4	microcomputed tomography angiography	NR	NR	NR	NR	NR	NR	Reported	Reported	NR
Hibino2015-1f	Hibino	2015	FASEBJournal	72	1f	Yes	PGA/P(CL/LA);nonwoven polyglycolic acid mesh and a copolymer sealant solution of poly-L-lactide co-«-caprolactone	Non woven	NR	NR	NA	NA	NR	*0.8	NR	NR	24 weeks	NA	Infrarenal inferior Vena Cava	NR	NR	NR	NR	NR	NR	4	Mouse	SCID/beige	Female	3-4 months	NR	SCID/beige	NA	NR	NR	NR	NR	NR	4	microcomputed tomography angiography	NR	NR	NR	NR	NR	NR	Reported	Reported	NR
Hibino2015-2	Hibino	2015	FASEBJournal	72	2	Yes	PGA/P(CL/LA);nonwoven polyglycolic acid mesh and a copolymer sealant solution of poly-L-lactide co-«-caprolactone	Non woven	NR	NR	NA	NA	NR	*0.8	NR	NR	10 weeks	NA	Infrarenal inferior Vena Cava	NR	NR	NR	NR	NR	NR	8	Mouse	CB-17 WT	Female	3-4 months	NR	None	NA	NR	NR	NR	Sonography revealed stenosis of the grafts implanted inWTmice after 2 weeks. WT scaffolds show uniform occlusion at 8 weeks afterimplantation	NR	8	microcomputed tomography angiography	NR	Sever intimal thickening. "Sever stenosis at week 10 in histology. Sonography revealed stenosis of the grafts implanted inWT mice after 2 weeks"	NR	NR	NR	NR	Reported	NR	NR
Hibino2015-3	Hibino	2015	FASEBJournal	72	3	Yes	PGA/P(CL/LA);nonwoven polyglycolic acid mesh and a copolymer sealant solution of poly-L-lactide co-«-caprolactone	Non woven	NR	NR	NA	NA	NR	*0.8	NR	NR	10 weeks	NA	Infrarenal inferior Vena Cava	NR	NR	NR	NR	NR	NR	8	Mouse	CB-17 SCID beige	Female	3-4 months	NR	SCID/beige	SCID/beige	NR	NR	NR	Remained patent up to ten weeks	8	8	microcomputed tomography angiography	NR	NR	NR	NR	NR	NR	Reported	NR	NR
Hibino2015-4	Hibino	2015	FASEBJournal	72	4	Yes	PGA/P(CL/LA);nonwoven polyglycolic acid mesh and a copolymer sealant solution of poly-L-lactide co-«-caprolactone	Non woven	NR	NR	NA	NA	NR	*0.8	NR	NR	2 weeks	NA	Infrarenal inferior Vena Cava	NR	NR	NR	NR	NR	NR	8	Mouse	SCID	Female	3-4 months	NR	SCID	SCID/beige	NR	NR	NR	The SCID mice developed graft stenosis at a rate equivalent to WT mice and the WT group	NR	8	microcomputed tomography angiography	NR	NR	NR	NR	NR	NR	Reported	NR	NR
Hibino2015-5	Hibino	2015	FASEBJournal	72	5	Yes	PGA/P(CL/LA);nonwoven polyglycolic acid mesh and a copolymer sealant solution of poly-L-lactide co-«-caprolactone	Non woven	NR	NR	NA	NA	NR	*0.8	NR	NR	2 weeks	NA	Infrarenal inferior Vena Cava	NR	NR	NR	NR	NR	NR	6	Mouse	WT cb-17 (NK-ab)	Female	3-4 months	NR	none	treated with NK-depleting antibody	NR	NR	NR	Patent	6	6	microcomputed tomography angiography	NR	NR	NR	NR	NR	NR	NR	NR	NR
Hibino2015-6	Hibino	2015	FASEBJournal	72	6	Yes	PGA/P(CL/LA);nonwoven polyglycolic acid mesh and a copolymer sealant solution of poly-L-lactide co-«-caprolactone	Non woven	NR	NR	NA	NA	NR	*0.8	NR	NR	2 weeks	NA	Infrarenal inferior Vena Cava	NR	NR	NR	NR	NR	NR	6	Mouse	WT cb-17 (Asp/Pla)	Female	3-4 months	NR	none	treated with platelet-inhibiting aspirin and clopidogrel bisulfate	NR	NR	NR	Patent	6	6	microcomputed tomography angiography	NR	NR	NR	NR	NR	NR	NR	NR	NR
Hibino2015-7a	Hibino	2015	FASEBJournal	72	7a	Yes	PGA/P(CL/LA);nonwoven polyglycolic acid mesh and a copolymer sealant solution of poly-L-lactide co-«-caprolactone	Non woven	NR	NR	NA	NA	NR	*0.8	NR	NR	3 days	NA	Infrarenal inferior Vena Cava	NR	NR	NR	NR	NR	NR	3	Mouse	SCID/bg	Female	3-4 months	NR	SCID/beige	SCID/beige	NR	NR	NR	NR	NR	3	microcomputed tomography angiography	NR	NR	NR	NR	NR	NR	Reported	NR	NR
Hibino2015-7b	Hibino	2015	FASEBJournal	72	7b	Yes	PLCL poly (L-lactide-co-ε-caprolactone)	Non woven	NR	NR	NA	NA	NR	*0.8	NR	NR	28 days	NA	Infrarenal inferior Vena Cava	NR	NR	NR	NR	NR	NR	3	Mouse	SCID/bg	Female	3-4 months	NR	SCID/beige	SCID/beige	NR	NR	NR	NR	NR	3	microcomputed tomography angiography	NR	NR	NR	NR	NR	NR	Reported	NR	NR
Hibino2015-8a	Hibino	2015	FASEBJournal	72	8a	Yes	PGA/P(CL/LA);nonwoven polyglycolic acid mesh and a copolymer sealant solution of poly-L-lactide co-«-caprolactone	Non woven	NR	NR	NA	NA	NR	*0.8	NR	NR	3 days	NA	Infrarenal inferior Vena Cava	NR	NR	NR	NR	NR	NR	3	Mouse	CB-17	Female	3-4 months	NR	None	NA	NR	NR	NR	NR	NR	3	microcomputed tomography angiography	NR	NR	NR	NR	NR	NR	Reported	NR	NR
Hibino2015-8b	Hibino	2015	FASEBJournal	72	8b	Yes	PLCL poly (L-lactide-co-ε-caprolactone)	Non woven	NR	NR	NA	NA	NR	*0.8	NR	NR	28 days	NA	Infrarenal inferior Vena Cava	NR	NR	NR	NR	NR	NR	3	Mouse	CB-17	Female	3-4 months	NR	None	NA	NR	NR	NR	NR	NR	3	microcomputed tomography angiography	NR	NR	NR	NR	NR	NR	Reported	NR	NR
Hibino2016	Hibino	2016	ten tea	14	1	Yes	PGA/P(CL/LA);nonwoven polyglycolic acid mesh and a copolymer sealant solution of poly-L-lactide co-«-caprolactone	Nonwoven	NR	NR	NA	NA	30	0.7	NR	300	14d	NA	Inferior vena cava	NR	NR	NR	NR	NR	NR	14	Mouse	WT C57 BL/6	Female	12 week	18-20g	NR	NA	NR	NR	NR	NR	NR	14	histology	NR	NR	NR	NR	NR	NR	Reported	NR	NR
Hinrichs1992-1	Hinrichs	1992	Biomaterials	36	1	Yes	PEU Polyetherurethane	salt leaching	thoroughly rinsed with distilled wter and ethanol	In Ethanol	NA	NA	10	1.3	NR	600	6wk	NA	Abdominal Aorta	NR	NR	NR	NR	NR	NR	3	Rat	Wistar	Male	Adult	NR	NR	NA	100	None	None	Patent	3	3	at graft harvesting, all the implants were patent	NR	NR	NR	Reported	Reported	NR	NR	NR	NR
Hinrichs1992-10	Hinrichs	1992	Biomaterials	36	10	Yes	Hyrtel PLLA( HM)	salt leaching	thoroughly rinsed with distilled wter and ethanol	In Ethanol	NA	NA	10	1.5	NR	550	6wk	NA	Abdominal Aorta	NR	NR	NR	NR	NR	NR	3	Rat	Wistar	Male	Adult	NR	NR	NA	100	None	None	Patent	3	3	at graft harvesting, all the implants were patent	NR	NR	NR	Reported	Reported	NR	NR	NR	NR
Hinrichs1992-11	Hinrichs	1992	Biomaterials	36	11	Yes	Hyrtel / PSF	salt leaching	thoroughly rinsed with distilled wter and ethanol	In Ethanol	NA	NA	10	1.5	NR	500	6wk	NA	Abdominal Aorta	NR	NR	NR	NR	NR	NR	3	Rat	Wistar	Male	Adult	NR	NR	NA	100	None	None	Patent	3	3	at graft harvesting, all the implants were patent	NR	NR	NR	Reported	Reported	NR	NR	NR	NR
Hinrichs1992-12	Hinrichs	1992	Biomaterials	36	12	Yes	Hyrtel / PEU (9/1 w/w)	salt leaching	thoroughly rinsed with distilled wter and ethanol	In Ethanol	NA	NA	10	1.5	NR	500	6wk	NA	Abdominal Aorta	NR	NR	NR	NR	NR	NR	3	Rat	Wistar	Male	Adult	NR	NR	NA	100	None	None	Patent	3	3	at graft harvesting, all the implants were patent	NR	NR	NR	Reported	Reported	NR	NR	NR	NR
Hinrichs1992-2	Hinrichs	1992	Biomaterials	36	2	Yes	PEU /PESU blend Polyesterurethane	salt leaching	thoroughly rinsed with distilled wter and ethanol	In Ethanol	NA	NA	10	1.3	NR	600	6wk	NA	Abdominal Aorta	NR	NR	NR	NR	NR	NR	3	Rat	Wistar	Male	Adult	NR	NR	NA	100	None	None	Patent	3	3	at graft harvesting, all the implants were patent	NR	NR	NR	Reported	Reported	NR	NR	NR	NR
Hinrichs1992-3	Hinrichs	1992	Biomaterials	36	3	Yes	PEU / PCL blend	salt leaching	thoroughly rinsed with distilled wter and ethanol	In Ethanol	NA	NA	10	1.3	NR	300	6wk	NA	Abdominal Aorta	NR	NR	NR	NR	NR	NR	3	Rat	Wistar	Male	Adult	NR	NR	NA	100	None	None	Patent	3	3	at graft harvesting, all the implants were patent	NR	NR	NR	Reported	Reported	NR	NR	NR	NR
Hinrichs1992-4	Hinrichs	1992	Biomaterials	36	4	Yes	PEU / PGLY (MM) blend Polyglycine (	salt leaching	thoroughly rinsed with distilled wter and ethanol	In Ethanol	NA	NA	10	1.3	NR	300	6wk	NA	Abdominal Aorta	NR	NR	NR	NR	NR	NR	3	Rat	Wistar	Male	Adult	NR	NR	NA	100	None	None	Patent	3	3	at graft harvesting, all the implants were patent	NR	NR	NR	Reported	Reported	NR	NR	NR	NR
Hinrichs1992-5	Hinrichs	1992	Biomaterials	36	5	Yes	PEU / PLLA (MM) blend	salt leaching	thoroughly rinsed with distilled wter and ethanol	In Ethanol	NA	NA	10	1.5	NR	450	6wk	NA	Abdominal Aorta	NR	NR	NR	NR	NR	NR	3	Rat	Wistar	Male	Adult	NR	NR	NA	100	None	None	Patent	3	3	at graft harvesting, all the implants were patent	NR	NR	NR	Reported	Reported	NR	NR	NR	NR
Hinrichs1992-6	Hinrichs	1992	Biomaterials	36	6	Yes	PEU / PLLA (HM) blend	salt leaching	thoroughly rinsed with distilled wter and ethanol	In Ethanol	NA	NA	10	1.3	NR	350	6wk	NA	Abdominal Aorta	NR	NR	NR	NR	NR	NR	3	Rat	Wistar	Male	Adult	NR	NR	NA	100	None	None	Patent	3	3	at graft harvesting, all the implants were patent	NR	NR	NR	Reported	Reported	NR	NR	NR	NR
Hinrichs1992-7	Hinrichs	1992	Biomaterials	36	7	Yes	PEU / PSF (9/1 w/w) blend Polysulfone	salt leaching	thoroughly rinsed with distilled wter and ethanol	In Ethanol	NA	NA	10	1.3	NR	300	6wk	NA	Abdominal Aorta	NR	NR	NR	NR	NR	NR	3	Rat	Wistar	Male	Adult	NR	NR	NA	100	None	None	Patent	3	3	at graft harvesting, all the implants were patent	NR	NR	NR	Reported	Reported	NR	NR	NR	NR
Hinrichs1992-8	Hinrichs	1992	Biomaterials	36	8	Yes	Hyrtel	salt leaching	thoroughly rinsed with distilled wter and ethanol	In Ethanol	NA	NA	10	1.5	NR	500	6wk	NA	Abdominal Aorta	NR	NR	NR	NR	NR	NR	3	Rat	Wistar	Male	Adult	NR	NR	NA	100	None	None	Patent	3	3	at graft harvesting, all the implants were patent	NR	NR	NR	Reported	Reported	NR	NR	NR	NR
Hinrichs1992-9	Hinrichs	1992	Biomaterials	36	9	Yes	Hyrtel / PLLA (LM)	salt leaching	thoroughly rinsed with distilled wter and ethanol	In Ethanol	NA	NA	10	1.5	NR	500	6wk	NA	Abdominal Aorta	NR	NR	NR	NR	NR	NR	3	Rat	Wistar	Male	Adult	NR	NR	NA	100	None	None	Patent	3	3	at graft harvesting, all the implants were patent	NR	NR	NR	Reported	Reported	NR	NR	NR	NR
Hong2009-1	Hong	2009	Biomaterials	34	1	Yes	PEUU	Electrospun	NR	NR	NA	NA	10	1.3	2.9+/-0.6 (10^-4 mmHG^-1)	NR	8 wk	NA	Infrarenal abdominal Aorta	isofluorane (2% for the induction and 1% for the maintenance) and a single dose of 5 mg/100 g ketamine IM	NR	NR	NR	aspirin and dipyridamole (200 mg PO daily during the first week and 100 mg PO daily after the first week until elective sacrifice).	NR	25	Rat	Lewis	Female	Young	300g	NR	NA	100%? (After 8 weeks, PMBU15 grafts had a 67% (6/9) patency rate while the control PEUU grafts were 40% patent (10/25) via fluoroscopy.)	NR	NR	40% (10/25)	10	25	at 8 weeks rats were heparinized, sacrificed and fluoroscopy was immediately perfomred to evaluate vessel patency	For the typical PEUU graft the lumen was filled due to thrombosis (with subsequent organization)	Filled due to thrombosis or intimal hyperplasia	NR	NR	NR	NR	NR	NR	NR
Hong2009-2	Hong	2009	Biomaterials	34	2	Yes	PEUU+PMBU(15%) blend: poly(ester urethane)urea (PEUU) and non-thrombogenic bioinspired phospholipid polymer,poly(2-methacryloyloxyethyl phosphorylcholine-co-methacryloyloxyethyl butylurethane) (PMBU) wereblended	Electrospun	NR	NR	NA	NA	10	1.3	4.4+/-1.1 (10^-4 mmHG^-1).	300	8 wk	NA	Infrarenal abdominal Aorta	isofluorane (2% for the induction and 1% for the maintenance) and a single dose of 5 mg/100 g ketamine IM	NR	NR	NR	aspirin and dipyridamole (200 mg PO daily during the first week and 100 mg PO daily after the first week until elective sacrifice).	NR	9	Rat	Lewis	Female	Young	300g	NR	NA	100%? (After 8 weeks, PMBU15 grafts had a 67% (6/9) patency rate while the control PEUU grafts were 40% patent (10/25) via fluoroscopy.)	NR	NR	67% (6/9)	6	9	at 8 weeks rats were heparinized, sacrificed and fluoroscopy was immediately perfomred to evaluate vessel patency	the lumens of PMBU15 grafts were generally clear and devoid of thrombotic	No obvious intimal hyperplasia	NR	NR	NR	NR	Reported	Reported	Reported
Horakova2018-1a	Horakova	2018	biomedmater	10	1a	Yes	PLCL	electrospinning	ethylene oxide	1 week at room temp	NA	NA	15	1.4	NR	100	10 weeks	NA	Carotid artery	Narcotan, iazepam(Apaurin), Ketamin(Narketan)and Xylazin(Xylapan)were administeredto the rabbits prior to surgery.	NR	Following surgery, theanimals received Meloxikam(Meloxydil 5)and Mar-bofloxacin(Marbocyl)medication forfive days	Heparin was administered intrave-nously(300 mU kg–1)	Acetylsalicic acid(Kardegic 0.5 g)was administered daily(10 mg/rabbitper os).	NR	5	Rabbit	New Zealand White white	NR	6 month	3.6-5.0 kg	NR	NA	100% (assumed based on patency results)	NR	NR	4 of 5	4	5	blood flow was monitered at the endof the study by means of palpitation	1 of 5	NR	NR	NR	Reported	NR	Reported	Reported	Reported
Horakova2018-1b	Horakova	2018	biomedmater	10	1b	Yes	PLCL	electrospinning	ethylene oxide	1 week at room temp	NA	NA	15	1.4	NR	100	six months	NA	Carotid artery	Narcotan, iazepam(Apaurin), Ketamin(Narketan)and Xylazin(Xylapan)were administeredto the rabbits prior to surgery.	NR	Following surgery, theanimals received Meloxikam(Meloxydil 5)and Mar-bofloxacin(Marbocyl)medication forfive days	Heparin was administered intrave-nously(300 mU kg–1)	Acetylsalicic acid(Kardegic 0.5 g)was administered daily(10 mg/rabbitper os).	NR	5	Rabbit	New Zealand White white	NR	6 month	3.6-5.0 kg	NR	NA	100% (assumed based on patency results)	NR	NR	1 of 5	1	5	blood flow was monitered at the endof the study by means of palpitation	NR	NR	NR	Reported	Reported	NR	Reported	Reported	Reported
Huang2018-1a	Huang	2018	Ann Biomedical Eng	NR	1a	Yes	triple layer PCL and outer PCL-PEG layer	Electrospinning (middle layer and co-electrospinning for exterior layer), E-jet 3D printing system (internal layer)	"sterilized" but method not described	NR	heparinized (post processing)	NA	15	2	4.59 ± 0.25 MPa	NR	4 weeks	NA	abdominal aorta	intraperitoneal injection of chloral hydrate (300 mg/kg).	NR	NR	None	None	NR	NR	Rat	Sprague–Dawley	NR	NR	NR	healthy	NA	NR	NR	NR	NR	NR	NR	NR	NR	NR	NR	NR	NR	NR	Reported	NR	NR
Huang2018-1b	Huang	2018	Ann Biomedical Eng	NR	1b	Yes	triple layer PCL and outer PCL-PEG layer	Electrospinning (middle layer and co-electrospinning for exterior layer), E-jet 3D printing system (internal layer)	"sterilized" but method not described	NR	heparinized	NA	15	2	4.59 ± 0.25 MPa	NR	8 weeks	NA	abdominal aorta	intraperitoneal injection of chloral hydrate (300 mg/kg).	NR	NR	None	None	NR	NR	Rat	Sprague–Dawley	NR	NR	NR	healthy	NA	NR	NR	NR	NR	NR	NR	NR	NR	NR	NR	NR	NR	NR	Reported	NR	NR
Huang2018-1c	Huang	2018	Ann Biomedical Eng	NR	1c	Yes	triple layer PCL and outer PCL-PEG layer	Electrospinning (middle layer and co-electrospinning for exterior layer), E-jet 3D printing system (internal layer)	"sterilized" but method not described	NR	heparinized	NA	15	2	4.59 ± 0.25 MPa	NR	12 weeks	NA	abdominal aorta	intraperitoneal injection of chloral hydrate (300 mg/kg).	NR	NR	None	None	NR	NR	Rat	Sprague–Dawley	NR	NR	NR	healthy	NA	NR	NR	NR	NR	NR	NR	NR	NR	NR	0.57 ± 0.02 MPa	NR	NR	Reported	Reported	Reported	NR
Huang2018-2a	Huang	2018	Ann Biomedical Eng	NR	2a	Yes	monolayer pure PCL	electrospinning	"sterilized" but method not described	NR	heparinized	NA	15	2	NR	NR	4 weeks	NA	abdominal aorta	intraperitoneal injection of chloral hydrate (300 mg/kg).	NR	NR	None	None	NR	NR	Rat	Sprague–Dawley	NR	NR	NR	healthy	NA	NR	NR	NR	NR	NR	NR	NR	NR	NR	NR	NR	NR	NR	Reported	NR	NR
Huang2018-2b	Huang	2018	Ann Biomedical Eng	NR	2b	Yes	monolayer pure PCL	electrospinning	"sterilized" but method not described	NR	heparinized	NA	15	2	NR	NR	8 weeks	NA	abdominal aorta	intraperitoneal injection of chloral hydrate (300 mg/kg).	NR	NR	None	None	NR	NR	Rat	Sprague–Dawley	NR	NR	NR	healthy	NA	NR	NR	NR	NR	NR	NR	NR	NR	NR	NR	NR	NR	NR	Reported	NR	NR
Huang2018-2c	Huang	2018	Ann Biomedical Eng	NR	2c	Yes	monolayer pure PCL	electrospinning	"sterilized" but method not described	NR	heparinized	NA	15	2	NR	NR	12 weeks	NA	abdominal aorta	intraperitoneal injection of chloral hydrate (300 mg/kg).	NR	NR	None	None	NR	NR	Rat	Sprague–Dawley	NR	NR	NR	healthy	NA	NR	NR	NR	NR	NR	NR	NR	NR	NR	NR	NR	NR	NR	Reported	NR	NR
Innocente2009-1a	Innocente	2009	Circulation	18	1a	Yes	PCL	Electrospun	sterilized at 25kGy	NR	NA	NR	NR	2	NR	NR	3 w	NA	Abdominal aorta	isoflurane 2% mask anesthesia after induction with isoflurane 5%	NR	NR	None	None	NR	3	Rat	Sprague Dawley	Male	NR	375g	NR	NA	1	0	0	1	3	3	digital substraction angiography	NR	Neointima formation was negligible in both groups at 3 weeks	NR	Reported	NR	Reported	Reported	Reported	NR
Innocente2009-1b	Innocente	2009	Circulation	18	1b	Yes	PCL	Electrospun	sterilized at 25kGy	NR	NA	NR	NR	2	NR	NR	12w	NA	Abdominal aorta	isoflurane 2% mask anesthesia after induction with isoflurane 5%	NR	NR	None	None	NR	3	Rat	Sprague Dawley	Male	NR	375g	NR	NA	1	0	0	1	3	3	digital substraction angiography	NR	Digital ruler FIg7A: 0.049 mm2/mm "neointima area to total graft length ratio". neointima thickness inceased "significant increase at 12 and 24 weeks in the PCL group"	NR	Reported	NR	Reported	Reported	Reported	Reported
Innocente2009-1c	Innocente	2009	Circulation	18	1c	Yes	PCL	Electrospun	sterilized at 25kGy	NR	NA	NR	NR	2	NR	NR	24w	NA	Abdominal aorta	isoflurane 2% mask anesthesia after induction with isoflurane 5%	NR	NR	None	None	NR	3	Rat	Sprague Dawley	Male	NR	375g	NR	NA	1	0	0	1	3	3	digital substraction angiography	NR	Digital ruler FIg7A: 0.048 mm2/mm "neointima area to total graft length ratio"neointima thickness inceased "significant increase at 12 and 24 weeks in the PCL group"	NR	Reported	NR	Reported	Reported	Reported	Reported
Innocente2009-2a	Innocente	2009	Circulation	18	2a	Yes	PTX-PCL (The PTX-loaded vascular grafts were prepared like the nonloaded controls by electrospinning of PCL solutions (7.5, 9 and 12% _x0002_wt/vol_x0003_) containing different amounts of PTX (0.25, 0.5, 0.75 and 1% _x0002_wt/wt_x0003_).	Electrospun	sterilized at 25kGy	NR	PTX (12% w:v PCL solution with PTX drug-loading of 0.75%)	NR	NR	2	NR	NR	3 w	NA	Abdominal aorta	isoflurane 2% mask anesthesia after induction with isoflurane 5%	NR	NR	None	None	NR	3	Rat	Sprague Dawley	Male	NR	375g	NR	NA	1	0	0	1	3	3	digital substraction angiography	NR	Neointima formation was negligible in both groups at 3 weeks	NR	Reported	NR	Reported	Reported	Reported	NR
Innocente2009-2b	Innocente	2009	Circulation	18	2b	Yes	PTX-PCL (The PTX-loaded vascular grafts were prepared like the nonloaded controls by electrospinning of PCL solutions (7.5, 9 and 12% _x0002_wt/vol_x0003_) containing different amounts of PTX (0.25, 0.5, 0.75 and 1% _x0002_wt/wt_x0003_).	Electrospun	sterilized at 25kGy	NR	PTX (12% w:v PCL solution with PTX drug-loading of 0.75%)	NR	NR	2	NR	NR	12w	NA	Abdominal aorta	isoflurane 2% mask anesthesia after induction with isoflurane 5%	NR	NR	None	None	NR	3	Rat	Sprague Dawley	Male	NR	375g	NR	NA	1	0	0	1	3	3	digital substraction angiography	NR	Digital ruler FIg7A: 0.018 mm2/mm "neointima area to total graft length ratio"neointima remaining stable and significantly lower in the PCL-PTX group	NR	Reported	NR	Reported	Reported	Reported	Reported
Innocente2009-2c	Innocente	2009	Circulation	18	2c	Yes	PTX-PCL (The PTX-loaded vascular grafts were prepared like the nonloaded controls by electrospinning of PCL solutions (7.5, 9 and 12% _x0002_wt/vol_x0003_) containing different amounts of PTX (0.25, 0.5, 0.75 and 1% _x0002_wt/wt_x0003_).	Electrospun	sterilized at 25kGy	NR	PTX (12% w:v PCL solution with PTX drug-loading of 0.75%)	NR	NR	2	NR	NR	24w	NA	Abdominal aorta	isoflurane 2% mask anesthesia after induction with isoflurane 5%	NR	NR	None	None	NR	3	Rat	Sprague Dawley	Male	NR	375g	NR	NA	1	0	0	1	3	3	digital substraction angiography	NR	Digital ruler FIg7A: 0.02 mm2/mm "neointima area to total graft length ratio"neointima remaining stable and significantly lower in the PCL-PTX group	NR	Reported	NR	Reported	Reported	Reported	Reported
Isayama2014-1a	Isayama	2014	Biomaterials	30	1a	Yes	PGA + P(LA/CL) + P(GA/CL)	knitted fibers+sponge+monofilament reinforcement	ethylene oxide gas	NR	NA	NA	25-30	8	NR	NR	1m	NA	inferior vena cava	pentobarbital (1 mg/kg body weight) and atropine sufate (0.08 mg/kg body weight)	NR	NR	Heparin (500 U/kg body weight) intraveneously	None	NR	6	Dog	Beagle	Female	Adult	8.8 - 11.0 kg	healthy	NA	1	0	"	100%? ("no stenosis, no thrombus")	6	6	macroscopic and histology	None	no stenosis	NR	Reported	Reported	NR	Reported	NR	Reported
Isayama2014-1b	Isayama	2014	Biomaterials	30	1b	Yes	PGA + P(LA/CL) + P(GA/CL)	knitted fibers+sponge+monofilament reinforcement	ethylene oxide gas	NR	NA	NA	25-30	8	NR	NR	3m	NA	inferior vena cava	pentobarbital (1 mg/kg body weight) and atropine sufate (0.08 mg/kg body weight)	NR	NR	Heparin (500 U/kg body weight) intraveneously	None	NR	6	Dog	Beagle	Female	Adult	8.8 - 11.0 kg	healthy	NA	1	0	0	100%? ("no stenosis, no thrombus")	6	6	macroscopic and histology	None	no stenosis	NR	Reported	Reported	NR	Reported	NR	Reported
Isayama2014-1c	Isayama	2014	Biomaterials	30	1c	Yes	PGA + P(LA/CL) + P(GA/CL)	knitted fibers+sponge+monofilament reinforcement	ethylene oxide gas	NR	NA	NA	25-30	8	NR	NR	6m	NA	inferior vena cava	pentobarbital (1 mg/kg body weight) and atropine sufate (0.08 mg/kg body weight)	NR	NR	Heparin (500 U/kg body weight) intraveneously	None	NR	6	Dog	Beagle	Female	Adult	8.8 - 11.0 kg	healthy	NA	1	0	0	100%? ("no stenosis, no thrombus")	6	6	macroscopic and histology	None	no stenosis	NR	Reported	Reported	NR	Reported	NR	Reported
Isayama2014-1d	Isayama	2014	Biomaterials	30	1d	Yes	PGA + P(LA/CL) + P(GA/CL)	knitted fibers+sponge+monofilament reinforcement	ethylene oxide gas	NR	NA	NA	25-30	8	NR	NR	12m	NA	inferior vena cava	pentobarbital (1 mg/kg body weight) and atropine sufate (0.08 mg/kg body weight)	NR	NR	Heparin (500 U/kg body weight) intraveneously	None	NR	6	Dog	Beagle	Female	Adult	8.8 - 11.0 kg	healthy	NA	1	0	0	100%? ("no stenosis, no thrombus")	6	6	macroscopic and histology	None	no stenosis	NR	Reported	Reported	NR	NR	NR	Reported
Isayama2014-1e	Isayama	2014	Biomaterials	30	1e	Yes	PGA + P(LA/CL) + P(GA/CL)	knitted fibers+sponge+monofilament reinforcement	ethylene oxide gas	NR	NA	NA	25-30	8	NR	NR	24m	NA	inferior vena cava	pentobarbital (1 mg/kg body weight) and atropine sufate (0.08 mg/kg body weight)	NR	NR	Heparin (500 U/kg body weight) intraveneously	None	NR	6	Dog	Beagle	Female	Adult	8.8 - 11.0 kg	healthy	NA	1	0	0	100%? ("no stenosis, no thrombus")	6	6	macroscopic and histology	None	no stenosis	NR	Reported	Reported	NR	Reported	NR	Reported
Janairo2012-1	Janairo	2012	ieee	21	1	Yes	PLLA (untreated)	Electrospun	70% ispropanol under germicidal UV light for 30 min	NR	Untreated	NA	7	1	NR	200	1 month	NA	Left common carotid artery	isoflurane 2%	NR	NR	None	None	NR	7	Rat	Sprague Dawley	NR	NR	200-240g	NR	NA	100%? ("After 1 month, 3 out of 7 (42.9%) untreated grafts were patent, 4 of 7 (57.1%) PEGylated grafts were patent, and 6 of the 7 (85.7%) heparin-modified grafts were patent.")	NR	NR	[3 out of 7] 42.9%	3	7	atency for untreated, PEGylated, and heparin-modifiedgrafts were determined after 1 month post-operative procedureby confirming unobstructed bloodflow through the graft into the distally attached native carotid artery prior to explantation.	For the patent grafts, the minimal thrombosis and/or intimal hyperplasia was consistent throughout each group after 1 month.	For the patent grafts, the minimal thrombosis and/or intimal hyperplasia was consistent throughout each group after 1 month.	NR	NR	NR	NR	Reported	Reported	NR
Janairo2012-2	Janairo	2012	ieee	21	2	Yes	PLLA (PEGylated)	Electrospun	70% ispropanol under germicidal UV light for 30 min	NR	PEGylated	NA	7	1	NR	200	1 month	NA	Left common carotid artery	isoflurane 2%	NR	NR	None	None	NR	7	Rat	Sprague Dawley	NR	NR	200-240g	NR	NA	100%? ("After 1 month, 3 out of 7 (42.9%) untreated grafts were patent, 4 of 7 (57.1%) PEGylated grafts were patent, and 6 of the 7 (85.7%) heparin-modified grafts were patent.")	NR	NR	[4 out of 7] 57.1%	4	7	atency for untreated, PEGylated, and heparin-modifiedgrafts were determined after 1 month post-operative procedureby confirming unobstructed bloodflow through the graft into the distally attached native carotid artery prior to explantation.	For the patent grafts, the minimal thrombosis and/or intimal hyperplasia was consistent throughout each group after 1 month.	For the patent grafts, the minimal thrombosis and/or intimal hyperplasia was consistent throughout each group after 1 month.	NR	NR	NR	NR	Reported	Reported	NR
Janairo2012-3	Janairo	2012	ieee	21	3	Yes	PLLA (heparin modified)	Electrospun	70% ispropanol under germicidal UV light for 30 min	NR	Heparin modified	NA	7	1	NR	200	1 month	NA	Left common carotid artery	isoflurane 2%	NR	NR	None	None	NR	7	Rat	Sprague Dawley	NR	NR	200-240g	NR	NA	100%? ("After 1 month, 3 out of 7 (42.9%) untreated grafts were patent, 4 of 7 (57.1%) PEGylated grafts were patent, and 6 of the 7 (85.7%) heparin-modified grafts were patent.")	NR	NR	[6 out of 7] 85.7%	6	7	atency for untreated, PEGylated, and heparin-modifiedgrafts were determined after 1 month post-operative procedureby confirming unobstructed bloodflow through the graft into the distally attached native carotid artery prior to explantation.	For the patent grafts, the minimal thrombosis and/or intimal hyperplasia was consistent throughout each group after 1 month.	For the patent grafts, the minimal thrombosis and/or intimal hyperplasia was consistent throughout each group after 1 month.	NR	NR	NR	NR	Reported	Reported	NR
Jang2020-1	Jang	2020	polymers	8	1	Yes	PCL and alginate (unseeded control)	3D printed	All procedures were performed under sterilized conditions, with sterile material.	It was then stored in an incubator in culture media without FBS at 37 ◦C in humidified air with 5% CO2.	alginate hydrogel	NA	40	4	NR	1000	2 weeks	NA	left+right carotid artery(n=7) and left+right femoral artery (n=4)	injection of intramuscular Zoletil (10 mg/kg) and Xylazine (5 mg/kg).	NR	NR	Heparin_x000D_ sodium (100 U/kg, Hanlim, Seoul, Korea) was administered before implantation	Aspirin (100 mg/day, BayerKorea, Seoul,_x000D_ Korea) and Clopidogrel Bisulfate (75 mg/day, Plavix, Sanofi Winthrop Industrie, Paris, France) were_x000D_ administered for 2 weeks	NR	4, with 11 implants	Dog	Mongrel	NR	NR	33-38kg	healthy	NA	100% (based on patency outcome results in table 1)	NR	NR	6 of 11	6	11	sonography	5 of 11	NR	NR	NR	NR	NR	Reported	Reported	NR
Jang2020-2	Jang	2020	polymers	8	2	No	PCL and alginate+ MSCs cultured to Endothelial cells for 10 days, after printing fixed and stored in incubator?	3D printed	All procedures were performed under sterilized conditions, with sterile material.	It was then stored in an incubator in culture media without FBS at 37 ◦C in humidified air with 5% CO2.	NA	NA	40	4	NR	1000	2 weeks	NA	left+right carotid artery(n=8) and left+right femoral artery (n=6)	injection of intramuscular Zoletil (10 mg/kg) and Xylazine (5 mg/kg).	NR	NR	Heparin_x000D_ sodium (100 U/kg, Hanlim, Seoul, Korea) was administered before implantation	Aspirin (100 mg/day, BayerKorea, Seoul,_x000D_ Korea) and Clopidogrel Bisulfate (75 mg/day, Plavix, Sanofi Winthrop Industrie, Paris, France) were_x000D_ administered for 2 weeks	NR	4 with 14 implants	Dog	Mongrel	NR	NR	33-38kg	healthy	NA	100% (based on patency outcome results in table 1)	NR	NR	9 of 14	9	14		5 of 14	NR	NR	NR	NR	NR	Reported	Reported	NR
Jirofti2018	Jirofti	2018	Biomed. Mater.	1	1	Yes	PCL/PU vascular scaffold (vascular scaffold (PCL75%)	co-electrospinning	ethylene oxide	The fabricated vascular scaffolds were placed in a standard desiccator for 24 h and then kept in special containers.	NA	NA	30	5	7.2±1.34 MPa	500±32	8 months	NA	left carotid artery	xylazine injections	Twenty-four hours after surgery, the sheep received 80 mg of aspirin	NR	heparin (100 IU kg–1) during the surgery.	Three hours after the surgery, the sheep was injected with enoxaparin 40 deeply subcutaneously	NR	1	Sheep	NR	Female	NR	23 kg	NR	NA	1	no complications	no drop out	1 of 1	1	1	doppler ultrasound and angiography	NR	no ("Doppler ultrasound and angiography images confirm that no aneurysm, thrombogenesis, neointimal hyperplasia or occlusion exist, and there is complete patency at the end of an eight month investigation."	2215±73 mmHg (before implantation)	Reported	NR	NR	NR	NR	NR
Kang2015-1	Kang	2015	Biofabrication	15	1	Yes	PCL	Salt leaching film / Electrospun	2 h with 70% ethanol and ultraviolet (UV) light	NR	None	NR	8	1.829	39 MPa (tensile modulus of thin film with same salt/polymer ratio)	NR	4 weeks	None	Right carotid artery	intraperitoneal ketamine (75 mg kg^−1) and xylazine (10 mg kg ^−1)	NR	NR	None	None	NR	3	Rabbit	New Zealand White White	NR	NR	2.5-3 KG	NR	NA	1	NR	NR	3 out of 3 [H&E]	3	3	fter4 weeks, the animals were reanesthetized and thepatency of scaffolds was observed by restoration ofbloodflow in the distal vessel after squeezing andreleasing the vessel with forceps.	NR	Evenly distributed IH [alpha SMA]	NR	NR	NR	NR	NR	Reported	NR
Kang2015-2	Kang	2015	Biofabrication	15	2	Yes	PCL	Salt leaching film / Electrospun	2 h with 70% ethanol and ultraviolet (UV) light	NR	Collagen	NR	8	1.829	39 MPa (tensile modulus of thin film with same salt/polymer ratio)	NR	4 weeks	None	Right carotid artery	intraperitoneal ketamine (75 mg kg^−1) and xylazine (10 mg kg ^−1)	NR	NR	None	None	NR	3	Rabbit	New Zealand White White	NR	NR	2.5-3 KG	NR	NA	1	NR	NR	completely occluded [H&E]	0	3	fter4 weeks, the animals were reanesthetized and thepatency of scaffolds was observed by restoration ofbloodflow in the distal vessel after squeezing andreleasing the vessel with forceps.	Severe thrombosis and IH [H&E]	NR	NR	NR	NR	NR	NR	Reported	NR
Kang2015-3	Kang	2015	Biofabrication	15	3	Yes	PCL	Salt leaching film / Electrospun	2 h with 70% ethanol and ultraviolet (UV) light	NR	Collagen/MAP-RGD	NR	8	1.829	39 MPa (tensile modulus of thin film with same salt/polymer ratio)	NR	4 weeks	None	Right carotid artery	intraperitoneal ketamine (75 mg kg^−1) and xylazine (10 mg kg ^−1)	NR	NR	None	None	NR	3	Rabbit	New Zealand White White	NR	NR	2.5-3 KG	NR	NA	66,6%	1	NR	2 of 2	2	2	fter4 weeks, the animals were reanesthetized and thepatency of scaffolds was observed by restoration ofbloodflow in the distal vessel after squeezing andreleasing the vessel with forceps.	NR	non-uniform IH, which was rarely present in one region, but thicker than that of bare PCL grafts in another region. [alpha SMA]	NR	NR	NR	NR	NR	Reported	NR
Kang2015-4	Kang	2015	Biofabrication	15	4	No	PCL	Salt leaching film / Electrospun	2 h with 70% ethanol and ultraviolet (UV) light	NR	Collagen (EC perfusion seeded 6 days)	NR	8	1.829	39 MPa (tensile modulus of thin film with same salt/polymer ratio)	NR	4 weeks	6 day preseed with Ecs	Right carotid artery	intraperitoneal ketamine (75 mg kg^−1) and xylazine (10 mg kg ^−1)	NR	NR	None	None	NR	3	Rabbit	New Zealand White White	NR	NR	2.5-3 KG	NR	NA	1	NR	NR	completely occluded [H&E]	0	3		Severe thrombosis and IH [H&E]	NR	NR	NR	NR	NR	NR	Reported	NR
Kang2015-5	Kang	2015	Biofabrication	15	5	No	PCL	Salt leaching film / Electrospun	2 h with 70% ethanol and ultraviolet (UV) light	NR	Collagen/MAP-RGD (EC perfusion seeded 6 days)	NR	8	1.829	39 MPa (tensile modulus of thin film with same salt/polymer ratio)	NR	4 weeks	6 day preseed with ECs	Right carotid artery	intraperitoneal ketamine (75 mg kg^−1) and xylazine (10 mg kg ^−1)	NR	NR	None	None	NR	3	Rabbit	New Zealand White White	NR	NR	2.5-3 KG	NR	NA	1	NR	NR	completely occluded [H&E]	0	3		Severe thrombosis and IH [H&E]	NR	NR	NR	NR	NR	NR	Reported	NR
Khorsravi2015	Khorsravi	2015	TEA	8	1	Yes	PGA sealed with P(CL/LA); nonwoven poly(glycol acid), or PGA, and sealed with a 50:50 copolymer solution composed of poly(e-caprolactone and l-lactide), or P(CL/LA).	nonwoven	NR	NR	NA	NA	3	0.9	non pre opp	150	2y	NA	Inferior Vena Cava	NR	NR	NR	NR	NR	NR	8	Mouse	CB-17	Female	8 weeks	NR	SCID/bg	NA	1	0	0	1	8	8	high frequency ultrasound biomicroscopy system	No thrombosis until harvest at two years	no stenosis	NR	Reported	Reported	Reported	Reported	NR	Reported
Khorsravi2016-1a	Khorsravi	2016	AnnBiomedEng	9	1a	Yes	PGS PCL; PGS microfibrous core enveloped by a thin poly(ecaprolactone) (PCL) outer sheath	Electrospun	Ethelyne Oxide	freeze-dried and stored in desiccant at room temperature.	NA	NA	5	0.718.9 ± 19.2	NR	220	3 months	NA	infrarenal aorta	ketamine (100mg/kg) and xylazine (10 mg/kg).	preanesthesia analgesic (ketoprofen, 10 mg/ kg)	NR	None	None	NR	3	Mouse	C57BL/6	Female	8-12 weeks	NR	NR	NA	1	0	0	1	3	3	high frequency ultrasonography	no incidence of thrombosis. It is particularly noteworthy that there wasno thrombosis despite disturbed hemodynamics [ultrasound]	no stenosis	NR	Reported	Reported	Reported	Reported	NR	Reported
Khorsravi2016-1b	Khorsravi	2016	AnnBiomedEng	9	1b	Yes	PGS PCL; PGS microfibrous core enveloped by a thin poly(ecaprolactone) (PCL) outer sheath	Electrospun	Ethelyne Oxide	freeze-dried and stored in desiccant at room temperature.	NA	NA	5	0.718.9 ± 19.2	NR	220	6 months	NA	infrarenal aorta	ketamine (100mg/kg) and xylazine (10 mg/kg).	preanesthesia analgesic (ketoprofen, 10 mg/ kg)	NR	None	None	NR	3	Mouse	C57BL/6	Female	8-12 weeks	NR	NR	NA	1	0	0	1	3	3	high frequency ultrasonography	no incidence of thrombosis. It is particularly noteworthy that there wasno thrombosis despite disturbed hemodynamics [ultrasound]	no stenosis	NR	Reported	Reported	Reported	Reported	NR	Reported
Khorsravi2016-1c	Khorsravi	2016	AnnBiomedEng	9	1c	Yes	PGS PCL; PGS microfibrous core enveloped by a thin poly(ecaprolactone) (PCL) outer sheath	Electrospun	Ethelyne Oxide	freeze-dried and stored in desiccant at room temperature.	NA	NA	5	0.718.9 ± 19.2	NR	220	12 months	NA	infrarenal aorta	ketamine (100mg/kg) and xylazine (10 mg/kg).	preanesthesia analgesic (ketoprofen, 10 mg/ kg)	NR	None	None	NR	3	Mouse	C57BL/6	Female	8-12 weeks	NR	NR	NA	1	0	0	1	3	3	high frequency ultrasonography	no incidence of thrombosis. It is particularly noteworthy that there wasno thrombosis despite disturbed hemodynamics [ultrasound]	no stenosis	NR	Reported	NR	Reported	Reported	NR	Reported
Kurobe2015-1a	Kurobe	2015	plosone	37	1a	Yes	PLA	Electrospun nanofibers	NR	NR	NA	NA	3	0.5-0.6	NR	150	4 months	NA	infrerenal aortic	Ketamine (Hospira, Inc., Lake Forest, IL 60045) and Xylazine (Akorn, Inc., Decatur, IL 62522).	Ketoprofen (Fort Dodge Animal Health, Fort Dodge, Iowa 50501) and motrin water	NR	NR	no anti-platelet or anti-coagulant agents were used.	NR	8	Mouse	C17SCID/bg	Female	8 wk	NR	SCID/bg	NA	91.6% ("Survival rate at 12-month post-operation was 91.6% in TEVG group")	0 "There were no evidence of aneurysmal change or acute occlusion of implanted grafts. Necropsies and tissue analysis were performed on all mice to clarify the cause of death, but there was no evidence of aortic aneurysmal change or stenosis of graft in any mice. Consequently, we can only assume death was of random, natural causes over the course of 12 months, with typical lifespan of less than t…	1	100% (All TEVGs demonstrated luminal patency at each time point without evidence of aneurysmal dilatation or stenosis)	7	7	doppler ultrasound and microct angiography	The 1 drop out: "Peri-operative mortality was due to thrombosis or bleeding"	NR	NR	Reported	NR	NR	Reported	Reported	NR
Kurobe2015-1b	Kurobe	2015	plosone	37	1b	Yes	PLA	Electrospun nanofibers	NR	NR	NA	NA	3	0.5-0.6	NR	150	8 months	NA	infrerenal aortic	Ketamine (Hospira, Inc., Lake Forest, IL 60045) and Xylazine (Akorn, Inc., Decatur, IL 62522).	Ketoprofen (Fort Dodge Animal Health, Fort Dodge, Iowa 50501) and motrin water	NR	NR	no anti-platelet or anti-coagulant agents were used.	NR	8	Mouse	C17SCID/bg	Female	8 wk	NR	SCID/bg	NA	91.6% ("Survival rate at 12-month post-operation was 91.6% in TEVG group")	0 "There were no evidence of aneurysmal change or acute occlusion of implanted grafts. Necropsies and tissue analysis were performed on all mice to clarify the cause of death, but there was no evidence of aortic aneurysmal change or stenosis of graft in any mice. Consequently, we can only assume death was of random, natural causes over the course of 12 months, with typical lifespan of less than t…	1	100% (All TEVGs demonstrated luminal patency at each time point without evidence of aneurysmal dilatation or stenosis)	7	7	doppler ultrasound and microct angiography	The 1 drop out: "Peri-operative mortality was due to thrombosis or bleeding"	NR	NR	Reported	NR	NR	NR	Reported	NR
Kurobe2015-1c	Kurobe	2015	plosone	37	1c	Yes	PLA	Electrospun nanofibers	NR	NR	NA	NA	3	0.5-0.6	NR	150	12 months	NA	infrerenal aortic	Ketamine (Hospira, Inc., Lake Forest, IL 60045) and Xylazine (Akorn, Inc., Decatur, IL 62522).	Ketoprofen (Fort Dodge Animal Health, Fort Dodge, Iowa 50501) and motrin water	NR	NR	no anti-platelet or anti-coagulant agents were used.	NR	9	Mouse	C17SCID/bg	Female	8 wk	NR	SCID/bg	NA	91.6% ("Survival rate at 12-month post-operation was 91.6% in TEVG group")	0 "There were no evidence of aneurysmal change or acute occlusion of implanted grafts. Necropsies and tissue analysis were performed on all mice to clarify the cause of death, but there was no evidence of aortic aneurysmal change or stenosis of graft in any mice. Consequently, we can only assume death was of random, natural causes over the course of 12 months, with typical lifespan of less than t…	0	100% (All TEVGs demonstrated luminal patency at each time point without evidence of aneurysmal dilatation or stenosis)	9	9	doppler ultrasound and microct angiography	NR	NR	NR	Reported	NR	NR	NR	Reported	Reported
Kurobe2015-2	Kurobe	2015	plosone	37	2	No	Sham	NA	NA	NR	NA	NA	NA	NA	NA	NA	12 months	NA	infrerenal aortic	Ketamine (Hospira, Inc., Lake Forest, IL 60045) and Xylazine (Akorn, Inc., Decatur, IL 62522).	Ketoprofen (Fort Dodge Animal Health, Fort Dodge, Iowa 50501) and motrin water	NR	NR	no anti-platelet or anti-coagulant agents were used.	NR	12	Mouse	Syngeinic	Female	8 wk	NR	SCID/bg	NA	83.3% ("Survival rate at 12-month post-operation was 91.6% in TEVG group and 83.3% in sham group")	0	NR	NA		12		NR	NR	NR	NR	NR	NR	NR	NR	NR
Kuwabara2012(2)-1a	Kuwabara	2012	J Artif Organs	40	1a	Yes	PCL	Electrospun	NR	NR	NA	NA	7	0.7	NR	NR	1 wk	NA	Carotid artery	Diethyl ether, sodium pentobarbital and atropine sulphate	NR	NR	Sodium heparin	NR	NR	9	Rat	Sprague Dawley	Male	9.7 ± 0.8 weeks	NR	NR	NA	100%? ("Twenty-nine of the 40 implanted grafts (72.5 %) were found to be patent. The respective numbers of patent grafts/ implanted grafts (and the patency) at each graft removal time were: 6/9 (67 %) 1 week after implantation, 6/7 (86 %) at 2 weeks, 4/5 (80 %) at 6 weeks, 4/7 (57 %) at 12 weeks, 4/7 (57 %) at 24 weeks, 4/4 (100 %) at 48 weeks, and 1/1 (100 %) at 72 weeks.")	NR	NR	(6/9) 67%	6	9	The patency of the removed graftswas examined with a test of saline passage through thegraft and direct observation of cut grafts.	NR	NR	NR	Reported	NR	NR	NR	Reported	NR
Kuwabara2012(2)-1b	Kuwabara	2012	J Artif Organs	40	1b	Yes	PCL	Electrospun	NR	NR	NA	NA	7	0.7	NR	NR	2 wk	NA	Carotid artery	Diethyl ether, sodium pentobarbital and atropine sulphate	NR	NR	Sodium heparin	NR	NR	7	Rat	Sprague Dawley	Male	9.7 ± 0.8 weeks	NR	NR	NA	100%? ("Twenty-nine of the 40 implanted grafts (72.5 %) were found to be patent. The respective numbers of patent grafts/ implanted grafts (and the patency) at each graft removal time were: 6/9 (67 %) 1 week after implantation, 6/7 (86 %) at 2 weeks, 4/5 (80 %) at 6 weeks, 4/7 (57 %) at 12 weeks, 4/7 (57 %) at 24 weeks, 4/4 (100 %) at 48 weeks, and 1/1 (100 %) at 72 weeks.")	NR	NR	(6/7) 86%	6	7	The patency of the removed graftswas examined with a test of saline passage through thegraft and direct observation of cut grafts.	NR	NR	NR	Reported	NR	NR	NR	Reported	NR
Kuwabara2012(2)-1c	Kuwabara	2012	J Artif Organs	40	1c	Yes	PCL	Electrospun	NR	NR	NA	NA	7	0.7	NR	NR	6 wk	NA	Carotid artery	Diethyl ether, sodium pentobarbital and atropine sulphate	NR	NR	Sodium heparin	NR	NR	5	Rat	Sprague Dawley	Male	9.7 ± 0.8 weeks	NR	NR	NA	100%? ("Twenty-nine of the 40 implanted grafts (72.5 %) were found to be patent. The respective numbers of patent grafts/ implanted grafts (and the patency) at each graft removal time were: 6/9 (67 %) 1 week after implantation, 6/7 (86 %) at 2 weeks, 4/5 (80 %) at 6 weeks, 4/7 (57 %) at 12 weeks, 4/7 (57 %) at 24 weeks, 4/4 (100 %) at 48 weeks, and 1/1 (100 %) at 72 weeks.")	NR	NR	(4/5) 80%	4	5	The patency of the removed graftswas examined with a test of saline passage through thegraft and direct observation of cut grafts.	NR	NR	NR	Reported	NR	NR	NR	Reported	NR
Kuwabara2012(2)-1d	Kuwabara	2012	J Artif Organs	40	1d	Yes	PCL	Electrospun	NR	NR	NA	NA	7	0.7	NR	NR	12 wk	NA	Carotid artery	Diethyl ether, sodium pentobarbital and atropine sulphate	NR	NR	Sodium heparin	NR	NR	7	Rat	Sprague Dawley	Male	9.7 ± 0.8 weeks	NR	NR	NA	100%? ("Twenty-nine of the 40 implanted grafts (72.5 %) were found to be patent. The respective numbers of patent grafts/ implanted grafts (and the patency) at each graft removal time were: 6/9 (67 %) 1 week after implantation, 6/7 (86 %) at 2 weeks, 4/5 (80 %) at 6 weeks, 4/7 (57 %) at 12 weeks, 4/7 (57 %) at 24 weeks, 4/4 (100 %) at 48 weeks, and 1/1 (100 %) at 72 weeks.")	NR	NR	(4/7) 57%	4	7	The patency of the removed graftswas examined with a test of saline passage through thegraft and direct observation of cut grafts.	NR	NR	NR	Reported	NR	NR	Reported	Reported	NR
Kuwabara2012(2)-1e	Kuwabara	2012	J Artif Organs	40	1e	Yes	PCL	Electrospun	NR	NR	NA	NA	7	0.7	NR	NR	24 wk	NA	Carotid artery	Diethyl ether, sodium pentobarbital and atropine sulphate	NR	NR	Sodium heparin	NR	NR	7	Rat	Sprague Dawley	Male	9.7 ± 0.8 weeks	NR	NR	NA	100%? ("Twenty-nine of the 40 implanted grafts (72.5 %) were found to be patent. The respective numbers of patent grafts/ implanted grafts (and the patency) at each graft removal time were: 6/9 (67 %) 1 week after implantation, 6/7 (86 %) at 2 weeks, 4/5 (80 %) at 6 weeks, 4/7 (57 %) at 12 weeks, 4/7 (57 %) at 24 weeks, 4/4 (100 %) at 48 weeks, and 1/1 (100 %) at 72 weeks.")	NR	NR	(4/7) 57%	4	7	The patency of the removed graftswas examined with a test of saline passage through thegraft and direct observation of cut grafts.	NR	NR	NR	Reported	NR	NR	Reported	Reported	NR
Kuwabara2012(2)-1f	Kuwabara	2012	J Artif Organs	40	1f	Yes	PCL	Electrospun	NR	NR	NA	NA	7	0.7	NR	NR	48 wk	NA	Carotid artery	Diethyl ether, sodium pentobarbital and atropine sulphate	NR	NR	Sodium heparin	NR	NR	4	Rat	Sprague Dawley	Male	9.7 ± 0.8 weeks	NR	NR	NA	100%? ("Twenty-nine of the 40 implanted grafts (72.5 %) were found to be patent. The respective numbers of patent grafts/ implanted grafts (and the patency) at each graft removal time were: 6/9 (67 %) 1 week after implantation, 6/7 (86 %) at 2 weeks, 4/5 (80 %) at 6 weeks, 4/7 (57 %) at 12 weeks, 4/7 (57 %) at 24 weeks, 4/4 (100 %) at 48 weeks, and 1/1 (100 %) at 72 weeks.")	NR	NR	(4/4) 100%	4	4	The patency of the removed graftswas examined with a test of saline passage through thegraft and direct observation of cut grafts.	NR	NR	NR	Reported	NR	NR	Reported	Reported	NR
Kuwabara2012(2)-1g	Kuwabara	2012	J Artif Organs	40	1g	Yes	PCL	Electrospun	NR	NR	NA	NA	7	0.7	NR	NR	72 wk	NA	Carotid artery	Diethyl ether, sodium pentobarbital and atropine sulphate	NR	NR	Sodium heparin	NR	NR	1	Rat	Sprague Dawley	Male	9.7 ± 0.8 weeks	NR	NR	NA	100%? ("Twenty-nine of the 40 implanted grafts (72.5 %) were found to be patent. The respective numbers of patent grafts/ implanted grafts (and the patency) at each graft removal time were: 6/9 (67 %) 1 week after implantation, 6/7 (86 %) at 2 weeks, 4/5 (80 %) at 6 weeks, 4/7 (57 %) at 12 weeks, 4/7 (57 %) at 24 weeks, 4/4 (100 %) at 48 weeks, and 1/1 (100 %) at 72 weeks.")	NR	NR	(1/1) 100%	1	1	The patency of the removed graftswas examined with a test of saline passage through thegraft and direct observation of cut grafts.	NR	NR	NR	Reported	NR	NR	Reported	Reported	NR
Kuwabara2012-1a	Kuwabara	2012	Ann Thorac Surg	59	1a	Yes	PCL	Electrospun	NR	NR	CAG peptide	NA	7	0.7	NR	NR	1 wk	NA	Carotid artery	Diethyl ether, sodium pentobarbital and atropine sulphate	NR	NR	Sodium heparin	NR	NR	8	Rat	Sprague Dawley	Male	9.9+/-1.4 wks	322+/-27g	NR	NA	overall 46 of 59 survived	NR	overall: 13 animal died of surgical procedure; excluded from further analysis	(6/8) 75%	6	8	graft patency was identified by inspection of distal pulsation and Dopplerflow meter during the operative procedure and by salinepassage and direct visualization of longitudinally cutgrafts after removal.	NR	the direct observation of intimal hyperplasia was not observed in either group CAG or group C at all time points	NR	NR	NR	NR	Reported	Reported	NR
Kuwabara2012-1b	Kuwabara	2012	Ann Thorac Surg	59	1b	Yes	PCL	Electrospun	NR	NR	CAG peptide	NA	7	0.7	NR	NR	2 wk	NA	Carotid artery	Diethyl ether, sodium pentobarbital and atropine sulphate	NR	NR	Sodium heparin	NR	NR	6	Rat	Sprague Dawley	Male	9.9+/-1.4 wks	322+/-27g	NR	NA	overall 46 of 59 survived	NR	overall: 13 animal died of surgical procedure; excluded from further analysis	(5/6) 83%	5	6	graft patency was identified by inspection of distal pulsation and Dopplerflow meter during the operative procedure and by salinepassage and direct visualization of longitudinally cutgrafts after removal.	NR	the direct observation of intimal hyperplasia was not observed in either group CAG or group C at all time points	NR	NR	NR	NR	Reported	Reported	NR
Kuwabara2012-1c	Kuwabara	2012	Ann Thorac Surg	59	1c	Yes	PCL	Electrospun	NR	NR	CAG peptide	NA	7	0.7	NR	NR	6 wk	NA	Carotid artery	Diethyl ether, sodium pentobarbital and atropine sulphate	NR	NR	Sodium heparin	NR	NR	8	Rat	Sprague Dawley	Male	9.9+/-1.4 wks	322+/-27g	NR	NA	overall 46 of 59 survived	NR	overall: 13 animal died of surgical procedure; excluded from further analysis	(6/8) 75%	6	8	graft patency was identified by inspection of distal pulsation and Dopplerflow meter during the operative procedure and by salinepassage and direct visualization of longitudinally cutgrafts after removal.	NR	the direct observation of intimal hyperplasia was not observed in either group CAG or group C at all time points	NR	NR	NR	NR	Reported	Reported	NR
Kuwabara2012-2a	Kuwabara	2012	Ann Thorac Surg	59	2a	Yes	PCL	Electrospun	NR	NR	None	NA	7	0.7	NR	NR	1 wk	NA	Carotid artery	Diethyl ether, sodium pentobarbital and atropine sulphate	NR	NR	Sodium heparin	NR	NR	8	Rat	Sprague Dawley	Male	9.9+/-1.4 wks	322+/-27g	NR	NA	overall 46 of 59 survived	NR	overall: 13 animal died of surgical procedure; excluded from further analysis	(6/8) 75%	6	8	graft patency was identified by inspection of distal pulsation and Dopplerflow meter during the operative procedure and by salinepassage and direct visualization of longitudinally cutgrafts after removal.	NR	the direct observation of intimal hyperplasia was not observed in either group CAG or group C at all time points	NR	NR	NR	NR	Reported	Reported	NR
Kuwabara2012-2b	Kuwabara	2012	Ann Thorac Surg	59	2b	Yes	PCL	Electrospun	NR	NR	None	NA	7	0.7	NR	NR	2 wk	NA	Carotid artery	Diethyl ether, sodium pentobarbital and atropine sulphate	NR	NR	Sodium heparin	NR	NR	7	Rat	Sprague Dawley	Male	9.9+/-1.4 wks	322+/-27g	NR	NA	overall 46 of 59 survived	NR	overall: 13 animal died of surgical procedure; excluded from further analysis	(6/7) 86%	6	7	graft patency was identified by inspection of distal pulsation and Dopplerflow meter during the operative procedure and by salinepassage and direct visualization of longitudinally cutgrafts after removal.	NR	the direct observation of intimal hyperplasia was not observed in either group CAG or group C at all time points	NR	NR	NR	NR	Reported	Reported	NR
Kuwabara2012-2c	Kuwabara	2012	Ann Thorac Surg	59	2c	Yes	PCL	Electrospun	NR	NR	None	NA	7	0.7	NR	NR	6 wk	NA	Carotid artery	Diethyl ether, sodium pentobarbital and atropine sulphate	NR	NR	Sodium heparin	NR	NR	9	Rat	Sprague Dawley	Male	9.9+/-1.4 wks	322+/-27g	NR	NA	overall 46 of 59 survived	NR	overall: 13 animal died of surgical procedure; excluded from further analysis	(7/9) 78%	7	9	graft patency was identified by inspection of distal pulsation and Dopplerflow meter during the operative procedure and by salinepassage and direct visualization of longitudinally cutgrafts after removal.	NR	the direct observation of intimal hyperplasia was not observed in either group CAG or group C at all time points	NR	NR	NR	NR	Reported	Reported	NR
Lauritzen1983-1	Lauritzen	1983	J Plast Reconstr Surg	15	1	Yes	PGA	NR	NR	NR	NR	NA	5	1	NR	NR	2.5w-4mnd	NR	Femoral artery	Intraperitoneal pentobarbital	NR	NR	NR	NR	NR	8	Rat	Wistar	NR	NR	150-250g	NR	NA	1	NR	NR	0	0	8	At this point, the groin was re-opened and the grafted vessel checked for patency		NR	NR	Reported	NR	NR	Reported	Reported	NR
Lauritzen1983-2	Lauritzen	1983	J Plast Reconstr Surg	15	2	Yes	PGA	NR	NR	NR	NR	NA	5	1	NR	NR	2.5w-4mnd	NR	Femoral vein	Intraperitoneal pentobarbital	NR	NR	NR	NR	NR	12	Rat	Wistar	NR	NR	150-250g	NR	NA	1	NR	NR	(6/12) 50%	6	12	At this point, the groin was re-opened and the grafted vessel checked for patency		NR	NR	Reported	NR	NR	Reported	Reported	NR
Lee2016(2)-1	Lee	2016	RegMed	125	1	Yes	PGA/P(CL/LA); polyglycolic acid sheet with a co-polymer sealant solution of poly- l -lactide and -ε-caprolactone	NR	NR	NR	NA	NA	3	0.87	NR	NR	2wks	None	Inferior Vena Cava	Ketamine, 100 mg/kg and xylazine 10 mg/kg	ketoprofen 5 mg/kg i.p.	NR	NR	NR	NR	25	Mouse	C57BL/9	Female	6-8 weeks	NR	NR	NA	NR	NR	NR	84% stenosis rate / 16% patent	4	25	NR only histology	NR	NR	NR	NR	Reported	NR	Reported	Reported	Reported
Lee2016(2)-2	Lee	2016	RegMed	125	2	Yes	PGA/P(CL/LA); polyglycolic acid sheet with a co-polymer sealant solution of poly- l -lactide and -ε-caprolactone	NR	NR	NR	NA	NA	3	0.87	NR	NR	2wks	0h incubation BM-MNC	Inferior Vena Cava	Ketamine, 100 mg/kg and xylazine 10 mg/kg	ketoprofen 5 mg/kg i.p.	NR	NR	NR	NR	25	Mouse	C57BL/9	Female	6-8 weeks	NR	NR	NA	NR	NR	NR	12% stenosis rate / 88% patent	22	25	NR only histology	NR	NR	NR	NR	Reported	NR	NR	Reported	Reported
Lee2016(2)-3	Lee	2016	RegMed	125	3	No	PGA/P(CL/LA)	NR	NR	NR	NA	NA	3	0.87	NR	NR	2wks	12h incubation BM-MNC 1*10e6	Inferior Vena Cava	Ketamine, 100 mg/kg and xylazine 10 mg/kg	ketoprofen 5 mg/kg i.p.	NR	NR	NR	NR	25	Mouse	C57BL/10	Female	6-8 weeks	NR	NR	NA	NR	NR	NR	20% stenosis rate / 80% patent	20	25		NR	NR	NR	NR	Reported	NR	Reported	Reported	Reported
Lee2016(2)-4	Lee	2016	RegMed	125	4	No	PGA/P(CL/LA)	NR	NR	NR	NA	NA	3	0.87	NR	NR	2wks	12h incubation BM-MNC 0.1*10e6	Inferior Vena Cava	Ketamine, 100 mg/kg and xylazine 10 mg/kg	ketoprofen 5 mg/kg i.p.	NR	NR	NR	NR	25	Mouse	C57BL/11	Female	6-8 weeks	NR	NR	NA	NR	NR	NR	64% stenosis rate / 46% patent	15,75	25		NR	NR	NR	NR	Reported	NR	Reported	NR	Reported
Lee2016(2)-5	Lee	2016	RegMed	125	5	No	PGA/P(CL/LA)	NR	NR	NR	NA	NA	3	0.87	NR	NR	2wks	12h incubation BM-MNC 10*10e6	Inferior Vena Cava	Ketamine, 100 mg/kg and xylazine 10 mg/kg	ketoprofen 5 mg/kg i.p.	NR	NR	NR	NR	25	Mouse	C57BL/12	Female	6-8 weeks	NR	NR	NA	NR	NR	NR	5% stenosis rate / 95% patent	23,75	25		NR	NR	NR	NR	Reported	NR	Reported	NR	Reported
Lee2016-1a	Lee	2016	FASEBJournal	105	1a	Yes	PGA/P(CL/LA) (untreated control)	nonwoven mesh	UV light 12h	stored in desiccator	NA	NA	3	1.1	NR	NR	2 wks	No	Inferior Vena Cava	ketamine, 100 mg/kg and xylazine 10 mg/ kg; analgesia: ketoprofen 5 mg/kg i.p.	ibuprofen, 30 mg/kg, in their drinking water) for 48 h. In	NR	NR	NR	NR	15	Mouse	C57BL/6	Female	8-10 weeks	NR	NR	NA	100% ("unseeded grafts at 2 wk (total n = 15, n = 9 patent, n=6occluded"	NR	NR	9 of 15	9	15	doppler ultrasound+histology	NR	NR	NR	NR	NR	NR	NR	NR	NR
Lee2016-1b	Lee	2016	FASEBJournal	105	1b	Yes	PGA/P(CL/LA) (untreated control)	nonwoven mesh	UV light 12h	stored in desiccator	no graft functionalization, but systemic treatment: mice were treated systemically with TGF-bR1 kinase inhibitor SB431542 hydrate (Sigma-Aldrich, St. Louis,MO,USA) inDMSOprovided by intraperitoneal injection twice daily frompostoperative d 0 to postoperative d 14 at a dose of 10 mg/kg"	NA	3	1.1	NR	NR	6 months	No	Inferior Vena Cava	ketamine, 100 mg/kg and xylazine 10 mg/ kg; analgesia: ketoprofen 5 mg/kg i.p.	ibuprofen, 30 mg/kg, in their drinking water) for 48 h. In	NR	NR	NR	NR	25	Mouse	C57BL/6	Female	8-10 weeks	NR	NR	(treatment with TGF-Beta R1 inhibior systemically by intraperitoneal injection twice daily frompostoperative d 0 to postoperative d 14 at a dose of 10 mg/kg.)	overall 74/75 survived (long term experiment, see legend fig 3)	NR	NR	48 % patency rate	12	25	doppler ultrasound+histology	No signs	2 extremes: either stenosis or open. Upon explantation at 6 mo, graft luminal diameter followed a bimodal distribution, with the grafts developing either critical stenosis (.75% narrowing) or remaining widely patent at explantation at 6 mo.	NR	Reported	NR	NR	NR	NR	NR
Lee2016-2	Lee	2016	FASEBJournal	105	2	No	PGA/P(CL/LA) (seeded control)	nonwoven mesh	UV light 12h	stored in desiccator	no graft functionalization, but systemic treatment: mice were treated systemically with TGF-bR1 kinase inhibitor SB431542 hydrate (Sigma-Aldrich, St. Louis,MO,USA) inDMSOprovided by intraperitoneal injection twice daily frompostoperative d 0 to postoperative d 14 at a dose of 10 mg/kg"	NA	3	1.1	NR	NR	3 days, 12d, 6 months	BM-MNC (incubation over night)	Inferior Vena Cava	ketamine, 100 mg/kg and xylazine 10 mg/ kg; analgesia: ketoprofen 5 mg/kg i.p.	ibuprofen, 30 mg/kg, in their drinking water) for 48 h. In	NR	NR	NR	NR	25	Mouse	C57BL/7	Female	8-10 weeks	NR	NR	(treatment with TGF-Beta R1 inhibior systemically by intraperitoneal injection twice daily frompostoperative d 0 to postoperative d 14 at a dose of 10 mg/kg.)	overall 74/75 survived (long term experiment, see legend fig 3)	NR	NR	92% patency rate	23	25		No signs	2 extremes: either stenosis or open. Upon explantation at 6 mo, graft luminal diameter followed a bimodal distribution, with the grafts developing either critical stenosis (.75% narrowing) or remaining widely patent at explantation at 6 mo.	NR	Reported	NR	NR	Reported	Reported	NR
Lee2016-3	Lee	2016	FASEBJournal	105	3	Yes	PGA/P(CL/LA) (unseeded TGFbr1 inhibitor treated)	nonwoven mesh	UV light 12h	stored in desiccator	no graft functionalization, but systemic treatment: mice were treated systemically with TGF-bR1 kinase inhibitor SB431542 hydrate (Sigma-Aldrich, St. Louis,MO,USA) inDMSOprovided by intraperitoneal injection twice daily frompostoperative d 0 to postoperative d 14 at a dose of 10 mg/kg"	NA	3	1.1	NR	NR	6 months	No	Inferior Vena Cava	ketamine, 100 mg/kg and xylazine 10 mg/ kg; analgesia: ketoprofen 5 mg/kg i.p.	ibuprofen, 30 mg/kg, in their drinking water) for 48 h. In	NR	NR	NR	NR	25	Mouse	C57BL/8	Female	8-10 weeks	NR	NR	(treatment with TGF-Beta R1 inhibior systemically by intraperitoneal injection twice daily frompostoperative d 0 to postoperative d 14 at a dose of 10 mg/kg.)	overall 74/75 survived (long term experiment, see legend fig 3)	NR	NR	91,7% patency rate	23	25	doppler ultrasound+histology	No signs	2 extremes: either stenosis or open. Upon explantation at 6 mo, graft luminal diameter followed a bimodal distribution, with the grafts developing either critical stenosis (.75% narrowing) or remaining widely patent at explantation at 6 mo.	NR	Reported	NR	NR	Reported	NR	NR
Lee2018-1	Lee	2018	Biomaterials	50	1	No	no graft - control for general measurements	Eight rats were used to characterize carotids and external jugular veins (n = 4 each) for cell and ECM content and dimensions.	NA	NA	NA	NA	NR	NR	NR	NR	NR	NA	NA	NA	NA	NA	NA	NA	NR	8	Rat	Sprague Dawley	male	8-9 weeks	225-250g	healthy	NA	NA	NA	NA	NA		8		NA	NA	digital ruler: 2540 mmHg	Reported	NA	Reported	NA	NA	Reported
Lee2018-2a	Lee	2018	Biomaterials	50	2a	No	autologous vein grafts	The external jugular vein was interpositioned	NA	NA	NA	NA	10	NR	NR	NR	2 weeks	NA	left common carotid artery of the same rat	isoflurane inhalation (5% for induction, then 1e3% for maintenance),	Buprenorphine, 0.1 mg/ kg 72h after implantation	Baytril, 10 mg/kg 72h after implantation	no	no	NR	7	Rat	Sprague Dawley	Male	8-9 weeks	225-250g	healthy	NA	1	0	0	overall patency 100% (21/21) for vein grafts		7		no	Initial lumen dilation of vein grafts was evidenced by maximal luminal area and minimal wall thickness at day 14	NR	Reported	NA	Reported	Reported	Reported	NR
Lee2018-2b	Lee	2018	Biomaterials	50	2b	No	autologous vein grafts	The external jugular vein was interpositioned	NA	NA	NA	NA	10	NR	NR	NR	1 month	NA	left common carotid artery of the same rat	isoflurane inhalation (5% for induction, then 1e3% for maintenance),	Buprenorphine, 0.1 mg/ kg 72h after implantation	Baytril, 10 mg/kg 72h after implantation	no	no	NR	7	Rat	Sprague Dawley	Male	8-9 weeks	225-250g	healthy	NA	1	0	0	overall patency 100% (21/21) for vein grafts		7		no	After day 14, the narrowing lumen and thickening wall reflected further adaptation processes with corresponding SMC migration and proliferation , and ECM deposition in the inner wall	NR	Reported	NA	Reported	Reported	Reported	NR
Lee2018-2c	Lee	2018	Biomaterials	50	2c	No	autologous vein grafts	The external jugular vein was interpositioned	NA	NA	NA	NA	10	NR	NR	NR	3 months	NA	left common carotid artery of the same rat	isoflurane inhalation (5% for induction, then 1e3% for maintenance),	Buprenorphine, 0.1 mg/ kg 72h after implantation	Baytril, 10 mg/kg 72h after implantation	no	no	NR	7	Rat	Sprague Dawley	Male	8-9 weeks	225-250g	healthy	NA	1	0	0	overall patency 100% (21/21) for vein grafts		7		no	At 3 months, the autologous vein grafts showed certain signs of neointimal hyperplasia: reduced luminal area, thickened wall, and many proliferative SMCs in the wall.	digital ruler: 2241 mmHg	Reported	NA	Reported	Reported	Reported	Reported
Lee2018-3a	Lee	2018	Biomaterials	50	3a	Yes	PGS/PCL	PGS core (solvent casting and salt leaching method), PCL outer sheet (electrospinning)	gamma irradiation (dose 25 kGy)	NR	soaked into the heparin solution (100 U/mg) for 5 min before implantation	NA	10	0,767 ± 0,024	21.2 ± 2.0 MPa (UTS)	391 ± 23	2 weeks	NA	left common carotid artery	isoflurane inhalation (5% for induction, then 1e3% for maintenance),	Buprenorphine, 0.1 mg/ kg 72h after implantation	Baytril, 10 mg/kg 72h after implantation	no	no	NR	7	Rat	Sprague Dawley	Male	8-9 weeks	225-250g	healthy	NA	0.905	One synthetic graft developed distal thrombosis at day 6 and one ruptured at day 9. (Since the rupture was mainly due to a defect of the PGS core, we believe that defect-related failure will decrease significantly for larger and thicker grafts used in clinical applications and by the quality control steps in manufacturing)	0	overall patency was 90.5% (19/21)	NR	NR	high frequency ultrasound	One synthetic graft developed distal thrombosis at day 6 and one ruptured at day 9.	NR	NR	Reported	Reported	Reported	Reported	Reported	NR
Lee2018-3b	Lee	2018	Biomaterials	50	3b	Yes	PGS/PCL	PGS core (solvent casting and salt leaching method), PCL outer sheet (electrospinning)	gamma irradiation (dose 25 kGy)	NR	soaked into the heparin solution (100 U/mg) for 5 min before implantation	NA	10	0,767 ± 0,024	21.2 ± 2.0 MPa (UTS)	391 ± 23	1 month	NA	left common carotid artery	isoflurane inhalation (5% for induction, then 1e3% for maintenance),	Buprenorphine, 0.1 mg/ kg 72h after implantation	Baytril, 10 mg/kg 72h after implantation	no	no	NR	7	Rat	Sprague Dawley	Male	8-9 weeks	225-250g	healthy	NA	0.905	0	0	overall patency was 90.5% (19/21)	NR	NR	high frequency ultrasound	no	NR	NR	Reported	Reported	Reported	Reported	Reported	NR
Lee2018-3c	Lee	2018	Biomaterials	50	3c	Yes	PGS/PCL	PGS core (solvent casting and salt leaching method), PCL outer sheet (electrospinning)	gamma irradiation (dose 25 kGy)	NR	soaked into the heparin solution (100 U/mg) for 5 min before implantation	NA	10	0,767 ± 0,024	21.2 ± 2.0 MPa (UTS)	391 ± 23	3 months	NA	left common carotid artery	isoflurane inhalation (5% for induction, then 1e3% for maintenance),	Buprenorphine, 0.1 mg/ kg 72h after implantation	Baytril, 10 mg/kg 72h after implantation	no	no	NR	7	Rat	Sprague Dawley	Male	8-9 weeks	225-250g	healthy	NA	0.905	0	0	overall patency was 90.5% (19/21); synthetic grafts provided patency and stability equivalent to the vein at 3 months.	19	21	high frequency ultrasound	no	NR	digital ruler: 2370mmHG	Reported	Reported	Reported	Reported	Reported	Reported
Lei,van_der1985	Lei, van der	1985	CellTissueREs	6	1	Yes	PU PLLA (95/5 %)	NR	NR	NR	NA	NA	10	1.5	NR	300	6 weeks	NA	Abdominal aorta	premedicated with atropin (0.25mg-kg -1 body weight, intramuscularly) and anesthetized with 1% halothane	NR	NR	NR	NR	NR	6	Rat	Wistar	Male	NR	250-350g	NR	NA	100	0	0	NR	NR	6	NR	No platelets or fibrin adhered to the endothelial cells.	NR	NR	Reported	Reported	NR	Reported	Reported	Reported
Lei,van_der1985(2)-1a	Lei, van der	1985	JThoracCardiovascSurg	35	1a	Yes	PU PLLA (95/5 %)	microporous	ethylene oxide	NR	NA	NA	10	1.5	NR	300	3 weeks	NA	Abdominal aorta	1% halothane	NR	NR	neither heparin nor spasmolytics were administered	NR	Anastemosis time 25min	4	Rat	Wistar	Male	NR	250-350g	NR	NA	(3/4) survived	0	1 of PU/PLLA total : unkown reason within 24h	1	3	3	patency was evaluaed before graft harvesting	No thrombus formation	no occlusion	NR	Reported	Reported	NR	Reported	Reported	NR
Lei,van_der1985(2)-1b	Lei, van der	1985	JThoracCardiovascSurg	35	1b	Yes	PU PLLA (95/5 %)	microporous	ethylene oxide	NR	NA	NA	10	1.5	NR	300	6 weeks	NA	Abdominal aorta	1% halothane	NR	NR	neither heparin nor spasmolytics were administered	NR	Anastemosis time 25min	6	Rat	Wistar	Male	NR	250-350g	NR	NA	1	0	0	1	6	6	patency was evaluaed before graft harvesting	No thrombus formation	no occlusion	NR	Reported	Reported	NR	Reported	Reported	NR
Lei,van_der1985(2)-1c	Lei, van der	1985	JThoracCardiovascSurg	35	1c	Yes	PU PLLA (95/5 %)	microporous	ethylene oxide	NR	NA	NA	10	1.5	NR	300	12 weeks	NA	Abdominal aorta	1% halothane	NR	NR	neither heparin nor spasmolytics were administered	NR	Anastemosis time 25min	6	Rat	Wistar	Male	NR	250-350g	NR	NA	1	0	0	1	6	6	patency was evaluaed before graft harvesting	No thrombus formation	no occlusion	NR	Reported	Reported	NR	Reported	Reported	NR
Lei,van_der1985(2)-2	Lei	1985	JThoracCardiovascSurg	35	2	No	PTFE	NR	ethylene oxide	NR	NA	NA	10	1.5	NR	500	3, 6, 12 weeks	NA	Abdominal aorta	1% halothane	NR	NR	neither heparin nor spasmolytics were administered	NR	Anastemosis time 40min	16	Rat	Wistar	Male	NR	250-350g	NR	NA	(14/16) survived	2 PTFE total (anastemosis leakage) wthin 24 hr after surgery	0	1	16	16		No thrombus formation	no occlusion	NR	Reported	Reported	NR	Reported	Reported	NR
Lei,van_der1985(3)-1	Lei, van der	1985	Surgery	34	1	Yes	PU/PLLA (80/20 - MW PLLA 100.000- pore size 10-100um)	NR	ethylene oxide	NR	NA	NA	10	1.5	NR	300	6 weeks	NA	abdominal aorta	1%halothane, atropine 0.25mg/kgbody weight	NR	NR	NR	NR	operation time: 40 min, crossclapm time:20min	8	Rat	Wistar	Male	NR	250-350	NR	NA	total survival: 32 of 34	of 34 total 2 rats died (both 3- 4 hours after surgery due to blood leakage )	NR	all patent (8/8)	8	8	macroscopic examination at moment of graft harvesting	NR	NR	NR	Reported	NR	NR	Reported	Reported	Reported
Lei,van_der1985(3)-2	Lei, van der	1985	Surgery	34	2	Yes	PU/PLLA (80/20 - MW PLLA 500.000- pore size 10-100um)	NR	ethylene oxide	NR	NA	NA	10	1.5	NR	300	6 weeks	NA	abdominal aorta	1%halothane, atropine 0.25mg/kgbody weight	NR	NR	NR	NR	operation time: 40 min, crossclapm time:20min	8	Rat	Wistar	Male	NR	250-350	NR	NA	total survival: 32 of 34	of 34 total 2 rats died (both 3- 4 hours after surgery due to blood leakage )	NR	7 of 8	7	8	macroscopic examination at moment of graft harvesting	one occluded implant thowed organized thrombus	NR	NR	Reported	NR	NR	Reported	Reported	Reported
Lei,van_der1985(3)-3	Lei, van der	1985	Surgery	34	3	Yes	PU/PLLA (95/5 - MW PLLA 500.000- pore size 10-100um)	NR	ethylene oxide	NR	NA	NA	10	1.5	NR	300	6 weeks	NA	abdominal aorta	1%halothane, atropine 0.25mg/kgbody weight	NR	NR	NR	NR	operation time: 40 min, crossclapm time:20min	8	Rat	Wistar	Male	NR	250-350	NR	NA	total survival: 32 of 34	of 34 total 2 rats died (both 3- 4 hours after surgery due to blood leakage )	NR	all patent	8	8	macroscopic examination at moment of graft harvesting	NR	NR	NR	Reported	NR	NR	Reported	Reported	Reported
Lei,van_der1985(3)-4	Lei, van der	1985	Surgery	34	4	Yes	PU/PLLA (95/5 - MW PLLA 500.000- pore size 40um)	NR	ethylene oxide	NR	NA	NA	10	1.5	NR	300	6 weeks	NA	abdominal aorta	1%halothane, atropine 0.25mg/kgbody weight	NR	NR	NR	NR	operation time: 40 min, crossclapm time:20min	8	Rat	Wistar	Male	NR	250-350	NR	NA	total survival: 32 of 34	of 34 total 2 rats died (both 3- 4 hours after surgery due to blood leakage )	NR	all patent	8	8	macroscopic examination at moment of graft harvesting	NR	NR	NR	Reported	NR	NR	Reported	Reported	Reported
Lei,van_der1986-1	Lei, van der	1986	Surgery	22	1	Yes	PU/PLLA (95/5)	NR	NR	NR	NA	NA	10	NR	NR	300	6 weeks	NA	abdominal aorta	1%halothane, atropine 0.25mg/kgbody weight	NR	NR	no heparin administered	NR	NR	6	Rat	Wistar	Male	Nr	250-350mg	NR	NA	total survival: 22 of 23 animals	of 23 total 1 rat died (2h after surgery due to blood leakage)	NR	6 of 6	6	6	macroscopic examination at moment of graft harvesting	None	NR	NR	NR	NR	NR	Reported	Reported	Reported
Lei,van_der1986-2	Lei, van der	1986	Surgery	22	2	No	biostable PU	NR	NR	NR	NA	NA	10	NR	NR	300	6 weeks	NA	abdominal aorta	1%halothane, atropine 0.25mg/kgbody weight	NR	NR	no heparin administered	NR	NR	8	Rat	Wistar	Male	Nr	250-350mg	NR	NA	total survival: 22 of 23 animals	of 23 total 1 rat died (2h after surgery due to blood leakage)	NR	7 of 8	7	8		occluded grafts revealed early thrombosis	NR	NR	NR	NR	NR	Reported	Reported	Reported
Lei,van_der1986-3	Lei, van der	1986	Surgery	22	3	Yes	PU/PLLA and rigid PTFE	NR	NR	NR	NA	PTFE around graft to prevent from pulsating	10	NR	NR	500	6 weeks	NA	abdominal aorta	1%halothane, atropine 0.25mg/kgbody weight	NR	NR	no heparin administered	NR	NR	8	Rat	Wistar	Male	Nr	250-350mg	NR	NA	total survival: 22 of 23 animals	of 23 total 1 rat died (2h after surgery due to blood leakage)	NR	6 of 8	6	8	macroscopic examination at moment of graft harvesting	occluded grafts revealed early thrombosis	NR	NR	NR	NR	NR	Reported	Reported	Reported
Lei,van_der1987(2)	Lei, van der	1987	Surgery	8	1	Yes	PU/PLLA (95/5)	microporous	ethylene oxide	NR	NA	NA	10	1.5	NR	300	1year	NA	abdominal aorta	1%halothane, atropine 0.25mg/kgbody weight	NR	NR	no heparin administered	NR	NR	8	Rat	Wistar	Male	2 to 3 months	250-350mg	NR	NA	100% (all implants were patent at the moment of harvesting)	NR	NR	8 of 8	8	8	Patency and compliance of the implants were investi-gated by direct inspection for arterial pulsations.	NR	NR	NR	Reported	Reported	NR	Reported	Reported	Reported
Lei,van_der1987-1a	Lei, van der	1987	JthoracCardiovascSurg	28	1a	Yes	PU/PLLA (95/5%)	dipcoat	ethylene oxide	before sterilization: stored in ethanol. 24h before implantation ethylene oxide followed by high vacuum	NA	NA	10	1.5	NR	300	1 hour	NA	Abdominal Aorta	1% halothane (Fluothane)	atropine (0.25 mg/kg-bodyweight)	NR	NR	NR	NR	2	Rat	Wistar	Male	NR	250-350g	NR	NA	0.5	0	1(unknown cause within 24h)	1	1	1	Thepatencyand compliance of the implants was checked by directinspection forarterialpulsations	NR	no stenosis observed	NR	Reported	NR	Reported	Reported	NR	NR
Lei,van_der1987-1b	Lei, van der	1987	JthoracCardiovascSurg	28	1b	Yes	PU/PLLA (95/5%)	dipcoat	ethylene oxide	before sterilization: stored in ethanol. 24h before implantation ethylene oxide followed by high vacuum	NA	NA	10	1.5	NR	300	1 day	NA	Abdominal Aorta	1% halothane (Fluothane)	atropine (0.25 mg/kg-bodyweight)	NR	NR	NR	NR	2	Rat	Wistar	Male	NR	250-350g	NR	NA	1	0	0	1	2	2	Thepatencyand compliance of the implants was checked by directinspection forarterialpulsations	NR	no stenosis observed	NR	Reported	NR	Reported	Reported	NR	NR
Lei,van_der1987-1c	Lei, van der	1987	JthoracCardiovascSurg	28	1c	Yes	PU/PLLA (95/5%)	dipcoat	ethylene oxide	before sterilization: stored in ethanol. 24h before implantation ethylene oxide followed by high vacuum	NA	NA	10	1.5	NR	300	3 days	NA	Abdominal Aorta	1% halothane (Fluothane)	atropine (0.25 mg/kg-bodyweight)	NR	NR	NR	NR	4	Rat	Wistar	Male	NR	250-350g	NR	NA	1	0	0	1	4	4	Thepatencyand compliance of the implants was checked by directinspection forarterialpulsations	NR	no stenosis observed	NR	Reported	NR	Reported	Reported	NR	NR
Lei,van_der1987-1d	Lei, van der	1987	JthoracCardiovascSurg	28	1d	Yes	PU/PLLA (95/5%)	dipcoat	ethylene oxide	before sterilization: stored in ethanol. 24h before implantation ethylene oxide followed by high vacuum	NA	NA	10	1.5	NR	300	6 days	NA	Abdominal Aorta	1% halothane (Fluothane)	atropine (0.25 mg/kg-bodyweight)	NR	NR	NR	NR	4	Rat	Wistar	Male	NR	250-350g	NR	NA	1	0	0	1	4	4	Thepatencyand compliance of the implants was checked by directinspection forarterialpulsations	NR	no stenosis observed	NR	Reported	NR	Reported	Reported	Reported	NR
Lei,van_der1987-1e	Lei, van der	1987	JthoracCardiovascSurg	28	1e	Yes	PU/PLLA (95/5%)	dipcoat	ethylene oxide	before sterilization: stored in ethanol. 24h before implantation ethylene oxide followed by high vacuum	NA	NA	10	1.5	NR	300	12 days	NA	Abdominal Aorta	1% halothane (Fluothane)	atropine (0.25 mg/kg-bodyweight)	NR	NR	NR	NR	4	Rat	Wistar	Male	NR	250-350g	NR	NA	1	0	0	1	4	4	Thepatencyand compliance of the implants was checked by directinspection forarterialpulsations	day 12: no accumulation of fresh thrombus was observed	no stenosis observed	NR	Reported	NR	Reported	Reported	Reported	Reported
Lei,van_der1987-1f	Lei, van der	1987	JthoracCardiovascSurg	28	1f	Yes	PU/PLLA (95/5%)	dipcoat	ethylene oxide	before sterilization: stored in ethanol. 24h before implantation ethylene oxide followed by high vacuum	NA	NA	10	1.5	NR	300	24 days	NA	Abdominal Aorta	1% halothane (Fluothane)	atropine (0.25 mg/kg-bodyweight)	NR	NR	NR	NR	4	Rat	Wistar	Male	NR	250-350g	NR	NA	1	0	0	1	4	4	Thepatencyand compliance of the implants was checked by directinspection forarterialpulsations	NR	no stenosis observed	NR	Reported	NR	Reported	NR	Reported	NR
Lei,van_der1987-1g	Lei, van der	1987	JthoracCardiovascSurg	28	1g	Yes	PU/PLLA (95/5%)	dipcoat	ethylene oxide	before sterilization: stored in ethanol. 24h before implantation ethylene oxide followed by high vacuum	NA	NA	10	1.5	NR	300	6 weeks	NA	Abdominal Aorta	1% halothane (Fluothane)	atropine (0.25 mg/kg-bodyweight)	NR	NR	NR	NR	4	Rat	Wistar	Male	NR	250-350g	NR	NA	1	0	0	1	4	4	Thepatencyand compliance of the implants was checked by directinspection forarterialpulsations	NR	no stenosis observed	NR	Reported	NR	Reported	Reported	Reported	NR
Lei,van_der1987-1h	Lei, van der	1987	JthoracCardiovascSurg	28	1h	Yes	PU/PLLA (95/5%)	dipcoat	ethylene oxide	before sterilization: stored in ethanol. 24h before implantation ethylene oxide followed by high vacuum	NA	NA	10	1.5	NR	300	12 weeks	NA	Abdominal Aorta	1% halothane (Fluothane)	atropine (0.25 mg/kg-bodyweight)	NR	NR	NR	NR	4	Rat	Wistar	Male	NR	250-350g	NR	NA	1	0	0	1	4	4	Thepatencyand compliance of the implants was checked by directinspection forarterialpulsations	NR	no stenosis observed	NR	Reported	NR	Reported	Reported	Reported	NR
Lei,van_der1989-1a	Lei, van der	1989	British journal of plastic surgery	34	1a	Yes	PU	dipcoating	NR	NR	NA	NA	10	1.5	NR	300	1 h	NA	Carotid artery	Sodium pentobarbitone 30mg/kg	lidocaine solution	NR	no administration anticogulants	no administration anticogulants	30	4	Rabbit	NR	Male	NR	2.5 kg	NR	NA	1	NR	NR	4/4 patent	4	4	"Patency of the microarterial prostheses and autografts was evaluated by means of macroscopic inspection for arterial pulsations of the carotid artery distal to the graft."	Patent grafts: extensive accumulation of thrombus: large amounts of aggregated and attenuatec platelets were present, associated with areas of fibrin deposit, with entrapment of blood cells.	NR	NR	NR	NR	NR	NR	NR	NR
Lei,van_der1989-1b	Lei, van der	1989	British journal of plastic surgery	34	1b	Yes	PU	dipcoating	NR	NR	NA	NA	10	1.5	NR	300	1d	NA	Carotid artery	Sodium pentobarbitone 30mg/kg	lidocaine solution	NR	no administration anticogulants	no administration anticogulants	30	4	Rabbit	NR	Male	NR	2.5 kg	NR	NA	1	NR	NR	2/4 patent	2	4	"Patency of the microarterial prostheses and autografts was evaluated by means of macroscopic inspection for arterial pulsations of the carotid artery distal to the graft."	Patent grafts: extensive accumulation of thrombus: large amounts of aggregated and attenuatec platelets were present, associated with areas of fibrin deposit, with entrapment of blood cells.	NR	NR	NR	NR	NR	NR	NR	NR
Lei,van_der1989-1c	Lei, van der	1989	British journal of plastic surgery	34	1c	Yes	PU	dipcoating	NR	NR	NA	NA	10	1.5	NR	300	2d	NA	Carotid artery	Sodium pentobarbitone 30mg/kg	lidocaine solution	NR	no administration anticogulants	no administration anticogulants	30	4	Rabbit	NR	Male	NR	2.5 kg	NR	NA	1	NR	NR	1/4 patent	1	4	"Patency of the microarterial prostheses and autografts was evaluated by means of macroscopic inspection for arterial pulsations of the carotid artery distal to the graft."	Patent grafts: extensive accumulation of thrombus: large amounts of aggregated and attenuatec platelets were present, associated with areas of fibrin deposit, with entrapment of blood cells.	NR	NR	NR	NR	NR	NR	NR	NR
Lei,van_der1989-1d	Lei, van der	1989	British journal of plastic surgery	34	1d	Yes	PU	dipcoating	NR	NR	NA	NA	10	1.5	NR	300	1 wk	NA	Carotid artery	Sodium pentobarbitone 30mg/kg	lidocaine solution	NR	no administration anticogulants	no administration anticogulants	30	4	Rabbit	NR	Male	NR	2.5 kg	NR	NA	1	NR	NR	1/4 patent	1	4	"Patency of the microarterial prostheses and autografts was evaluated by means of macroscopic inspection for arterial pulsations of the carotid artery distal to the graft."	Patent grafts: extensive accumulation of thrombus: large amounts of aggregated and attenuatec platelets were present, associated with areas of fibrin deposit, with entrapment of blood cells.	NR	NR	NR	NR	NR	NR	NR	NR
Lei,van_der1989-1e	Lei, van der	1989	British journal of plastic surgery	34	1e	Yes	PU	dipcoating	NR	NR	NA	NA	10	1.5	NR	300	2 wk	NA	Carotid artery	Sodium pentobarbitone 30mg/kg	lidocaine solution	NR	no administration anticogulants	no administration anticogulants	30	6	Rabbit	NR	Male	NR	2.5 kg	NR	NA	1	NR	NR	0/6 patent (all occluded)	0	6	"Patency of the microarterial prostheses and autografts was evaluated by means of macroscopic inspection for arterial pulsations of the carotid artery distal to the graft."	Patent grafts: extensive accumulation of thrombus: large amounts of aggregated and attenuatec platelets were present, associated with areas of fibrin deposit, with entrapment of blood cells.	NR	NR	NR	NR	NR	NR	NR	NR
Lei,van_der1989-1f	Lei, van der	1989	British journal of plastic surgery	34	1f	Yes	PU	dipcoating	NR	NR	NA	NA	10	1.5	NR	300	3 wk	NA	Carotid artery	Sodium pentobarbitone 30mg/kg	lidocaine solution	NR	no administration anticogulants	no administration anticogulants	30	6	Rabbit	NR	Male	NR	2.5 kg	NR	NA	1	NR	NR	0/6 patent (all occluded)	0	6	"Patency of the microarterial prostheses and autografts was evaluated by means of macroscopic inspection for arterial pulsations of the carotid artery distal to the graft."	Patent grafts: extensive accumulation of thrombus: large amounts of aggregated and attenuatec platelets were present, associated with areas of fibrin deposit, with entrapment of blood cells.	NR	NR	NR	NR	NR	NR	NR	NR
Lei,van_der1989-1g	Lei, van der	1989	British journal of plastic surgery	34	1g	Yes	PU	dipcoating	NR	NR	NA	NA	10	1.5	NR	300	6wk	NA	Carotid artery	Sodium pentobarbitone 30mg/kg	lidocaine solution	NR	no administration anticogulants	no administration anticogulants	30	6	Rabbit	NR	Male	NR	2.5 kg	NR	NA	1	NR	NR	0/6 patent (all occluded)	0	6	"Patency of the microarterial prostheses and autografts was evaluated by means of macroscopic inspection for arterial pulsations of the carotid artery distal to the graft."	Patent grafts: extensive accumulation of thrombus: large amounts of aggregated and attenuatec platelets were present, associated with areas of fibrin deposit, with entrapment of blood cells.	NR	NR	NR	NR	NR	NR	NR	NR
Lei,van_der1989-2	Lei, van der	1989	British journal of plastic surgery	34	2	No	PTFE	NA	NR	NR	NA	NA	10	1.5	NR	500	<6 wks	NA	Carotid artery	Sodium pentobarbitone 30mg/kg	lidocaine solution	NR	no administration anticogulants	no administration anticogulants	30	34 (in same rabbit, 1 PU and 1 PTFE)	Rabbit	NR	Male	NR	2.5 kg	NR	NA	1	NR	NR	1h (4/4), 1d (2/4), 2d (2/4), 1wk (1/4) 2, 3 and 6 weeks all (0/6)		34 (in same rabbit, 1 PU and 1 PTFE)		At the distal anastomosis significant amount of thrombus were present.The patent PTFE prostheses showed remarkably less thrombus accumulation on the graft surface when compared to the patent PU prostheses. However, all prostheses had the same amount of thrombus formation at the distal anastomosis. [SEM]	NR	NR	NR	NR	NR	NR	NR	NR
Li2018	Li	2018	J Biomed Mater Res Part B	11	1	Yes	PCL	bi layered electrospinning (external layer random alignment, inner layer: aligned fibers)	immersing in 75% ethanol overnight before implantation	NR	NA	NA	11	1.8	digital ruler Fig2K (read: 1.6 MPa) reported in previous paper (Zhu(2015)Biomat)	The grafts consist of an external layer (40.1+/-2.6 um) and an internal layer (340.2+/- 14.6 um).	18 months	NA	abdominal aorta	chloral hydrate (300 mg/kg) by an intraperitoneal injection	NR	NR	Heparin (100 unit/kg) was used for anticoagulation by tail vein injection before surgery	No anticoagulation drug was administered after surgery.	NR	11	Rat	Sprague Dawley	Male	NR	280-320g	NR	NA	1	0	0	1	11	11	"the patency of the grafts was visualized by high-resolution ultrasound (Vevo 2100 System, Visualsonics, Canada)"	no (The graft lumen was free of macroscopic or microscopic thrombi, observed by stereomicroscope)	At 18 months, a compact neointima with uniform thickness (51.+/-16.4 um) was observed on the lumen surface of the graft, which was mainly composed of a-SMA and SM-MHC positive cells	Digital ruler Fig 2k (read: 1150 mmHg) (previous paper Zhu(2015)Biomat)	Reported	Reported	Reported	Reported	Reported	Reported
Liu2019-1	Liu	2019	Biomaterialsscience	22	1	Yes	PCL	electrospinning (microfibrous)	ethylene oxides	NR	NA	NA	7	1.2	elastic modulus 14.2 ± 0.7 MPa	294.8± 16.6	1 month	NA	left common carotid artery	10%, w/v chloral hydrate (300 mg kg−1)	NR	NR	Heparin(100 units per kg)	NR	NR	5	Rat	Sprague Dawley	Male	NR	280-320g	NR	NA	only fig 2I shows animal number. But survival and total allocated unclear?	NR	NR	0.6	3	5	"The patency was tested by ultrasound assessment"	NR	NR	NR	NR	NR	NR	Reported	Reported	NR
Liu2019-2	Liu	2019	Biomaterialsscience	22	2	Yes	PCL	electrospinning bilayered (outerlayer microporous, innerlayer nanoporous)	ethylene oxides	NR	NA	NA	7	1.2	elastic modulus 16.3 ± 0.8 MP	313.0 ± 12.1	1 month	NA	left common carotid artery	10%, w/v chloral hydrate (300 mg kg−1)	NR	NR	Heparin(100 units per kg)	NR	NR	5	Rat	Sprague Dawley	Male	NR	280-320g	NR	NA	only fig 2I shows animal number. But survival and total allocated unclear?	NR	NR	0.6	3	5	"The patency was tested by ultrasound assessment"	NR	yes, for non patent (2 grafts)	NR	NR	NR	NR	Reported	Reported	NR
Liu2019-3	Liu	2019	Biomaterialsscience	22	3	Yes	PCL	electrospinning bilayered (outerlayer nanoporous, innerlayer microporous)	ethylene oxides	NR	NA	NA	7	1.2	elastic modulus 17.3 ± 0.4 MPa	418.1 ± 7.0	1 month	NA	left common carotid artery	10%, w/v chloral hydrate (300 mg kg−1)	NR	NR	Heparin(100 units per kg)	NR	NR	6	Rat	Sprague Dawley	Male	NR	280-320g	NR	NA	only fig 2I shows animal number. But survival and total allocated unclear?	NR	NR	0.833	5	6	"The patency was tested by ultrasound assessment"	yes, for non patent (1grafts)	NR	NR	NR	NR	NR	Reported	Reported	NR
Liu2019-4	Liu	2019	Biomaterialsscience	22	4	Yes	PCL	electrospinning (nanofibrous)	ethylene oxides	NR	NA	NA	7	1.2	elastic modulus 14.7 ± 0.6 MP	428.0 ± 6.1	1 month	NA	left common carotid artery	10%, w/v chloral hydrate (300 mg kg−1)	NR	NR	Heparin(100 units per kg)	NR	NR	6	Rat	Sprague Dawley	Male	NR	280-320g	NR	NA	only fig 2I shows animal number. But survival and total allocated unclear?	NR	NR	0.5	3	6	"The patency was tested by ultrasound assessment"	NR	NR	NR	NR	NR	NR	Reported	Reported	NR
Lommen1983-1a	Lommen	1983	amsocintorg	36	1a	Yes	PU-PLLA	microporous (porosity 40-50u)	Ethylene oxide	"evacuated under high vaccuum"??	NA	NA	10	1.5	NR	700	3 weeks	NA	Abdominal Aorta	Sodium pentobarbitone 50mg/kg	NR	NR	None	None	NR	6	Rat	Wistar	Male	NR	300-400g	NR	NR	100	no complications occurred	no complications occurred	all grafts were open at the moment of extirpation	6	6	"patency after implantaton along the entire length of the prostheses was determined by means of doppler ultrasound technique."[…] "before harvesting the prosthesis, its patency was determined by checking the refill of the abdominal aorta, distally of the prosthesis"	NR		NR	Reported	Reported	NR	Reported	Reported	NR
Lommen1983-1b	Lommen	1983	amsocintorg	36	1b	Yes	PU-PLLA	microporous (porosity 40-50u)	Ethylene oxide	"evacuated under high vaccuum"??	NA	NA	10	1.5	NR	700	6 weeks	NA	Abdominal Aorta	Sodium pentobarbitone 50mg/kg	NR	NR	None	None	NR	6	Rat	Wistar	Male	NR	300-400g	NR	NR	100	no complications occurred	no complications occurred	all grafts were open at the moment of extirpation	6	6	"patency after implantaton along the entire length of the prostheses was determined by means of doppler ultrasound technique."[…] "before harvesting the prosthesis, its patency was determined by checking the refill of the abdominal aorta, distally of the prosthesis"	NR	subintimal hyperplasia at 6 to 12 weeks after implantation Occurred due to fibroblast ingrowth	NR	Reported	NR	NR	Reported	NR	Reported
Lommen1983-1c	Lommen	1983	amsocintorg	36	1c	Yes	PU-PLLA	microporous (porosity 40-50u)	Ethylene oxide	"evacuated under high vaccuum"??	NA	NA	10	1.5	NR	700	12 weeks	NA	Abdominal Aorta	Sodium pentobarbitone 50mg/kg	NR	NR	None	None	NR	6	Rat	Wistar	Male	NR	300-400g	NR	NR	100	no complications occurred	no complications occurred	all grafts were open at the moment of extirpation	6	6	"patency after implantaton along the entire length of the prostheses was determined by means of doppler ultrasound technique."[…] "before harvesting the prosthesis, its patency was determined by checking the refill of the abdominal aorta, distally of the prosthesis"	NR	subintimal hyperplasia at 6 to 12 weeks after implantation Occurred due to fibroblast ingrowth	NR	Reported	NR	NR	Reported	NR	Reported
Lommen1983-2	Lommen	1983	amsocintorg	36	2	No	PTFE	NR	?	NR	NR	NR	10	1.5	NR	700	3, 6 and 12 wks	NA	Abdominal Aorta	Sodium pentobarbitone 50mg/kg	NR	NR	None	None	NR	18	Rat	Wistar	Male	NR	300-400g	NR	NR	100	no complications occurred	no complications occurred	all grafts were open at the moment of extirpation	18	18		NR	NR	NR	Reported	NR	NR	Reported	Reported	NR
Mahara2017-1	Mahara	2017	Journal of Biomedical materials	6	1	Yes	inner hydrogel and outer layer of PLLA	innerlayer: nonporous, outerlayer:electrospun	NR	NR	ELP/RGD	NA	5	1	elongated to 250%, breaking strength was 0.15 MPa	150	1 month	NA	abdominal aorta	50-80 mg/kg pentobarbital	NR	NR	None	None	NR	3	Rat	Sprague Dawley	Male	7 weeks old	NR	NR	NR	2 of 3	1 dead on day 3, completely occluded	NR	2 of 3	2	3	"Patency of the scaffolds was evaluated by magnetic resonance (MR) angiography (MRmini SA (1.5 T), DS Pharma Biomedical Co., Osaka, Japan) of the abdominal aortae. [...] At 4 weeks, the rats were anesthetized with pentobarbital, and the scaffolds and aortae were isolated. Before isolation, the blood flow was recorded by laser Doppler analysis."	in patent grafts no thrombus observed	NR	NR	NR	NR	NR	Reported	Reported	NR
Mahara2017-2	Mahara	2017	Journal of Biomedical materials	6	2	Yes	inner hydrogel and outer layer of PLLA	innerlayer: nonporous, outerlayer:electrospun	NR	NR	ELP	NA	5	1	elongated to 250%, breaking strength was 0.15 MPa	150	1 month	NA	abdominal aorta	50-80 mg/kg pentobarbital	NR	NR	None	None	NR	3	Rat	Sprague Dawley	Male	7 weeks old	NR	NR	NR	1 of 3	2 dead on day 7, completely occluded	NR	0 of 3	0	3	"Patency of the scaffolds was evaluated by magnetic resonance (MR) angiography (MRmini SA (1.5 T), DS Pharma Biomedical Co., Osaka, Japan) of the abdominal aortae. [...] At 4 weeks, the rats were anesthetized with pentobarbital, and the scaffolds and aortae were isolated. Before isolation, the blood flow was recorded by laser Doppler analysis."	NR	filled with connective tissue	NR	NR	NR	NR	NR	NR	NR
Martz1986-1a	Martz	1986	Biomaterial	24	1a	Yes	hydrophilic PU	phase separation technique	Radiation	packed in saline	NA	NA	50	5	NR	NR	4h	NA	Infrarenal Aorta	sodium pentothal (30 mg/kg)	NR	120 mg of injectable Garamycin, daily until day 5	intravenous heparin (1 mg/kg)	NR	20 min	3	Dog	Mongrel	preferably Females	NR	20 kg	NR	NR	100% ("All the 24 Dog operated upon survived the operation and until the scheduled date of graft harvesting.)	"A fold or a bend in the graft is not closely linked to total thrombus."	NR	2/3 patent	2	3	"In the dogs scheduled for 6 mnth implantation, an angiography was performed 48 h before the scheduled sacrifice using Renograffin (Squibb Canada Inc., Montreal, PQ, Canada) as the contrast medium."	1/3 total thrombus	NR	NR	NR	Reported	NR	NR	NR	NR
Martz1986-1b	Martz	1986	Biomaterial	24	1b	Yes	hydrophilic PU	phase separation technique	Radiation	packed in saline	NA	NA	50	5	NR	NR	24h	NA	Infrarenal Aorta	sodium pentothal (30 mg/kg)	NR	120 mg of injectable Garamycin, daily until day 5	intravenous heparin (1 mg/kg)	NR	20 min	3	Dog	Mongrel	preferably Females	NR	20 kg	NR	NR	100% ("All the 24 Dog operated upon survived the operation and until the scheduled date of graft harvesting.)	"A fold or a bend in the graft is not closely linked to total thrombus."	NR	3/3 patent	3	3	"In the dogs scheduled for 6 mnth implantation, an angiography was performed 48 h before the scheduled sacrifice using Renograffin (Squibb Canada Inc., Montreal, PQ, Canada) as the contrast medium."	0/3 total thrombus	NR	NR	NR	Reported	NR	NR	NR	NR
Martz1986-1c	Martz	1986	Biomaterial	24	1c	Yes	hydrophilic PU	phase separation technique	Radiation	packed in saline	NA	NA	50	5	NR	NR	48h	NA	Infrarenal Aorta	sodium pentothal (30 mg/kg)	NR	120 mg of injectable Garamycin, daily until day 5	intravenous heparin (1 mg/kg)	NR	20 min	3	Dog	Mongrel	preferably Females	NR	20 kg	NR	NR	100% ("All the 24 Dog operated upon survived the operation and until the scheduled date of graft harvesting.)	"A fold or a bend in the graft is not closely linked to total thrombus."	NR	3/3 patent	3	3	"In the dogs scheduled for 6 mnth implantation, an angiography was performed 48 h before the scheduled sacrifice using Renograffin (Squibb Canada Inc., Montreal, PQ, Canada) as the contrast medium."	0/3 total thrombus	NR	NR	NR	Reported	NR	NR	NR	NR
Martz1986-1d	Martz	1986	Biomaterial	24	1d	Yes	hydrophilic PU	phase separation technique	Radiation	packed in saline	NA	NA	50	5	NR	NR	1wk	NA	Infrarenal Aorta	sodium pentothal (30 mg/kg)	NR	120 mg of injectable Garamycin, daily until day 5	intravenous heparin (1 mg/kg)	NR	20 min	3	Dog	Mongrel	preferably Females	NR	20 kg	NR	NR	100% ("All the 24 Dog operated upon survived the operation and until the scheduled date of graft harvesting.)	"A fold or a bend in the graft is not closely linked to total thrombus."	NR	3/3 patent	3	3	"In the dogs scheduled for 6 mnth implantation, an angiography was performed 48 h before the scheduled sacrifice using Renograffin (Squibb Canada Inc., Montreal, PQ, Canada) as the contrast medium."	0/3 total thrombus	NR	NR	NR	Reported	NR	NR	NR	NR
Martz1986-1e	Martz	1986	Biomaterial	24	1e	Yes	hydrophilic PU	phase separation technique	Radiation	packed in saline	NA	NA	50	5	NR	NR	2wks	NA	Infrarenal Aorta	sodium pentothal (30 mg/kg)	NR	120 mg of injectable Garamycin, daily until day 5	intravenous heparin (1 mg/kg)	NR	20 min	3	Dog	Mongrel	preferably Females	NR	20 kg	NR	NR	100% ("All the 24 Dog operated upon survived the operation and until the scheduled date of graft harvesting.)	"A fold or a bend in the graft is not closely linked to total thrombus."	NR	3/3 patent	3	3	"In the dogs scheduled for 6 mnth implantation, an angiography was performed 48 h before the scheduled sacrifice using Renograffin (Squibb Canada Inc., Montreal, PQ, Canada) as the contrast medium."	0/3 total thrombus	NR	NR	NR	Reported	NR	NR	Reported	NR
Martz1986-1f	Martz	1986	Biomaterial	24	1f	Yes	hydrophilic PU	phase separation technique	Radiation	packed in saline	NA	NA	50	5	NR	NR	1month	NA	Infrarenal Aorta	sodium pentothal (30 mg/kg)	NR	120 mg of injectable Garamycin, daily until day 5	intravenous heparin (1 mg/kg)	NR	20 min	3	Dog	Mongrel	preferably Females	NR	20 kg	NR	NR	100% ("All the 24 Dog operated upon survived the operation and until the scheduled date of graft harvesting.)	"A fold or a bend in the graft is not closely linked to total thrombus."	hypercoagulable behavior & hypercoagulable indice of the Dog with the 2 occluded samples	1/3 patent	1	3	"In the dogs scheduled for 6 mnth implantation, an angiography was performed 48 h before the scheduled sacrifice using Renograffin (Squibb Canada Inc., Montreal, PQ, Canada) as the contrast medium."	2/3 total thrombus	NR	NR	NR	Reported	NR	NR	Reported	NR
Martz1986-1g	Martz	1986	Biomaterial	24	1g	Yes	hydrophilic PU	phase separation technique	Radiation	packed in saline	NA	NA	50	5	NR	NR	2months	NA	Infrarenal Aorta	sodium pentothal (30 mg/kg)	NR	120 mg of injectable Garamycin, daily until day 5	intravenous heparin (1 mg/kg)	NR	20 min	3	Dog	Mongrel	preferably Females	NR	20 kg	NR	NR	100% ("All the 24 Dog operated upon survived the operation and until the scheduled date of graft harvesting.)	"A fold or a bend in the graft is not closely linked to total thrombus."	NR	3/3 patent	3	3	"In the dogs scheduled for 6 mnth implantation, an angiography was performed 48 h before the scheduled sacrifice using Renograffin (Squibb Canada Inc., Montreal, PQ, Canada) as the contrast medium."	0/3 total thrombus	NR	NR	NR	Reported	NR	NR	Reported	NR
Martz1986-1h	Martz	1986	Biomaterial	24	1h	Yes	hydrophilic PU	phase separation technique	Radiation	packed in saline	NA	NA	50	5	NR	NR	6 months	NA	Infrarenal Aorta	sodium pentothal (30 mg/kg)	NR	120 mg of injectable Garamycin, daily until day 5	intravenous heparin (1 mg/kg)	NR	20 min	3	Dog	Mongrel	preferably Females	NR	20 kg	NR	NR	100% ("All the 24 Dog operated upon survived the operation and until the scheduled date of graft harvesting.)	"A fold or a bend in the graft is not closely linked to total thrombus."	hypercoagulable behavior of 1 dog in the group	0/3 patent	0	3	"In the dogs scheduled for 6 mnth implantation, an angiography was performed 48 h before the scheduled sacrifice using Renograffin (Squibb Canada Inc., Montreal, PQ, Canada) as the contrast medium."	3/3 total thrombus	NR	NR	NR	Reported	NR	NR	Reported	NR
Martz1988-1a	Martz	1988	J Biomed Mat Res	8* (PEUU (right carotid) and PTFE (left carotid) implanted in same animal)	1a	Yes	Mitrathane® (PEUU)	phase separation technique	Ethylene Oxide	packed in saline	NA	NA	50	*5	NR	NR	4h	NA	Right carotid Artery	20 mg/kg Sodium pentobarbital		All Dog received 2.5 MIU penicillin before the operative procedure.	None	NR	NR	1	Dog	Mongrel	NR	NR	NR	NR	NR	1	"A11 of the eight PEUU prostheses were found to be occluded at the time of sacrifice, containing a large thrombus along their entire length which was anchored only at the anastomoses."	NR	0/1 patent	0	1	"Doppler studies were attempted to assess patertcy but were not successful. Evidently, the porous structure of the MitrathaneR graft breaks up the ultra-sound signal. For the dogs followed for 2 and 6 months, angiographies were performed 48 h prior to sacrifice using RenograffinR (Squibb Canada Inc, Montreal, P. Q., Canada) as the contrast medium."	1/1 occluded	NR	NR	NR	NR	NR	NR	NR	NR
Martz1988-1b	Martz	1988	J Biomed Mat Res	8	1b	Yes	Mitrathane® (PEUU)	phase separation technique	Ethylene Oxide	packed in saline	NA	NA	50	*5	NR	NR	24h	NA	Right carotid Artery	20 mg/kg Sodium pentobarbital		All Dog received 2.5 MIU penicillin before the operative procedure.	None	NR	NR	1	Dog	Mongrel	NR	NR	NR	NR	NR	1	"A11 of the eight PEUU prostheses were found to be occluded at the time of sacrifice, containing a large thrombus along their entire length which was anchored only at the anastomoses."	NR	0/1 patent	0	1	"Doppler studies were attempted to assess patertcy but were not successful. Evidently, the porous structure of the MitrathaneR graft breaks up the ultra-sound signal. For the dogs followed for 2 and 6 months, angiographies were performed 48 h prior to sacrifice using RenograffinR (Squibb Canada Inc, Montreal, P. Q., Canada) as the contrast medium."	1/1 occluded	NR	NR	NR	NR	NR	NR	NR	NR
Martz1988-1c	Martz	1988	J Biomed Mat Res	8	1c	Yes	Mitrathane® (PEUU)	phase separation technique	Ethylene Oxide	packed in saline	NA	NA	50	*5	NR	NR	48h	NA	Right carotid Artery	20 mg/kg Sodium pentobarbital		All Dog received 2.5 MIU penicillin before the operative procedure.	None	NR	NR	1	Dog	Mongrel	NR	NR	NR	NR	NR	1	"A11 of the eight PEUU prostheses were found to be occluded at the time of sacrifice, containing a large thrombus along their entire length which was anchored only at the anastomoses."	NR	0/1 patent	0	1	"Doppler studies were attempted to assess patertcy but were not successful. Evidently, the porous structure of the MitrathaneR graft breaks up the ultra-sound signal. For the dogs followed for 2 and 6 months, angiographies were performed 48 h prior to sacrifice using RenograffinR (Squibb Canada Inc, Montreal, P. Q., Canada) as the contrast medium."	1/1 occluded	NR	NR	NR	NR	NR	NR	NR	NR
Martz1988-1d	Martz	1988	J Biomed Mat Res	8	1d	Yes	Mitrathane® (PEUU)	phase separation technique	Ethylene Oxide	packed in saline	NA	NA	50	*5	NR	NR	1wk	NA	Right carotid Artery	20 mg/kg Sodium pentobarbital		All Dog received 2.5 MIU penicillin before the operative procedure.	None	NR	NR	1	Dog	Mongrel	NR	NR	NR	NR	NR	1	"A11 of the eight PEUU prostheses were found to be occluded at the time of sacrifice, containing a large thrombus along their entire length which was anchored only at the anastomoses."	NR	0/1 patent	0	1	"Doppler studies were attempted to assess patertcy but were not successful. Evidently, the porous structure of the MitrathaneR graft breaks up the ultra-sound signal. For the dogs followed for 2 and 6 months, angiographies were performed 48 h prior to sacrifice using RenograffinR (Squibb Canada Inc, Montreal, P. Q., Canada) as the contrast medium."	1/1 occluded	NR	NR	NR	NR	NR	NR	NR	NR
Martz1988-1e	Martz	1988	J Biomed Mat Res	8	1e	Yes	Mitrathane® (PEUU)	phase separation technique	Ethylene Oxide	packed in saline	NA	NA	50	*5	NR	NR	2wks	NA	Right carotid Artery	20 mg/kg Sodium pentobarbital		All Dog received 2.5 MIU penicillin before the operative procedure.	None	NR	NR	1	Dog	Mongrel	NR	NR	NR	NR	NR	1	"A11 of the eight PEUU prostheses were found to be occluded at the time of sacrifice, containing a large thrombus along their entire length which was anchored only at the anastomoses."	NR	0/1 patent	0	1	"Doppler studies were attempted to assess patertcy but were not successful. Evidently, the porous structure of the MitrathaneR graft breaks up the ultra-sound signal. For the dogs followed for 2 and 6 months, angiographies were performed 48 h prior to sacrifice using RenograffinR (Squibb Canada Inc, Montreal, P. Q., Canada) as the contrast medium."	1/1 occluded	NR	NR	NR	NR	NR	NR	NR	NR
Martz1988-1f	Martz	1988	J Biomed Mat Res	8	1f	Yes	Mitrathane® (PEUU)	phase separation technique	Ethylene Oxide	packed in saline	NA	NA	50	*5	NR	NR	1month	NA	Right carotid Artery	20 mg/kg Sodium pentobarbital		All Dog received 2.5 MIU penicillin before the operative procedure.	None	NR	NR	1	Dog	Mongrel	NR	NR	NR	NR	NR	1	"A11 of the eight PEUU prostheses were found to be occluded at the time of sacrifice, containing a large thrombus along their entire length which was anchored only at the anastomoses."	NR	0/1 patent	0	1	"Doppler studies were attempted to assess patertcy but were not successful. Evidently, the porous structure of the MitrathaneR graft breaks up the ultra-sound signal. For the dogs followed for 2 and 6 months, angiographies were performed 48 h prior to sacrifice using RenograffinR (Squibb Canada Inc, Montreal, P. Q., Canada) as the contrast medium."	1/1 occluded	NR	NR	NR	NR	NR	NR	NR	NR
Martz1988-1g	Martz	1988	J Biomed Mat Res	8	1g	Yes	Mitrathane® (PEUU)	phase separation technique	Ethylene Oxide	packed in saline	NA	NA	50	*5	NR	NR	2months	NA	Right carotid Artery	20 mg/kg Sodium pentobarbital		All Dog received 2.5 MIU penicillin before the operative procedure.	None	NR	NR	1	Dog	Mongrel	NR	NR	NR	NR	NR	1	"A11 of the eight PEUU prostheses were found to be occluded at the time of sacrifice, containing a large thrombus along their entire length which was anchored only at the anastomoses."	NR	0/1 patent	0	1	"Doppler studies were attempted to assess patertcy but were not successful. Evidently, the porous structure of the MitrathaneR graft breaks up the ultra-sound signal. For the dogs followed for 2 and 6 months, angiographies were performed 48 h prior to sacrifice using RenograffinR (Squibb Canada Inc, Montreal, P. Q., Canada) as the contrast medium."	1/1 occluded	NR	NR	NR	NR	NR	Reported	NR	NR
Martz1988-1h	Martz	1988	J Biomed Mat Res	8	1h	Yes	Mitrathane® (PEUU)	phase separation technique	Ethylene Oxide	packed in saline	NA	NA	50	*5	NR	NR	6 months	NA	Right carotid Artery	20 mg/kg Sodium pentobarbital		All Dog received 2.5 MIU penicillin before the operative procedure.	None	NR	NR	1	Dog	Mongrel	NR	NR	NR	NR	NR	1	"A11 of the eight PEUU prostheses were found to be occluded at the time of sacrifice, containing a large thrombus along their entire length which was anchored only at the anastomoses."	NR	0/1 patent	0	1	"Doppler studies were attempted to assess patertcy but were not successful. Evidently, the porous structure of the MitrathaneR graft breaks up the ultra-sound signal. For the dogs followed for 2 and 6 months, angiographies were performed 48 h prior to sacrifice using RenograffinR (Squibb Canada Inc, Montreal, P. Q., Canada) as the contrast medium."	1/1 occluded	NR	NR	NR	NR	Reported	Reported	NR	NR
Martz1988-2	Martz	1988	J Biomed Mat Res	8	2	No	PTFE	NR	Ethylene Oxide	NR	NA	NA	50	*5	NR	NR	4,24, and 48 h, 2 weeks and 1, 2, and 6 months	NA	left carotid Artery	20 mg/kg Sodium pentobarbital		All Dog received 2.5 MIU penicillin before the operative procedure.	None	NR	NR	8 *in same animal PEUU & PTFE graft	Dog	Mongrel	NR	NR	NR	NR	NR	1	"Two of the MFE grafts were occluded by large quantities of thrombus at the anastomoses and along the lumen"	NR	Sample at 7 dats and 180 days were occluded, the rest were patent		8 *in same animal PEUU & PTFE graft		Sample at 7 dats and 180 days were occluded, the rest were patent	"The internal capsule is thin and fragile, essentially consisting of a matrix of mature fibrin and blood elements"	NR	NR	NR	Reported	Reported	NR	NR
Matsumura2006-1a	Matsumura	2006	Tissue Engineering	34	1a	Yes	polyglycolide fiber and a copolymer of L-lactide and e-caprolactone (P(LA/CL)), ratio lactate and caprolactone: 50:50	sponge made of polyglycolide fiber and a copolymer of L-lactide and e-caprolactone (P(LA/CL));	ethylene oxide	NR	NA	NA	20	8	3000mN tensile strength (fig 1)	670	1 month	Mononuclear BMCs from the iliac crest and the head of the femors of Dog --> The pellets of MN-BMCs (18.1+/-32.5_x0002_107 MN-BMCs/dog) were seeded onto the biodegradable scaffold and then incubated in plasma for 1.5 h at 37C in 5% carbon dioxide (CO2).	inferior vena cava	pentobarbital (1mg/kg of body weight) and atropine sulfate (0.08mg/kg)	NR	NR	heparin (500U/kg)		NR	NR	Dog	Beagle	Female	"adult"	8.6-10.8 kg	"Healthy"	NA	NR	NR	NR	NR	NR	NR	NR	NR	NR	NR	Reported	Reported	Reported	Reported	Reported	NR
Matsumura2006-1b	Matsumura	2006	Tissue Engineering	34	1b	Yes	polyglycolide fiber and a copolymer of L-lactide and e-caprolactone (P(LA/CL)), ratio lactate and caprolactone: 50:50	sponge made of polyglycolide fiber and a copolymer of L-lactide and e-caprolactone (P(LA/CL));	ethylene oxide	NR	NA	NA	20	8	3000mN tensile strength (fig 1)	670	3 months	Mononuclear BMCs from the iliac crest and the head of the femors of Dog --> The pellets of MN-BMCs (18.1+/-32.5_x0002_107 MN-BMCs/dog) were seeded onto the biodegradable scaffold and then incubated in plasma for 1.5 h at 37C in 5% carbon dioxide (CO2).	inferior vena cava	pentobarbital (1mg/kg of body weight) and atropine sulfate (0.08mg/kg)	NR	NR	heparin (500U/kg)		NR	NR	Dog	Beagle	Female	"adult"	8.6-10.8 kg	"Healthy"	NA	NR	NR	NR	NR	NR	NR	NR	NR	NR	NR	Reported	Reported	Reported	Reported	Reported	NR
Matsumura2006-1c	Matsumura	2006	Tissue Engineering	34	1c	Yes	polyglycolide fiber and a copolymer of L-lactide and e-caprolactone (P(LA/CL)), ratio lactate and caprolactone: 50:50	sponge made of polyglycolide fiber and a copolymer of L-lactide and e-caprolactone (P(LA/CL));	ethylene oxide	NR	NA	NA	20	8	3000mN tensile strength (fig 1)	670	6 months	Mononuclear BMCs from the iliac crest and the head of the femors of Dog --> The pellets of MN-BMCs (18.1+/-32.5_x0002_107 MN-BMCs/dog) were seeded onto the biodegradable scaffold and then incubated in plasma for 1.5 h at 37C in 5% carbon dioxide (CO2).	inferior vena cava	pentobarbital (1mg/kg of body weight) and atropine sulfate (0.08mg/kg)	NR	NR	heparin (500U/kg)		NR	NR	Dog	Beagle	Female	"adult"	8.6-10.8 kg	"Healthy"	NA	NR	NR	NR	NR	NR	NR	NR	NR	NR	NR	Reported	Reported	Reported	Reported	Reported	NR
Matsumura2006-1d	Matsumura	2006	Tissue Engineering	34	1d	Yes	polyglycolide fiber and a copolymer of L-lactide and e-caprolactone (P(LA/CL)), ratio lactate and caprolactone: 50:50	sponge made of polyglycolide fiber and a copolymer of L-lactide and e-caprolactone (P(LA/CL));	ethylene oxide	NR	NA	NA	20	8	3000mN tensile strength (fig 1)	670	12 months	Mononuclear BMCs from the iliac crest and the head of the femors of Dog --> The pellets of MN-BMCs (18.1+/-32.5_x0002_107 MN-BMCs/dog) were seeded onto the biodegradable scaffold and then incubated in plasma for 1.5 h at 37C in 5% carbon dioxide (CO2).	inferior vena cava	pentobarbital (1mg/kg of body weight) and atropine sulfate (0.08mg/kg)	NR	NR	heparin (500U/kg)		NR	NR	Dog	Beagle	Female	"adult"	8.6-10.8 kg	"Healthy"	NA	NR	NR	NR	NR	NR	NR	NR	NR	NR	NR	Reported	Reported	Reported	NR	Reported	NR
Matsumura2012-1a	Matsumura	2012	Pone	13	1a	Yes	PGA-P(LA/CL) polyglycolide (PGA) knitted fibers and an L-lactide and e-caprolactone copolymer (P(LA/CL))	Electrospun copolymer sponge, monofilament	ethylene oxide	NR	NA	NA	20-30	*8	tensile strength per 1mm wdith 9.2 N	NR	1 month	NA	Inferior Vena Cava	pentobarbital (1 mg/kg body weight) and atropine sulfate (0.08 mg/kg body weight),	NR	NR	heparin (500 U/kg body weight)	Aspirin (2 mg) was orally administered for the first month after surgery as an anticoagulation	NR	3	Dog	Beagle	Female	"adult"	9.3 kg (7.0–11.5 kg)	"Healthy"	NA	1	0 "All animals remained alive and well without any serious complications until euthanasia"	0	not specifically mentioned, but from discussion: "revealed their efficacy in terms of patency, […]" and luminal internal diameter given in fig 4A	3	3	Angiography and IVUS (intravascular ultrasound imaging system)	None	NR	NR	NR	Reported	Reported	Reported	Reported	NR
Matsumura2012-1b	Matsumura	2012	Pone	13	1b	Yes	A composite tubular scaffold has been previously developed, consisting of polyglycolide (PGA) knitted fibers and an L-lactide and e-caprolactone copolymer (P(LA/CL)) sponge with outer glycolide and e-caprolactone copolymer (P(GA/CL)) monofilament reinforcement. The PGA fibers and P(LA/CL) sponge were the same as those used in previous studies to create TEVAs	Electrospun copolymer sponge, monofilament	ethylene oxide	NR	NA	NA	20-30	*8	tensile strength per 1mm wdith 9.2 N	NR	3 months	NA	Inferior Vena Cava	pentobarbital (1 mg/kg body weight) and atropine sulfate (0.08 mg/kg body weight),	NR	NR	heparin (500 U/kg body weight)	Aspirin (2 mg) was orally administered for the first month after surgery as an anticoagulation	NR	3	Dog	Beagle	Female	"adult"	9.3 kg (7.0–11.5 kg)	"Healthy"	NA	1	0 "All animals remained alive and well without any serious complications until euthanasia"	0	not specifically mentioned, but from discussion: "revealed their efficacy in terms of patency, […]" and luminal internal diameter given in fig 4A	3	3	Angiography and IVUS (intravascular ultrasound imaging system)	None	NR	NR	NR	Reported	Reported	Reported	Reported	NR
Matsumura2012-1c	Matsumura	2012	Pone	13	1c	Yes	PGA-P(LA/CL) polyglycolide (PGA) knitted fibers and an L-lactide and e-caprolactone copolymer (P(LA/CL))	Electrospun copolymer sponge, monofilament	ethylene oxide	NR	NA	NA	20-30	*8	tensile strength per 1mm wdith 9.2 N	NR	24 months	NA	Inferior Vena Cava	pentobarbital (1 mg/kg body weight) and atropine sulfate (0.08 mg/kg body weight),	NR	NR	heparin (500 U/kg body weight)	Aspirin (2 mg) was orally administered for the first month after surgery as an anticoagulation	NR	7	Dog	Beagle	Female	"adult"	9.3 kg (7.0–11.5 kg)	"Healthy"	NA	1	0 "All animals remained alive and well without any serious complications until euthanasia"	0	not specifically mentioned, but from discussion: "revealed their efficacy in terms of patency, […]" and luminal internal diameter given in fig 4A	7	7	Angiography and IVUS (intravascular ultrasound imaging system)	None	"without marked stenosis"	0.51 +/- 0.19 mmHg	NR	Reported	Reported	Reported	Reported	Reported
Matsumura2013-1a	Matsumura	2013	Biomat	7	1a	Yes	PGA-P(LA/CL) (Biodegradable scaffolds comprised polyglycolide knitted fibers and an L-lactide and ε-caprolactone copolymer sponge, with an outer glycolide and ε-caprolactone copolymer monofilament reinforcement.)	Electrospun copolymer sponge, monofilament	NR	NR	NR	NR	50-60	*8	NR	NR	6 months	NA	Pulmonary artery	pentobarbital (1 mg/kg body weight)	NR	NR	heparin (700 U/kg body weight)	None	NR	2	Dog	Beagle	Female	"adult"	9.6 kg	"Healthy"	NR	1	0	0	patent	2	2	"Echocardiograms were used to follow the patency of iTEV-Pas"	No thrombosis	NR	NR	Reported	Reported	NR	NR	Reported	NR
Matsumura2013-1b	Matsumura	2013	Biomat	7	1b	Yes	PGA-P(LA/CL)	Electrospun copolymer sponge, monofilament	NR	NR	NR	NR	50-60	*8	NR	NR	12 monts	NA	Pulmonary artery	pentobarbital (1 mg/kg body weight)	NR	NR	heparin (700 U/kg body weight)	None	NR	5	Dog	Beagle	Female	"adult"	9.6 kg	"Healthy"	NR	1	0	0	patent	5	5	"Echocardiograms were used to follow the patency of iTEV-Pas"	No thrombosis	NR	NR	Reported	Reported	NR	NR	Reported	Reported
Maxfield2017-1a	Maxfield	2017	Regen Med	12	1a	Yes	PLCL poly (L-lactide-co-ε-caprolactone)	nonwoven mesh	NR	NR	NA	NA	3	*0.8	NR	NR	1 month	NA	Portal vein	100 mg/kg ketamine and xylazine 10 mg/kg	ketoprofen 5 mg/kg	NR	None	None	20-25min	1	Mouse	SCID-beige	Female	10 wk	NR	SCID	NA	100% "all animals survived to predetermined experimental endpoints"	NR	NR	In vivo ultrasound images demonstrate TEPV patency at 2 weeks, 1, 6, 8 and 12 months after implantation in a representative animal.	1	1	" Serial ultrasonography (Vevo VisualSonics 770; VisualSonics, ON, Canada) was used to monitor randomly selected TEPVs at 1 (n = 5), 3 (n = 6), 6 (n = 7), 10 (n = 5) and 12 (n = 2) months after implantation. Prior to ultrasonography, mice were anesthetized with 1.5% inhaled isoflurane. Graft luminal diameter was determined sonographically and patency was determined by measuring flow velocity prox…	No evidence	NR	NR	Reported	NR	NR	Reported	Reported	Reported
Maxfield2017-1b	Maxfield	2017	Regen Med	12	1b	Yes	PGA-PCLA (50:50)	nonwoven mesh	NR	NR	NA	NA	3	*0.8	NR	NR	2 months	NA	Portal vein	100 mg/kg ketamine and xylazine 10 mg/kg	ketoprofen 5 mg/kg	NR	None	None	20-25min	1	Mouse	SCID-beige	Female	10 wk	NR	SCID	NA	100% "all animals survived to predetermined experimental endpoints"	NR	NR	In vivo ultrasound images demonstrate TEPV patency at 2 weeks, 1, 6, 8 and 12 months after implantation in a representative animal.	1	1	" Serial ultrasonography (Vevo VisualSonics 770; VisualSonics, ON, Canada) was used to monitor randomly selected TEPVs at 1 (n = 5), 3 (n = 6), 6 (n = 7), 10 (n = 5) and 12 (n = 2) months after implantation. Prior to ultrasonography, mice were anesthetized with 1.5% inhaled isoflurane. Graft luminal diameter was determined sonographically and patency was determined by measuring flow velocity prox…	No evidence	NR	NR	Reported	NR	NR	Reported	Reported	Reported
Maxfield2017-1c	Maxfield	2017	Regen Med	12	1c	Yes	PGA-PCLA (50:50)	nonwoven mesh	NR	NR	NA	NA	3	*0.8	NR	NR	6 months	NA	Portal vein	100 mg/kg ketamine and xylazine 10 mg/kg	ketoprofen 5 mg/kg	NR	None	None	20-25min	6	Mouse	SCID-beige	Female	10 wk	NR	SCID	NA	100% "all animals survived to predetermined experimental endpoints"	NR	NR	In vivo ultrasound images demonstrate TEPV patency at 2 weeks, 1, 6, 8 and 12 months after implantation in a representative animal.	6	6	" Serial ultrasonography (Vevo VisualSonics 770; VisualSonics, ON, Canada) was used to monitor randomly selected TEPVs at 1 (n = 5), 3 (n = 6), 6 (n = 7), 10 (n = 5) and 12 (n = 2) months after implantation. Prior to ultrasonography, mice were anesthetized with 1.5% inhaled isoflurane. Graft luminal diameter was determined sonographically and patency was determined by measuring flow velocity prox…	No evidence	NR	NR	Reported	Reported	NR	Reported	Reported	Reported
Maxfield2017-1d	Maxfield	2017	Regen Med	12	1d	Yes	PGA-PCLA (50:50)	nonwoven mesh	NR	NR	NA	NA	3	*0.8	NR	NR	12 months	NA	Portal vein	100 mg/kg ketamine and xylazine 10 mg/kg	ketoprofen 5 mg/kg	NR	None	None	20-25min	5	Mouse	SCID-beige	Female	10 wk	NR	SCID	NA	100% "all animals survived to predetermined experimental endpoints"	NR	NR	In vivo ultrasound images demonstrate TEPV patency at 2 weeks, 1, 6, 8 and 12 months after implantation in a representative animal.	5	5	" Serial ultrasonography (Vevo VisualSonics 770; VisualSonics, ON, Canada) was used to monitor randomly selected TEPVs at 1 (n = 5), 3 (n = 6), 6 (n = 7), 10 (n = 5) and 12 (n = 2) months after implantation. Prior to ultrasonography, mice were anesthetized with 1.5% inhaled isoflurane. Graft luminal diameter was determined sonographically and patency was determined by measuring flow velocity prox…	No evidence	NR	NR	Reported	Reported	NR	Reported	Reported	Reported
Melchiorri2014-1	Melchiorri	2014	Biomed Mater Ress A	4	1	Yes	PGLA-P(CL/LA) "90:10 copolymer poly(glycolic-co-lactic) acid (PGLA) sealed with a poly(DL-lactide-co-caprolactone) (P(CL/LA)) solution + Sealed with 10% P(CL/LA)	pieces of PGLA fabric in a mold, 21G needle inserted, P(CL/LA) solution added	NR	−20 °C	NA	NA	3	1.02 ± 0.15	Elestic modulus 17.73+/-3.09 MPa	210 ± 20	2 wk	NA	Inferior Vena Cava	NR	NR	NR	NR	not used	NR	2	Mouse	SCID-beige	Female	8 weeks	20-30g	SCID	NA	1	NR	NR	1	2	2	"Graft luminal diameter was measured on histological specimens"	no evidence of thrombosis	NR	pre implant 1002.17+/-181.98 mmHg	Reported	Reported	Reported	Reported	Reported	Reported
Melchiorri2014-2	Melchiorri	2014	Biomed Mater Ress A	4	2	Yes	PGLA-P(CL/LA) "90:10 copolymer poly(glycolic-co-lactic) acid (PGLA) sealed with a poly(DL-lactide-co-caprolactone) (P(CL/LA)) solution" + Sealed with 15% P(CL/LA)	pieces of PGLA fabric in a mold, 21G needle inserted, P(CL/LA) solution added	NR	−20 °C	NA	NA	3	1.01 ± 0.08	Elastic modulus 26.90+/-6.66 MPa	180 ± 90	2 wk	NA	Inferior Vena Cava	NR	NR	NR	NR	not used	NR	2	Mouse	SCID-beige	Female	8 weeks	20-30g	SCID	NA	1	NR	NR	1	2	2	"Graft luminal diameter was measured on histological specimens"	no evidence of thrombosis	NR	pre implant 1321.66+/- 214.67 mmHg	Reported	Reported	Reported	Reported	Reported	Reported
Melchiorri2015-1	Melchiorri	2015	Biomacromol	30	1	Yes	PGA (PCLLA solvent); "a 40:60 copolymer poly(caprolactone-co-DL-lactic acid) (PCLLA) solution of 15% w/v in 1,4-dioxane was deposited into the polypropylene tubes to saturate the PGA felt."	Solvent cast	UV-radiation	−20 °C	VEGF (via heparin cross-linking)	NA	3	1	NR	NR	2 weeks	NA	Inferior Vena Cava	NR	NR	NR	NR	not used	NR	10	Mouse	NR	Female	6-8 weeks	NR	NR	NA	NR	NR	NR	NR	NR	10	NR	NR	NR	NR	NR	NR	NR	NR	Reported	NR
Melchiorri2015-2	Melchiorri	2015	Biomacromol	30	2	Yes	PGA (PCLLA solvent); "a 40:60 copolymer poly(caprolactone-co-DL-lactic acid) (PCLLA) solution of 15% w/v in 1,4-dioxane was deposited into the polypropylene tubes to saturate the PGA felt."	Solvent cast	UV-radiation	−20 °C	antiCD34 ( (via heparin cross-linking)	NA	3	1	NR	NR	2 weeks	NA	Inferior Vena Cava	NR	NR	NR	NR	not used	NR	10	Mouse	NR	Female	6-8 weeks	NR	NR	NA	NR	NR	NR	NR	NR	10	NR	NR	NR	NR	NR	NR	NR	NR	Reported	NR
Melchiorri2015-3	Melchiorri	2015	Biomacromol	30	3	Yes	PGA (PCLLA solvent); "a 40:60 copolymer poly(caprolactone-co-DL-lactic acid) (PCLLA) solution of 15% w/v in 1,4-dioxane was deposited into the polypropylene tubes to saturate the PGA felt."	Solvent cast	UV-radiation	−20 °C	Unmodified	NA	3	1	NR	NR	2 weeks	NA	Inferior Vena Cava	NR	NR	NR	NR	not used	NR	10	Mouse	NR	Female	6-8 weeks	NR	NR	NA	NR	NR	NR	NR	NR	10	NR	NR	NR	NR	NR	NR	NR	NR	NR	NR
Melchiorri2016-1a	Melchiorri	2016	Adv Healthc Mater	24	1a	Yes	PPF (UV100) - UV crosslinking with 100 flashes (UV100)	3D Print	ethylene oxide sterilization	NR	NA	NA	3	1	NR	500	3 months	NA	Inferior Vena Cava	intraperitoneal injection of ketamine (100mg/kg) and xylazine (10mg/kg)	pre-anesthetic: ketoprofen(5 mg/kg)	NR	None	None	NR	6	Mouse	C.B-17 SCID/bg	Female	8-10 weeks	18-30g	SCID/bg	NR	100	0	0	Remained patent	6	6	"Color Doppler ultrasound confirmed graft patency in all animals of both groups."	No thrombosis	no stenosis	NR	Reported	Reported	NR	Reported	Reported	Reported
Melchiorri2016-1b	Melchiorri	2016	Adv Healthc Mater	24	1b	Yes	PPF (UV100) - UV crosslinking with 100 flashes (UV100)	3D Print	ethylene oxide sterilization	NR	NA	NA	3	1	NR	500	6 months	NA	Inferior Vena Cava	intraperitoneal injection of ketamine (100mg/kg) and xylazine (10mg/kg)	pre-anesthetic: ketoprofen(5 mg/kg)	NR	None	None	NR	6	Mouse	C.B-17 SCID/bg	Female	8-10 weeks	18-30g	SCID/bg	NR	100	0	0	Remained patent	6	6	"Color Doppler ultrasound confirmed graft patency in all animals of both groups."	No thrombosis	no stenosis	NR	Reported	Reported	NR	Reported	Reported	Reported
Melchiorri2016-2a	Melchiorri	2016	Adv Healthc Mater	24	2a	Yes	PPF (UV500) - UV crosslinking with 500 flashes (UV500)	3D Print	ethylene oxide sterilization	NR	NA	NA	3	1	NR	500	3 months	NA	Inferior Vena Cava	intraperitoneal injection of ketamine (100mg/kg) and xylazine (10mg/kg)	pre-anesthetic: ketoprofen(5 mg/kg)	NR	None	None	NR	6	Mouse	C.B-17 SCID/bg	Female	8-10 weeks	18-30g	SCID/bg	NR	100	0	0	Remained patent	6	6	"Color Doppler ultrasound confirmed graft patency in all animals of both groups."	No thrombosis	no stenosis	NR	Reported	Reported	NR	Reported	Reported	Reported
Melchiorri2016-2b	Melchiorri	2016	Adv Healthc Mater	24	2b	Yes	PPF (UV500) - UV crosslinking with 500 flashes (UV500)	3D Print	ethylene oxide sterilization	NR	NA	NA	3	1	NR	500	6 months	NA	Inferior Vena Cava	intraperitoneal injection of ketamine (100mg/kg) and xylazine (10mg/kg)	pre-anesthetic: ketoprofen(5 mg/kg)	NR	None	None	NR	6	Mouse	C.B-17 SCID/bg	Female	8-10 weeks	18-30g	SCID/bg	NR	100	0	0	Remained patent	6	6	"Color Doppler ultrasound confirmed graft patency in all animals of both groups."	No thrombosis	no stenosis	NR	Reported	Reported	NR	Reported	Reported	Reported
Miyake1984-1a	Miyake	1984	microsurgery	exp2:20	1a	Yes	PVA	NR	NR	NR	NA	NA	18	0.8-0.9	burst strength:19 kg/cm2, elongation at break:144%	200-400	1 week	NA	right common carotid artery	intraperitoneal injection of pentobarbital (60mg/kg)	NR	a small amount of antibiotic (cephalosportin was applied to the operated wound. (after was left open for 2 hours...)	None	None		10	Rat	Wistar	Male	NR	400 gm	NR	NR	NR	NR	NR	0.8	8	10	"the patency of the grafts was determined by Akland's method[ref] … In the followup periods the patency of the artificial vessels was examined by reopening the closed skin" --> Acland R: Signs of patency in small vessel anastomosis. Surgery 12:744748, 1972	NR	NR	NR	NR	NR	NR	NR	NR	NR
Miyake1984-1b	Miyake	1984	microsurgery	exp2:20	1b	Yes	PVA	NR	NR	NR	NA	NA	18	0.8-0.9	burst strength:19 kg/cm2, elongation at break:144%	200-400	1 month	NA	right common carotid artery	intraperitoneal injection of pentobarbital (60mg/kg)	NR	a small amount of antibiotic (cephalosportin was applied to the operated wound. (after was left open for 2 hours...)	None	None		10	Rat	Wistar	Male	NR	400 gm	NR	NR	NR	NR	NR	0.7	7	10	"the patency of the grafts was determined by Akland's method[ref] … In the followup periods the patency of the artificial vessels was examined by reopening the closed skin" --> Acland R: Signs of patency in small vessel anastomosis. Surgery 12:744748, 1972	NR	NR	NR	NR	NR	NR	NR	Reported	NR
Miyake1984-2	Miyake	1984	microsurgery	exp1:20	2	No	PLCL poly (L-lactide-co-ε-caprolactone)	NR	NR	NR	NA	NA	18	0.8-1.0	NR	NR	?	NA	right common carotid artery	intraperitoneal injection of pentobarbital (60mg/kg)	NR	NR	NR	NR		NR	Rat	Wistar	Male	NR	400 gm	NR	NR	NR	NR	NR	all occluded wihtin 30 min.	NR	NR		occluded through trombus formation	NR	NR	NR	NR	NR	NR	NR	NR
Miyake1984-3	Miyake	1984	microsurgery	exp1:20	3	No	PLCL poly (L-lactide-co-ε-caprolactone)	NR	NR	NR	NA	NA	18	0.8-1.0	NR	NR	?	NA	right common carotid artery	intraperitoneal injection of pentobarbital (60mg/kg)	NR	NR	NR	NR		NR	Rat	Wistar	Male	NR	400 gm	NR	NR	NR	NR	NR	patent for more than 24 hours	NR	NR		NR	NR	NR	NR	NR	NR	NR	NR	NR
Miyake1984-4	Miyake	1984	microsurgery	exp1:20	4	No	PLCL poly (L-lactide-co-ε-caprolactone)	NR	NR	NR	NA	NA	18	0.8-1.0	NR	NR	?	NA	right common carotid artery	intraperitoneal injection of pentobarbital (60mg/kg)	NR	NR	NR	NR		NR	Rat	Wistar	Male	NR	400 gm	NR	NR	NR	NR	NR	all occluded within 30 min.	NR	NR		occluded through trombus formation	NR	NR	NR	NR	NR	NR	NR	NR
Miyake1984-5	Miyake	1984	microsurgery	exp1:20	5	No	PLCL poly (L-lactide-co-ε-caprolactone)	NR	NR	NR	NA	NA	18	0.8-1.0	NR	NR	?	NA	right common carotid artery	intraperitoneal injection of pentobarbital (60mg/kg)	NR	NR	NR	NR		NR	Rat	Wistar	Male	NR	400 gm	NR	NR	NR	NR	NR	patent for more than 7 days	NR	NR		NR	NR	NR	NR	NR	NR	NR	NR	NR
Mrowczynski2014-1	Mrowczynski	2014	jjvs	11	1	Yes	PCL	Electrospun	Gamma radiation 25 kGy	NR	NA	NA	80	4	NR	500	1 month	NR	bilaterally carotid artery	2% isoflurane, 4 mg pancuronium bromide, and 0.5 mg/kg/min fentanyl	daily oral dose of aspirin (10 mg/kg) for 1 month	NR	heparinized 10000 IU	Daily clopidogrel (3 mg/kg) during the 1 month following surgery.	NR	5	Pig	Land race	Male	NR	34.2+/-4.9 kg	NR	NR	1	0	The second occlusion was due to an evident technical failure, and therefore this graft was excluded from the analysis (PCL group; n ¼ 9)	78% (7/9). Intwo pigs from the PCL group, two intraoperative occlusionsoccurred. One perioperative occlusion was noteddespite good technical conditions for the anastomosis.	7	9	"Doppler ultrasound (1 and 4 weeks) and a selective carotid angiography (4 weeks) were performed to assess patency."	There was no significant difference concerning the percent of thrombus coverage between both groups (P ¼ .22), but again the PCL group showed higher maximal values (Figs 6, C and 7, E and F). Thrombus presence was related to the appearance of a prosthetic kink in the two grafts from the PCL group, and for one, it resulted in total occlusion.	The intergroup difference in average thickness of IH was not statistically significant, but higher maximal values of this parameter were found in the PCL group (198 6 104 vs 159 6 57 mm2/mm	NR	Reported	NR	Reported	Reported	Reported	Reported
Mrowczynski2014-2	Mrowczynski	2014	jjvs	11	2	No	PLCL poly (L-lactide-co-ε-caprolactone)	NR	NR	NR	NA	NA	80	4	NR	NR	1 month	NR	unilaterally carotid artery	2% isoflurane, 4 mg pancuronium bromide, and 0.5 mg/kg/min fentanyl	daily oral dose of aspirin (10 mg/kg) for 1 month	NR	heparinized 10000 IU	Daily clopidogrel (3 mg/kg) during the 1 month following surgery.	NR	6	Pig	Land race	Male	NR	34.2+/-4.9 kg	NR	NR	1	0	0	67% (4/6)	4	6		There was no significant difference concerning the percent of thrombus coverage between both groups (P ¼ .22), but again the PCL group showed higher maximal values (Figs 6, C and 7, E and F). Thrombus presence was related to the appearance of a prosthetic kink in the two grafts from the PCL group, and for one, it resulted in total occlusion.	The intergroup difference in average thickness of IH was not statistically significant, but higher maximal values of this parameter were found in the PCL group (198 6 104 vs 159 6 57 mm2/mm	NR	NR	NR	Reported	Reported	Reported	NR
Mun2013-1a	Mun	2013	Journal of Bioactive and Compatible Polymers	NR	1a	Yes	PLCL poly (L-lactide-co-ε-caprolactone)	gel spin and inner coating method	70% ethanol	NR	treated with 25 μg/mL bovine plasma fibronectin solution for 4 h and then 0.1% collagen type I for 4 h to form an outer coating on the scaffold.	NA	50	6	NR	1200	4 weeks	NA	Abdominal Aorta	Propofol (6mg/kg) and morcuron (1ml/10 kg)	NR	Cefazolin (20 mg/kg) twice daily for 5 days	heparin 50 u/kg	NR	NR	NR	Dog	Mongrel	Male	NR	25 kg	NR	NR	NR	NR	NR	1	NR	NR	"The blood flow was measured with an ultrasonograph (ATL, WA, USA) of the abdomen. Then, after exposure of the femoral artery, contrast dye (Ultravist370; Schering, Seoul, Korea) was injected into the femoral artery, and angiograms were obtained."	No signs	NR	NR	Reported	Reported	NR	Reported	Reported	Reported
Mun2013-1b	Mun	2013	Journal of Bioactive and Compatible Polymers	NR	1b	Yes	PLCL poly (L-lactide-co-ε-caprolactone)	gel spin and inner coating method	70% ethanol	NR	treated with 25 μg/mL bovine plasma fibronectin solution for 4 h and then 0.1% collagen type I for 4 h to form an outer coating on the scaffold.	NA	50	6	NR	1200	8 weeks	NA	Abdominal Aorta	Propofol (6mg/kg) and morcuron (1ml/10 kg)	NR	Cefazolin (20 mg/kg) twice daily for 5 days	heparin 50 u/kg	NR	NR	NR	Dog	Mongrel	Male	NR	25 kg	NR	NR	NR	NR	NR	1	NR	NR	"The blood flow was measured with an ultrasonograph (ATL, WA, USA) of the abdomen. Then, after exposure of the femoral artery, contrast dye (Ultravist370; Schering, Seoul, Korea) was injected into the femoral artery, and angiograms were obtained."	No signs	NR	NR	Reported	Reported	NR	Reported	Reported	Reported
Mun2013-1c	Mun	2013	Journal of Bioactive and Compatible Polymers	NR	1c	Yes	PLCL poly (L-lactide-co-ε-caprolactone)	gel spin and inner coating method	70% ethanol	NR	treated with 25 μg/mL bovine plasma fibronectin solution for 4 h and then 0.1% collagen type I for 4 h to form an outer coating on the scaffold.	NA	50	6	NR	1200	6 months	NA	Abdominal Aorta	Propofol (6mg/kg) and morcuron (1ml/10 kg)	NR	Cefazolin (20 mg/kg) twice daily for 5 days	heparin 50 u/kg	NR	NR	NR	Dog	Mongrel	Male	NR	25 kg	NR	NR	NR	NR	NR	1	NR	NR	"The blood flow was measured with an ultrasonograph (ATL, WA, USA) of the abdomen. Then, after exposure of the femoral artery, contrast dye (Ultravist370; Schering, Seoul, Korea) was injected into the femoral artery, and angiograms were obtained."	No signs	NR	NR	Reported	Reported	Reported	Reported	Reported	Reported
Mun2013-1d	Mun	2013	Journal of Bioactive and Compatible Polymers	NR	1d	Yes	PLCL poly (L-lactide-co-ε-caprolactone)	gel spin and inner coating method	70% ethanol	NR	treated with 25 μg/mL bovine plasma fibronectin solution for 4 h and then 0.1% collagen type I for 4 h to form an outer coating on the scaffold.	NA	50	6	NR	1200	1y	NA	Abdominal Aorta	Propofol (6mg/kg) and morcuron (1ml/10 kg)	NR	Cefazolin (20 mg/kg) twice daily for 5 days	heparin 50 u/kg	NR	NR	NR	Dog	Mongrel	Male	NR	25 kg	NR	NR	NR	NR	NR	1	NR	NR	"The blood flow was measured with an ultrasonograph (ATL, WA, USA) of the abdomen. Then, after exposure of the femoral artery, contrast dye (Ultravist370; Schering, Seoul, Korea) was injected into the femoral artery, and angiograms were obtained."	No signs	NR	NR	Reported	Reported	Reported	Reported	Reported	Reported
Muylaert2016-1a	Muylaert	2016	Biomaterials	18	1a	Yes	CE-UPy-PLLCL	Electrospun	NR	NR	UPy-SDF1a(R) peptide	GoreTex (anastomosis and around graf; prevent ingrowth transmural and transanastomotic)	NR	2.1	NR	NR	1 day	NA	Abdominal Aorta	NR	NR	NR	NR	NR	NR	3	Rat	Sprague Dawley	Male	NR	350-450g	NR	NR	NR	NR	NR	NR	NR	3	NR	NR	NR	NR	NR	NR	NR	Reported	NR	NR
Muylaert2016-1b	Muylaert	2016	Biomaterials	18	1b	Yes	CE-UPy-PLLCL	Electrospun	NR	NR	UPy-SDF1a(R) peptide	GoreTex (anastomosis and around graf; prevent ingrowth transmural and transanastomotic)	NR	2.1	NR	NR	7 days	NA	Abdominal Aorta	NR	NR	NR	NR	NR	NR	3	Rat	Sprague Dawley	Male	NR	350-450g	NR	NR	NR	NR	NR	NR	NR	3	NR	NR	NR	NR	NR	NR	NR	Reported	NR	NR
Muylaert2016-2a	Muylaert	2016	Biomaterials	18	2a	Yes	CE-UPy-PLLCL	Electrospun	NR	NR	UPy-SDF1a(NR) peptide	GoreTex (anastomosis and around graf; prevent ingrowth transmural and transanastomotic)	NR	2.1	NR	NR	1 day	NA	Abdominal Aorta	NR	NR	NR	NR	NR	NR	3	Rat	Sprague Dawley	Male	NR	350-450g	NR	NR	NR	NR	NR	NR	NR	3	NR	NR	NR	NR	NR	NR	NR	Reported	NR	NR
Muylaert2016-2b	Muylaert	2016	Biomaterials	18	2b	Yes	CE-UPy-PLLCL	Electrospun	NR	NR	UPy-SDF1a(NR) peptide	GoreTex (anastomosis and around graf; prevent ingrowth transmural and transanastomotic)	NR	2.1	NR	NR	7 days	NA	Abdominal Aorta	NR	NR	NR	NR	NR	NR	3	Rat	Sprague Dawley	Male	NR	350-450g	NR	NR	NR	NR	NR	NR	NR	3	NR	NR	NR	NR	NR	NR	NR	Reported	NR	NR
Muylaert2016-3a	Muylaert	2016	Biomaterials	18	3a	Yes	CE-UPy-PLLCL	Electrospun	NR	NR	"pristine material'"	GoreTex (anastomosis and around graf; prevent ingrowth transmural and transanastomotic)	NR	2.1	NR	NR	1 day	NA	Abdominal Aorta	NR	NR	NR	NR	NR	NR	3	Rat	Sprague Dawley	Male	NR	350-450g	NR	NR	NR	NR	NR	NR	NR	3	NR	NR	NR	NR	NR	NR	NR	Reported	NR	NR
Muylaert2016-3b	Muylaert	2016	Biomaterials	18	3b	Yes	CE-UPy-PLLCL	Electrospun	NR	NR	"pristine material'"	GoreTex (anastomosis and around graf; prevent ingrowth transmural and transanastomotic)	NR	2.1	NR	NR	7 days	NA	Abdominal Aorta	NR	NR	NR	NR	NR	NR	3	Rat	Sprague Dawley	Male	NR	350-450g	NR	NR	NR	NR	NR	NR	NR	3	NR	NR	NR	NR	NR	NR	NR	Reported	NR	NR
Naito2014-1a	Naito	2014	ten.tea	60	1a	Yes	PGA + P(CL/LA) sealent "nonwoven (poly)- glycolic acid (PGA) felt and coated with a copolymer sealant solution of e-caprolactone and L-lactide (P[CL/LA])"	Nonwoven	NR	NR	NA	NA	3	0.9	NR	300	2 weeks	NA	Inferior Vena Cava	NR	NR	NR	NR	NR	NR	12	Mouse	CB-17 SCID beige	Female	~8 weeks	NR	SCID/bg	NR	NR	NR	NR	1	12	12	"graft patency was assessed in vivo using a high-frequency ultrasound biomicroscopy system (Vevo 770; Visualsonics) equipped with a RMV-704 transducer."	NR	no stenosis	NR	Reported	Reported	Reported	Reported	NR	Reported
Naito2014-1b	Naito	2014	ten.tea	60	1b	Yes	PLCL poly (L-lactide-co-ε-caprolactone)	Nonwoven	NR	NR	NA	NA	3	0.9	NR	300	6 weeks	NA	Inferior Vena Cava	NR	NR	NR	NR	NR	NR	12	Mouse	CB-17 SCID beige	Female	~8 weeks	NR	SCID/bg	NR	NR	NR	NR	1	12	12	"graft patency was assessed in vivo using a high-frequency ultrasound biomicroscopy system (Vevo 770; Visualsonics) equipped with a RMV-704 transducer."	NR	no stenosis	NR	Reported	Reported	Reported	NR	NR	Reported
Naito2014-1c	Naito	2014	ten.tea	60	1c	Yes	PGA + P(CL/LA) sealent	Nonwoven	NR	NR	NA	NA	3	0.9	NR	300	12 weeks	NA	Inferior Vena Cava	NR	NR	NR	NR	NR	NR	12	Mouse	CB-17 SCID beige	Female	~8 weeks	NR	SCID/bg	NR	NR	NR	NR	1	12	12	"graft patency was assessed in vivo using a high-frequency ultrasound biomicroscopy system (Vevo 770; Visualsonics) equipped with a RMV-704 transducer."	NR	no stenosis	NR	Reported	Reported	Reported	NR	NR	Reported
Naito2014-1d	Naito	2014	ten.tea	60	1d	Yes	PGA + P(CL/LA) sealent	Nonwoven	NR	NR	NA	NA	3	0.9	NR	300	24 weeks	NA	Inferior Vena Cava	NR	NR	NR	NR	NR	NR	12	Mouse	CB-17 SCID beige	Female	~8 weeks	NR	SCID/bg	NR	NR	NR	NR	1	12	12	"graft patency was assessed in vivo using a high-frequency ultrasound biomicroscopy system (Vevo 770; Visualsonics) equipped with a RMV-704 transducer."	NR	no stenosis	NR	Reported	Reported	Reported	NR	NR	Reported
Nottelet2009-1a	Nottelet	2009	jbm.a	9	1a	Yes	PCL	Electrospun	g-radiation (2.5 MRad)	NR	NA	NA	13	2	4.8 Mpa tensile stress	NR	3 weeks	NA	Abdominal aorta	Isoflurane (2%)	NR	NR	NR	NR	NR	3	Rat	Sprague Dawley	Male	NR	350-400g	NR	NR	1	NR	NR	1	3	3	"...were sacrificed after digital subtraction angiography (DSA)."	None	NR	NR	Reported	NR	NR	Reported	Reported	NR
Nottelet2009-1b	Nottelet	2009	jbm.a	9	1b	Yes	PCL	Electrospun	g-radiation (2.5 MRad)	NR	NA	NA	13	2	4.8 Mpa tensile stress	NR	6 weeks	NA	Abdominal aorta	Isoflurane (2%)	NR	NR	NR	NR	NR	3	Rat	Sprague Dawley	Male	NR	350-400g	NR	NR	1	NR	NR	1	3	3	"...were sacrificed after digital subtraction angiography (DSA)."	None	NR	NR	Reported	NR	NR	Reported	Reported	NR
Nottelet2009-1c	Nottelet	2009	jbm.a	9	1c	Yes	PCL	Electrospun	g-radiation (2.5 MRad)	NR	NA	NA	13	2	4.8 Mpa tensile stress	NR	12 weeks	NA	Abdominal aorta	Isoflurane (2%)	NR	NR	NR	NR	NR	3	Rat	Sprague Dawley	Male	NR	350-400g	NR	NR	1	NR	NR	1	3	3	"...were sacrificed after digital subtraction angiography (DSA)."	None	some intima hyperplasia formation was observed in all grafts after 12 weeks (Fig. 8)	NR	Reported	NR	NR	Reported	Reported	NR
Onwuka2017-1	Onwuka	2017	RME	50	1	Yes	PGA + P(CL/LA) sealent "nonwoven polyglycolic acid felt was tubularized around a 19 G stainless steel needle and sealed with a 50:50 copolymer solution of ε-caprolactone and l -lactide (P[CL/LA])"	Non woven	UV light 12h	NR	NA	NA	3	1.1	NR	175	2 weeks	NA	Inferior Vena Cava	cocktail of ketamine (100 mg/kg) and xylazine (10 mg/kg, intraperitoneal).	ketoprofen (5 mg/kg, intraperitoneal), postoperative analgesia with Motrin® (30 mg/kg) in their drinking water for 2 days	NR	NR	NR	NR	25	Mouse	C57BL/ 6 Wild type	Female	8-12weeks	NR	WT	NR	0.96	0	1	0.91	22	24	see figure 2: graft histomorphometry	NR	NR	NR	NR	NR	NR	Reported	Reported	Reported
Onwuka2017-2	Onwuka	2017	RME	50	2	Yes	PGA + P(CL/LA) sealent	Non woven	UV light 12h	NR	NA	NA	3	1.1	NR	175	2 weeks	NA	Inferior Vena Cava	cocktail of ketamine (100 mg/kg) and xylazine (10 mg/kg, intraperitoneal).	ketoprofen (5 mg/kg, intraperitoneal), postoperative analgesia with Motrin® (30 mg/kg) in their drinking water for 2 days	NR	NR	NR	NR	25	Mouse	C57BL/6 PGDF-KO	Female	8-12weeks	NR	Myeloid cell-specific PDGF-B knockout mice (PDGF-KO) were generated using bone marrow transplantation, and scaffolds were implanted as inferior vena cava interposition grafts in either PDGF-KO or wildtype mice.	PGDF-KO	0.96	0	1	0.79	19	24	see figure 2: graft histomorphometry	NR	NR	NR	NR	Reported	NR	Reported	Reported	Reported
Pan2017-1a	Pan	2017	Scientificrep	20	1a	Yes	PCL/PDS	Electrospun (co-electrospun)	NR	NR	NA	NA	11	2	NR	NR	1 month	NA	Abdominal Aorta	chloral hydrate (330 mg/kg body weight)	NR	NR	heparin 100 U/Kg	NR	NR	5	Rat	Sprague Dawley	Male	NR	280-320g	NR	NR	1	NR	NR	5 of 5	5	5	"The patency was measured by color Doppler ultrasound"	None in patent grafts	NR	NR	Reported	Reported	Reported	Reported	Reported	Reported
Pan2017-1b	Pan	2017	Scientificrep	20	1b	Yes	PCL/PDS	Electrospun (co-electrospun)	NR	NR	NA	NA	11	2	NR	NR	3 months	NA	Abdominal Aorta	chloral hydrate (330 mg/kg body weight)	NR	NR	heparin 100 U/Kg	NR	NR	5	Rat	Sprague Dawley	Male	NR	280-320g	NR	NR	1	NR	NR	4 of 5	4	5	"The patency was measured by color Doppler ultrasound"	None in patent grafts	NR	NR	Reported	Reported	Reported	Reported	Reported	Reported
Pan2017-2a	Pan	2017	Scientificrep	20	2a	Yes	PCL	Electrospun	NR	NR	NA	NA	11	2	NR	NR	1 month	NA	Abdominal Aorta	chloral hydrate (330 mg/kg body weight)	NR	NR	heparin 100 U/Kg	NR	NR	5	Rat	Sprague Dawley	Male	NR	280-320g	NR	NR	1	NR	NR	5 of 5	5	5	"The patency was measured by color Doppler ultrasound"	None in patent grafts	NR	NR	Reported	Reported	NR	Reported	Reported	NR
Pan2017-2b	Pan	2017	Scientificrep	20	2b	Yes	PCL	Electrospun	NR	NR	NA	NA	11	2	NR	NR	3 months	NA	Abdominal Aorta	chloral hydrate (330 mg/kg body weight)	NR	NR	heparin 100 U/Kg	NR	NR	5	Rat	Sprague Dawley	Male	NR	280-320g	NR	NR	1	NR	NR	4 of 5	4	5	"The patency was measured by color Doppler ultrasound"	None in patent grafts	NR	NR	Reported	Reported	NR	Reported	Reported	NR
Pektok2008-1a	Pektok	2008	Circulation	30	1a	Yes	PCL	electrospun	Gamma radiation 25 kGy	NR	NA	NA	13	2	tensile stress 4.8 MPa, tensile strain 600%	NR	3 weeks	NA	abdominal aorta	isoflurane 2% mask anesthesia after induction with isoflurane5%	NR	NR	NR	NR	aorta clamp time: 67.9+-1.4 min.	3	Rat	Sprague Dawley	Male	NR	354-450g	NR	NR	1	0	0	1	3	3	"At the conclusion of the follow-up period, patency and structural integrity were evaluated by digital subtraction angiography."	NR	No significant stenosis	NR	Reported	NR	NR	Reported	Reported	Reported
Pektok2008-1b	Pektok	2008	Circulation	30	1b	Yes	PCL	electrospun	Gamma radiation 25 kGy	NR	NA	NA	13	2	tensile stress 4.8 MPa, tensile strain 600%	NR	6 weeks	NA	abdominal aorta	isoflurane 2% mask anesthesia after induction with isoflurane5%	NR	NR	NR	NR	aorta clamp time: 67.9+-1.4 min.	3	Rat	Sprague Dawley	Male	NR	354-450g	NR	NR	1	0	0	1	3	3	"At the conclusion of the follow-up period, patency and structural integrity were evaluated by digital subtraction angiography."	NR	No significant stenosis	NR	Reported	NR	NR	Reported	Reported	Reported
Pektok2008-1c	Pektok	2008	Circulation	30	1c	Yes	PCL	electrospun	Gamma radiation 25 kGy	NR	NA	NA	13	2	tensile stress 4.8 MPa, tensile strain 600%	NR	12 weeks	NA	abdominal aorta	isoflurane 2% mask anesthesia after induction with isoflurane5%	NR	NR	NR	NR	aorta clamp time: 67.9+-1.4 min.	3	Rat	Sprague Dawley	Male	NR	354-450g	NR	NR	1	0	0	1	3	3	"At the conclusion of the follow-up period, patency and structural integrity were evaluated by digital subtraction angiography."	NR	No significant stenosis	NR	Reported	NR	NR	Reported	Reported	Reported
Pektok2008-1d	Pektok	2008	Circulation	30	1d	Yes	PCL	electrospun	Gamma radiation 25 kGy	NR	NA	NA	13	2	tensile stress 4.8 MPa, tensile strain 600%	NR	18 weeks	NA	abdominal aorta	isoflurane 2% mask anesthesia after induction with isoflurane5%	NR	NR	NR	NR	aorta clamp time: 67.9+-1.4 min.	3	Rat	Sprague Dawley	Male	NR	354-450g	NR	NR	1	0	0	1	3	3	"At the conclusion of the follow-up period, patency and structural integrity were evaluated by digital subtraction angiography."	NR	No significant stenosis	NR	Reported	NR	NR	Reported	Reported	Reported
Pektok2008-1e	Pektok	2008	Circulation	30	1e	Yes	PCL	electrospun	Gamma radiation 25 kGy	NR	NA	NA	13	2	tensile stress 4.8 MPa, tensile strain 600%	NR	24 weeks	NA	abdominal aorta	isoflurane 2% mask anesthesia after induction with isoflurane5%	NR	NR	NR	NR	aorta clamp time: 67.9+-1.4 min.	3	Rat	Sprague Dawley	Male	NR	354-450g	NR	NR	1	0	0	1	3	3	"At the conclusion of the follow-up period, patency and structural integrity were evaluated by digital subtraction angiography."	NR	No significant stenosis	NR	Reported	Reported	NR	Reported	Reported	Reported
Pektok2008-2	Pektok	2008	Circulation	30	2	No	PTFE	NR	ethylene oxide	NR	NA	NA	13	2	NR	NR	3-6-12-18-24 weeks	NA	abdominal aorta	isoflurane 2% mask anesthesia after induction with isoflurane5%	NR	NR	NR	NR	aorta clamp time: 72.1+-3.5 min	15(3 per timepoint)	Rat	Sprague Dawley	Male	NR	354-450g	NR	NR	1	0	0	1	15	15(3 per timepoint)		NR	stenotic lesion in midgraft region in 1 graft of 18 weeks and 1 at 24 weeks.	NR	Reported	NR	NR	Reported	Reported	NR
Pepper2017-1	Pepper	2017	JCardiovascTransRes	8	1	Yes	PGA + PCLA coated	knitted	NR	NR	NA	NA	13	12 to 20	NR	1000	6 months	BM-MNCs (1h seeding)	thoracic caudal vena cava	isoflurane	NR	NR	NR	NR	NR	2	Sheep	NR	Female	juvenile	22-28kg	NR	NR	25% (overall)	6 of 8 (overall)	0	NR	NR	2	IVUS and angiography	4 of 8	stenosis 4 of 8	NR	Reported	Reported	Reported	NR	Reported	NR
Pepper2017-2	Pepper	2017	JCardiovascTransRes	8	2	No	PGA + PCLA coated	knitted	NR	NR	NA	NA	13	12 to 20	NR	1000	6 months	BM-MNCs (24h seeding)	thoracic caudal vena cava	isoflurane	NR	NR	NR	NR	NR	2	Sheep	NR	NR	juvenile	22-28kg	NR	NR	25% (overall)	6 of 8 (overall)	0	NR	NR	2		4 of 8	stenosis 4 of 8	NR	Reported	Reported	Reported	NR	Reported	NR
Pepper2017-3	Pepper	2017	JCardiovascTransRes	8	3	Yes	PGA + PCLA coated	knitted	NR	NR	NA	NA	13	12 to 20	NR	1000	6 months	None	thoracic caudal vena cava	isoflurane	NR	NR	NR	NR	NR	4	Sheep	NR	Female	juvenile	22-28kg	NR	NR	25% (overall)	6 of 8 (overall)	0	NR	NR	4	IVUS and angiography	4 of 8	stenosis 4 of 8	NR	Reported	Reported	Reported	NR	Reported	NR
Pham1988-1a	Pham	1988	SurgForum	22	1a	Yes	PG910	woven	NR	NR	NA	NA	10	4	NR	NR	0d	NA	infrarenal aorta	NR	NR	NR	NR	NR	NR	3	Rabbit	New Zealand White white	NR	Adult	NR	NR	NR	unclear? 22 and 3 additional aneurysms?	3 additional aneurysms were not included in this study	NR	no occlusions	3	3	NR	No occlusions	No stenosis	NR	Reported	NR	Reported	NR	NR	NR
Pham1988-1b	Pham	1988	SurgForum	22	1b	Yes	PG910	woven	NR	NR	NA	NA	10	4	NR	NR	7d	NA	infrarenal aorta	NR	NR	NR	NR	NR	NR	4	Rabbit	New Zealand White white	NR	Adult	NR	NR	NR	unclear? 22 and 3 additional aneurysms?	3 additional aneurysms were not included in this study	NR	no occlusions	4	4	NR	No occlusions	No stenosis	NR	Reported	Reported	Reported	Reported	NR	NR
Pham1988-1c	Pham	1988	SurgForum	22	1c	Yes	PG910	woven	NR	NR	NA	NA	10	4	NR	NR	14d	NA	infrarenal aorta	NR	NR	NR	NR	NR	NR	3	Rabbit	New Zealand White white	NR	Adult	NR	NR	NR	unclear? 22 and 3 additional aneurysms?	3 additional aneurysms were not included in this study	NR	no occlusions	3	3	NR	No occlusions	No stenosis	NR	Reported	NR	Reported	NR	NR	NR
Pham1988-1d	Pham	1988	SurgForum	22	1d	Yes	PG910	woven	NR	NR	NA	NA	10	4	NR	NR	21-28d	NA	infrarenal aorta	NR	NR	NR	NR	NR	NR	3	Rabbit	New Zealand White white	NR	Adult	NR	NR	NR	unclear? 22 and 3 additional aneurysms?	3 additional aneurysms were not included in this study	NR	no occlusions	3	3	NR	No occlusions	No stenosis	NR	Reported	NR	Reported	Reported	Reported	NR
Pham1988-1e	Pham	1988	SurgForum	22	1e	Yes	PG910	woven	NR	NR	NA	NA	10	4	NR	NR	42d	NA	infrarenal aorta	NR	NR	NR	NR	NR	NR	3	Rabbit	New Zealand White white	NR	Adult	NR	NR	NR	unclear? 22 and 3 additional aneurysms?	3 additional aneurysms were not included in this study	NR	no occlusions	3	3	NR	No occlusions	No stenosis	NR	Reported	NR	Reported	NR	NR	NR
Pham1988-1f	Pham	1988	SurgForum	22	1f	Yes	PG910	woven	NR	NR	NA	NA	10	4	NR	NR	96-115d	NA	infrarenal aorta	NR	NR	NR	NR	NR	NR	2	Rabbit	New Zealand White white	NR	Adult	NR	NR	NR	unclear? 22 and 3 additional aneurysms?	3 additional aneurysms were not included in this study	NR	no occlusions	2	2	NR	No occlusions	No stenosis	NR	Reported	Reported	Reported	NR	NR	NR
Pham1988-1g	Pham	1988	SurgForum	22	1g	Yes	PG910	woven	NR	NR	NA	NA	10	4	NR	NR	208-253d	NA	infrarenal aorta	NR	NR	NR	NR	NR	NR	4	Rabbit	New Zealand White white	NR	Adult	NR	NR	NR	unclear? 22 and 3 additional aneurysms?	3 additional aneurysms were not included in this study	NR	no occlusions	4	4	NR	No occlusions	No stenosis	NR	Reported	NR	Reported	NR	NR	NR
Pham1988-2	Pham	1988	SurgForum	?	2	No	control grafts	NR	NR	NR	NR	NR	NR	NR	NR	NR	NR	NR	NR	NR	NR	NR	NR	NR	NR	NR	NR	NR	NR	NR	NR	NR	NR	NR	NR	NR	NR		NR		NR	NR	NR	NR	NR	NR	NR	NR	NR
Popryadukhin2017-1a	Popryadukhin	2017	IJBM	42	1a	Yes	PLLA	electrospun	NR	NR	NA	NA	5	1.1	NR	320	1 week	NA	infrarenal aorta	1.5%isoflurane, 3%isoflurane	NR	NR	None	NR	50 min	6	Rat	albino wistar	Female	NR	350g	NR	NR	1	NA	NA	all passable	6	6	"Angiographic studies were carried out with the aid of a Philips Allura Xper FD 20 setup (Netherlands) after open puncture of rats abdominal aorta in the area above prosthesis zone"	NR	NR	NR	NR	NR	NR	Reported	Reported	Reported
Popryadukhin2017-1b	Popryadukhin	2017	IJBM	42	1b	Yes	PLLA	electrospun	NR	NR	NA	NA	5	1.1	NR	320	4 weeks	NA	infrarenal aorta	1.5%isoflurane, 3%isoflurane	NR	NR	None	NR	50 min	6	Rat	albino wistar	Female	NR	350g	NR	NR	1	NA	NA	all passable	6	6	"Angiographic studies were carried out with the aid of a Philips Allura Xper FD 20 setup (Netherlands) after open puncture of rats abdominal aorta in the area above prosthesis zone"	NR	no sign of hyperplasia of neointima	NR	NR	Reported	NR	Reported	Reported	Reported
Popryadukhin2017-1c	Popryadukhin	2017	IJBM	42	1c	Yes	PLLA	electrospun	NR	NR	NA	NA	5	1.1	NR	320	12 weeks	NA	infrarenal aorta	1.5%isoflurane, 3%isoflurane	NR	NR	None	NR	50 min	6	Rat	albino wistar	Female	NR	350g	NR	NR	1	NA	NA	4 of 6	4	6	"Angiographic studies were carried out with the aid of a Philips Allura Xper FD 20 setup (Netherlands) after open puncture of rats abdominal aorta in the area above prosthesis zone"	2 of 6 grafts became thrombosed	NR	NR	NR	Reported	NR	Reported	Reported	Reported
Popryadukhin2017-1d	Popryadukhin	2017	IJBM	42	1d	Yes	PLLA	electrospun	NR	NR	NA	NA	5	1.1	NR	320	24 weeks	NA	infrarenal aorta	1.5%isoflurane, 3%isoflurane	NR	NR	None	NR	50 min	6	Rat	albino wistar	Female	NR	350g	NR	NR	1	NA	NA	all passable	6	6	"Angiographic studies were carried out with the aid of a Philips Allura Xper FD 20 setup (Netherlands) after open puncture of rats abdominal aorta in the area above prosthesis zone"	NR	NR	NR	NR	Reported	NR	Reported	Reported	Reported
Popryadukhin2017-1f	Popryadukhin	2017	IJBM	42	1f	Yes	PLLA	electrospun	NR	NR	NA	NA	5	1.1	NR	320	48 weeks	NA	infrarenal aorta	1.5%isoflurane, 3%isoflurane	NR	NR	None	NR	50 min	6	Rat	albino wistar	Female	NR	350g	NR	NR	1	NA	NA	5 of 6	5	6	"Angiographic studies were carried out with the aid of a Philips Allura Xper FD 20 setup (Netherlands) after open puncture of rats abdominal aorta in the area above prosthesis zone"	1 of 6 grafts contained a thrombus and was impassable.		NR	NR	Reported	NR	Reported	Reported	Reported
Popryadukhin2017-1g	Popryadukhin	2017	IJBM	42	1g	Yes	PLLA	electrospun	NR	NR	NA	NA	5	1.1	NR	320	56 weeks	NA	infrarenal aorta	1.5%isoflurane, 3%isoflurane	NR	NR	None	NR	50 min	6	Rat	albino wistar	Female	NR	350g	NR	NR	1	NA	NA	all passable	6	6	"Angiographic studies were carried out with the aid of a Philips Allura Xper FD 20 setup (Netherlands) after open puncture of rats abdominal aorta in the area above prosthesis zone"	NR	in 1 sample uniform hyperplasia of the intima was revealed	NR	Reported	Reported	NR	Reported	Reported	Reported
Popryadukhin2017-1h	Popryadukhin	2017	IJBM	42	1h	Yes	PLLA	electrospun	NR	NR	NA	NA	5	1.1	NR	320	64 weeks	NA	infrarenal aorta	1.5%isoflurane, 3%isoflurane	NR	NR	None	NR	50 min	6	Rat	albino wistar	Female	NR	350g	NR	NR	1	NA	NA	all passable	6	6	"Angiographic studies were carried out with the aid of a Philips Allura Xper FD 20 setup (Netherlands) after open puncture of rats abdominal aorta in the area above prosthesis zone"	NR	NR	NR	Reported	Reported	NR	Reported	Reported	Reported
Reinhardt2019-1a	Reinhardt	2019	RegenrativeMedicine	57	1a	Yes	PGA/PCLA "non woven polymer felt and copolymer sealant solution"	scaffold fabrication using the dual cylinder chamber system (Scaffolds were constructed from a biodegradable polymer felt and copolymer sealant solution)	UV light for 12 h	NR	NA	NA	3	0.91	NR	300	1 day	NA	abdominal inferior vena cava interposition grafts	100 mg/kg ketamine, 10 mg/kg xylazine and 5 mg/kg ketoprofen administered by intraperitoneal injection	post-operative analgesic for 48 h (ibuprofen, 30 mg/kg, drinking water	NR	Throughout surgery, anticoagulation was provided by approximately 0.75 ml of 100 U/ml of heparin by bathing the abdominal cavity and sites of anastomosis	NR	NR	18	Mouse	C57BL/6 mice	Female	8–12-weeks	NR	NR	NA	(15/18) *survival not mentioned, but calculated based on number from M&M and patency results from table 2	(1/15) occluded	3	93% (14/15)	14	15	"To determine the fate of mural thrombi, additional scaffolds were implanted for 3, 5, 7, 10 and 14 days. The overall patency rate for these implants was 63%, markedly lower than for the 1 day implants (93%) and the historical average for this scaffold design (Table 2). This lower patency rate was due to occlusive thrombosis shortly after scaffold implantation. The data presented herein will be o…	All scaffolds explanted at day 1 contained a platelet-rich mural thrombus. Also strong vWF signal luminal thrombus	although this study did not confirm or rule out the possibility of intimal hyperplasia contributing to stenosis, the prominence of thrombosis and demonstrated remodeling suggests that intimal hyperplasia is secondary to thrombosis as a cause of stenosis in this murine model during the first 2 weeks	NR	NR	Reported	NR	Reported	Reported	Reported
Reinhardt2019-1b	Reinhardt	2019	RegenrativeMedicine	57	1b	Yes	PGA/PCLA	scaffold fabrication using the dual cylinder chamber system (Scaffolds were constructed from a biodegradable polymer felt and copolymer sealant solution)	UV light for 12 h	NR	NA	NA	3	0.91	NR	300	3 days	NA	abdominal inferior vena cava interposition grafts	100 mg/kg ketamine, 10 mg/kg xylazine and 5 mg/kg ketoprofen administered by intraperitoneal injection	post-operative analgesic for 48 h (ibuprofen, 30 mg/kg, drinking water	NR	Throughout surgery, anticoagulation was provided by approximately 0.75 ml of 100 U/ml of heparin by bathing the abdominal cavity and sites of anastomosis	NR	NR	9	Mouse	C57BL/6 mice	Female	8–12-weeks	NR	NR	NA	(5/9) *survival not mentioned, but calculated based on number from M&M and patency results from table 2	(1/5) occluded	4	80%(4/5)	4	5	"To determine the fate of mural thrombi, additional scaffolds were implanted for 3, 5, 7, 10 and 14 days. The overall patency rate for these implants was 63%, markedly lower than for the 1 day implants (93%) and the historical average for this scaffold design (Table 2). This lower patency rate was due to occlusive thrombosis shortly after scaffold implantation. The data presented herein will be o…	strong vWF signal luminal thombos	although this study did not confirm or rule out the possibility of intimal hyperplasia contributing to stenosis, the prominence of thrombosis and demonstrated remodeling suggests that intimal hyperplasia is secondary to thrombosis as a cause of stenosis in this murine model during the first 2 weeks	NR	NR	Reported	NR	Reported	Reported	Reported
Reinhardt2019-1c	Reinhardt	2019	RegenrativeMedicine	57	1c	Yes	PGA/PCLA	scaffold fabrication using the dual cylinder chamber system (Scaffolds were constructed from a biodegradable polymer felt and copolymer sealant solution)	UV light for 12 h	NR	NA	NA	3	0.91	NR	300	5 days	NA	abdominal inferior vena cava interposition grafts	101 mg/kg ketamine, 10 mg/kg xylazine and 5 mg/kg ketoprofen administered by intraperitoneal injection	post-operative analgesic for 48 h (ibuprofen, 30 mg/kg, drinking water	NR	Throughout surgery, anticoagulation was provided by approximately 0.75 ml of 100 U/ml of heparin by bathing the abdominal cavity and sites of anastomosis	NR	NR	9	Mouse	C57BL/6 mice	Female	8–12-weeks	NR	NR	NA	(9/9) *survival not mentioned, but calculated based on number from M&M and patency results from table 2	(4/9) occluded	0	56%(5/9)	5	9	"To determine the fate of mural thrombi, additional scaffolds were implanted for 3, 5, 7, 10 and 14 days. The overall patency rate for these implants was 63%, markedly lower than for the 1 day implants (93%) and the historical average for this scaffold design (Table 2). This lower patency rate was due to occlusive thrombosis shortly after scaffold implantation. The data presented herein will be o…	degrading mural thrombus	although this study did not confirm or rule out the possibility of intimal hyperplasia contributing to stenosis, the prominence of thrombosis and demonstrated remodeling suggests that intimal hyperplasia is secondary to thrombosis as a cause of stenosis in this murine model during the first 2 weeks	NR	NR	Reported	NR	Reported	Reported	Reported
Reinhardt2019-1d	Reinhardt	2019	RegenrativeMedicine	57	1d	Yes	PGA/PCLA	scaffold fabrication using the dual cylinder chamber system (Scaffolds were constructed from a biodegradable polymer felt and copolymer sealant solution)	UV light for 12 h	NR	NA	NA	3	0.91	NR	300	7 days	NA	abdominal inferior vena cava interposition grafts	102 mg/kg ketamine, 10 mg/kg xylazine and 5 mg/kg ketoprofen administered by intraperitoneal injection	post-operative analgesic for 48 h (ibuprofen, 30 mg/kg, drinking water	NR	Throughout surgery, anticoagulation was provided by approximately 0.75 ml of 100 U/ml of heparin by bathing the abdominal cavity and sites of anastomosis	NR	NR	7	Mouse	C57BL/6 mice	Female	8–12-weeks	NR	NR	NA	(7/7) *survival not mentioned, but calculated based on number from M&M and patency results from table 2	(4/7) occluded	0	43% (3/7)	3	7	"To determine the fate of mural thrombi, additional scaffolds were implanted for 3, 5, 7, 10 and 14 days. The overall patency rate for these implants was 63%, markedly lower than for the 1 day implants (93%) and the historical average for this scaffold design (Table 2). This lower patency rate was due to occlusive thrombosis shortly after scaffold implantation. The data presented herein will be o…	remoddeling thrombus	although this study did not confirm or rule out the possibility of intimal hyperplasia contributing to stenosis, the prominence of thrombosis and demonstrated remodeling suggests that intimal hyperplasia is secondary to thrombosis as a cause of stenosis in this murine model during the first 2 weeks	NR	NR	Reported	NR	Reported	Reported	Reported
Reinhardt2019-1e	Reinhardt	2019	RegenrativeMedicine	57	1e	Yes	PGA/PCLA	scaffold fabrication using the dual cylinder chamber system (Scaffolds were constructed from a biodegradable polymer felt and copolymer sealant solution)	UV light for 12 h	NR	NA	NA	3	0.91	NR	300	10 days	NA	abdominal inferior vena cava interposition grafts	103 mg/kg ketamine, 10 mg/kg xylazine and 5 mg/kg ketoprofen administered by intraperitoneal injection	post-operative analgesic for 48 h (ibuprofen, 30 mg/kg, drinking water	NR	Throughout surgery, anticoagulation was provided by approximately 0.75 ml of 100 U/ml of heparin by bathing the abdominal cavity and sites of anastomosis	NR	NR	5	Mouse	C57BL/6 mice	Female	8–12-weeks	NR	NR	NA	(5/5) *survival not mentioned, but calculated based on number from M&M and patency results from table 2	(2/5) occluded	0	60% (3/5)	3	5	"To determine the fate of mural thrombi, additional scaffolds were implanted for 3, 5, 7, 10 and 14 days. The overall patency rate for these implants was 63%, markedly lower than for the 1 day implants (93%) and the historical average for this scaffold design (Table 2). This lower patency rate was due to occlusive thrombosis shortly after scaffold implantation. The data presented herein will be o…	Carstair's method reveals more intense blue (=collagen).	although this study did not confirm or rule out the possibility of intimal hyperplasia contributing to stenosis, the prominence of thrombosis and demonstrated remodeling suggests that intimal hyperplasia is secondary to thrombosis as a cause of stenosis in this murine model during the first 2 weeks	NR	NR	Reported	NR	Reported	Reported	Reported
Reinhardt2019-1f	Reinhardt	2019	RegenrativeMedicine	57	1f	Yes	PGA/PCLA	scaffold fabrication using the dual cylinder chamber system (Scaffolds were constructed from a biodegradable polymer felt and copolymer sealant solution)	UV light for 12 h	NR	NA	NA	3	0.91	NR	300	14 days	NA	abdominal inferior vena cava interposition grafts	104 mg/kg ketamine, 10 mg/kg xylazine and 5 mg/kg ketoprofen administered by intraperitoneal injection	post-operative analgesic for 48 h (ibuprofen, 30 mg/kg, drinking water	NR	Throughout surgery, anticoagulation was provided by approximately 0.75 ml of 100 U/ml of heparin by bathing the abdominal cavity and sites of anastomosis	NR	NR	9	Mouse	C57BL/6 mice	Female	8–12-weeks	NR	NR	NA	(6/9) *survival not mentioned, but calculated based on number from M&M and patency results from table 2	(1/6) occluded	3	83% (5/6)	5	6	"To determine the fate of mural thrombi, additional scaffolds were implanted for 3, 5, 7, 10 and 14 days. The overall patency rate for these implants was 63%, markedly lower than for the 1 day implants (93%) and the historical average for this scaffold design (Table 2). This lower patency rate was due to occlusive thrombosis shortly after scaffold implantation. The data presented herein will be o…	(Host reaction to the graft was distinct between the scaffold and mural thrombus; the scaffold stimulated an escalating foreign body reaction, whereas the thrombus was quickly remodeled into collagen-rich neotissue.)	although this study did not confirm or rule out the possibility of intimal hyperplasia contributing to stenosis, the prominence of thrombosis and demonstrated remodeling suggests that intimal hyperplasia is secondary to thrombosis as a cause of stenosis in this murine model during the first 2 weeks	NR	NR	Reported	NR	Reported	Reported	Reported
Robinson1989-1a	Robinson	1989	britjournplassurg	22	1a	Yes	PU	NR	NR	NR	NA	NA	10	1.5	NR	NR	3 months	NA	infrarenal Abdominal Aorta	NR	NR	NR	NR	NR	NR	6	Rat	Wistar	Male	NR	250-350g	NR	NR	1	NR	NR	1	6	6	"At the time of removal all implants were patent and showed, albeit reduced, arterial pulsations."	NR	NR	NR	Reported	NR	NR	Reported	Reported	NR
Robinson1989-1b	Robinson	1989	britjournplassurg	22	1b	Yes	PU	NR	NR	NR	NA	NA	10	1.5	NR	NR	6 months	NA	infrarenal Abdominal Aorta	NR	NR	NR	NR	NR	NR	6	Rat	Wistar	Male	NR	250-350g	NR	NR	1	NR	NR	1	6	6	"At the time of removal all implants were patent and showed, albeit reduced, arterial pulsations."	NR	NR	NR	Reported	NR	NR	Reported	Reported	NR
Robinson1989-1c	Robinson	1989	britjournplassurg	22	1c	Yes	PU	NR	NR	NR	NA	NA	10	1.5	NR	NR	1 year	NA	infrarenal Abdominal Aorta	NR	NR	NR	NR	NR	NR	10	Rat	Wistar	Male	NR	250-350g	NR	NR	1	NR	NR	1	10	10	"At the time of removal all implants were patent and showed, albeit reduced, arterial pulsations."	NR	NR	NR	Reported	NR	NR	Reported	Reported	Reported
Roh2008-1a	Roh	2008	Biomat	7	1a	Yes	PGA-P(CL/LA) Either polyglycolic acid (PGA) or poly-L-lactic acid (PLLA) nonwoven felts [ConcordiaFibers, Coventry, RI] wereused for the framework of the scaffold. 50:50 copolymer sealant solution of3-caprolactone andL-lactide (P(CL/LA))	Nonwoven, fabrication using a dual cylinder chamber system	NR	NR	NA	NA	3	0.9	YM: 33.0 +/- 7.0 Mpa	150	3 weeks	NA	inferior vena cava	NR	NR	NR	NR	None	NR	NR	Mouse	CB17	Female	3-4 months	NR	SCID/bg	NR	NR	NR	NR	All patent	NR	NR	"At post-operative weeks 3 or 6, grafts were examined by microCT analysis to evaluate for graft patency and morphology"	no evidence of thrombosis	NR	2710+/-282mmHg	Reported	Reported	NR	Reported	NR	Reported
Roh2008-1b	Roh	2008	Biomat	7	1b	Yes	PLCL poly (L-lactide-co-ε-caprolactone)	Nonwoven, fabrication using a dual cylinder chamber system	NR	NR	NA	NA	3	0.9	YM: 33.0 +/- 7.0 Mpa	150	6 weeks	NA	inferior vena cava	NR	NR	NR	NR	None	NR	NR	Mouse	CB17	Female	3-4 months	NR	SCID/bg	NR	NR	NR	NR	All patent	NR	NR	"At post-operative weeks 3 or 6, grafts were examined by microCT analysis to evaluate for graft patency and morphology"	no evidence of thrombosis	NR	2710+/-282mmHg	Reported	Reported	NR	Reported	Reported	Reported
Roh2008-2a	Roh	2008	Biomat	7	2a	Yes	PLLA-P(CL/LA) Either polyglycolic acid (PGA) or poly-L-lactic acid (PLLA) nonwoven felts [ConcordiaFibers, Coventry, RI] wereused for the framework of the scaffold. 50:50 copolymer sealant solution of3-caprolactone andL-lactide (P(CL/LA))	Nonwoven, fabrication using a dual cylinder chamber system	NR	NR	NA	NA	3	0.7	YM: 24.0 +/- 5.9 MPa	250	3 weeks	NA	aortic interposition	NR	NR	NR	NR	None	NR	NR	Mouse	CB17	Female	3-4 months	NR	SCID/bg	NR	NR	NR	NR	All patent	NR	NR	"At post-operative weeks 3 or 6, grafts were examined by microCT analysis to evaluate for graft patency and morphology"	no evidence of thrombosis	NR	2790+/-180mmHg	Reported	Reported	NR	Reported	NR	Reported
Roh2008-2b	Roh	2008	Biomat	7	2b	Yes	PLCL poly (L-lactide-co-ε-caprolactone)	Nonwoven, fabrication using a dual cylinder chamber system	NR	NR	NA	NA	3	0.7	YM: 24.0 +/- 5.9 MPa	250	6 weeks	NA	aortic interposition	NR	NR	NR	NR	None	NR	NR	Mouse	CB17	Female	3-4 months	NR	SCID/bg	NR	NR	NR	NR	All patent	NR	NR	"At post-operative weeks 3 or 6, grafts were examined by microCT analysis to evaluate for graft patency and morphology"	no evidence of thrombosis	NR	2790+/-180mmHg	Reported	Reported	NR	Reported	Reported	Reported
Ruiz-Rosado2018-10	Ruiz-Rosado	2018	fj	NR	10	Yes	PGA/P(CL/LA)	nonwoven mesh + sealant	UV light overnight	NR	NA	NA	NR	NR	NR	NR	6month	unseeded control	IVC	intraperitoneal injection consisting of ketamine (100 mg/kg) and xylazine_x000D_ (10 mg/kg)	ketoprofen (100 mg/kg). afterwards pain medication (ibuprofen, 30 mg/kg, drinking water) was given for 48 h	NR	NR	NR	NR	25	Mouse	C57BL/6j	Female	8-12 weeks	NR	WT	losartan treatment - long term (24wk - 0.6 g/L)	0.72	NR	7	65%?	NR	18	"To determine the graft stenosis rate,mice were imaged at 2, 8, and 24 wk after implantation with a high-frequency Doppler ultrasound system"	NR	NR	NR	NR	NR	NR	NR	NR	NR
Ruiz-Rosado2018-11	Ruiz-Rosado	2018	fj	NR	11	Yes	PGA/P(CL/LA)	nonwoven mesh + sealant	UV light overnight	NR	NA	NA	NR	NR	NR	NR	6month	unseeded control	IVC	intraperitoneal injection consisting of ketamine (100 mg/kg) and xylazine_x000D_ (10 mg/kg)	ketoprofen (100 mg/kg). afterwards pain medication (ibuprofen, 30 mg/kg, drinking water) was given for 48 h	NR	NR	NR	NR	25	Mouse	C57BL/6j	Female	8-12 weeks	NR	WT	losartan treatment - short term (2wk) low dose (0.1g/L)	1	NR	0	0.875	NR	25	"To determine the graft stenosis rate,mice were imaged at 2, 8, and 24 wk after implantation with a high-frequency Doppler ultrasound system"	NR	NR	NR	NR	NR	NR	NR	NR	NR
Ruiz-Rosado2018-12	Ruiz-Rosado	2018	fj	NR	12	Yes	PGA/P(CL/LA)	nonwoven mesh + sealant	UV light overnight	NR	NA	NA	NR	NR	NR	NR	6month	unseeded control	IVC	intraperitoneal injection consisting of ketamine (100 mg/kg) and xylazine_x000D_ (10 mg/kg)	ketoprofen (100 mg/kg). afterwards pain medication (ibuprofen, 30 mg/kg, drinking water) was given for 48 h	NR	NR	NR	NR	25	Mouse	C57BL/6j	Female	8-12 weeks	NR	WT	losartan treatment - single dose (0.6g/L)	1	NR		0.8	NR	25	"To determine the graft stenosis rate,mice were imaged at 2, 8, and 24 wk after implantation with a high-frequency Doppler ultrasound system"	NR	NR	NR	NR	NR	NR	NR	NR	NR
Ruiz-Rosado2018-13	Ruiz-Rosado	2018	fj	NR	13	No	PGA/P(CL/LA)	nonwoven mesh + sealant	UV light overnight	NR	NA	NA	NR	NR	NR	NR	1year	seeded with BM-MNC	IVC	intraperitoneal injection consisting of ketamine (100 mg/kg) and xylazine_x000D_ (10 mg/kg)	ketoprofen (100 mg/kg). afterwards pain medication (ibuprofen, 30 mg/kg, drinking water) was given for 48 h	NR	NR	NR	NR	21	Mouse	C57BL/6j	Female	8-12 weeks	NR	WT	losartan treatment - short term (2wk - 0.6g/L)	0.88	NR	NR	1	22	22			NR	NR	NR	NR	NR	Reported	Reported	NR
Ruiz-Rosado2018-14	Ruiz-Rosado	2018	fj	NR	14	No	PGA/P(CL/LA)	nonwoven mesh + sealant	UV light overnight	NR	NA	NA	NR	NR	NR	NR	6month	seeded with BM-MNC	IVC	intraperitoneal injection consisting of ketamine (100 mg/kg) and xylazine_x000D_ (10 mg/kg)	ketoprofen (100 mg/kg). afterwards pain medication (ibuprofen, 30 mg/kg, drinking water) was given for 48 h	NR	NR	NR	NR	25	Mouse	C57BL/6j	Female	8-12 weeks	NR	WT	none	1	NR	NR	0.92	23	25		NR	NR	NR	NR	NR	NR	NR	NR	NR
Ruiz-Rosado2018-1a	Ruiz-Rosado	2018	fj	NR	1a	Yes	PGA/P(CL/LA)	nonwoven mesh + sealant	UV light overnight	NR	NA	NA	NR	NR	NR	NR	0d	unseeded control	IVC	intraperitoneal injection consisting of ketamine (100 mg/kg) and xylazine_x000D_ (10 mg/kg)	ketoprofen (100 mg/kg). afterwards pain medication (ibuprofen, 30 mg/kg, drinking water) was given for 48 h	NR	NR	NR	NR	6	Mouse	C57BL/6j	Female	8-12 weeks	NR	WT	NA	NR	NR	NR	NR	NR	6	"To determine the graft stenosis rate,mice were imaged at 2, 8, and 24 wk after implantation with a high-frequency Doppler ultrasound system"	NR	NR	NR	NR	NR	NR	NR	NR	NR
Ruiz-Rosado2018-1b	Ruiz-Rosado	2018	fj	NR	1b	Yes	PGA/P(CL/LA)	nonwoven mesh + sealant	UV light overnight	NR	NA	NA	NR	NR	NR	NR	3d	unseeded control	IVC	intraperitoneal injection consisting of ketamine (100 mg/kg) and xylazine_x000D_ (10 mg/kg)	ketoprofen (100 mg/kg). afterwards pain medication (ibuprofen, 30 mg/kg, drinking water) was given for 48 h	NR	NR	NR	NR	6	Mouse	C57BL/6j	Female	8-12 weeks	NR	WT	NA	NR	NR	NR	NR	NR	6	"To determine the graft stenosis rate,mice were imaged at 2, 8, and 24 wk after implantation with a high-frequency Doppler ultrasound system"	NR	NR	NR	NR	NR	NR	NR	NR	NR
Ruiz-Rosado2018-2a	Ruiz-Rosado	2018	fj	NR	2a	Yes	PGA/P(CL/LA)	nonwoven mesh + sealant	UV light overnight	NR	NA	NA	NR	NR	NR	NR	0d	unseeded control	IVC	intraperitoneal injection consisting of ketamine (100 mg/kg) and xylazine_x000D_ (10 mg/kg)	ketoprofen (100 mg/kg). afterwards pain medication (ibuprofen, 30 mg/kg, drinking water) was given for 48 h	NR	NR	NR	NR	6	Mouse	B6.129S4-Ccr2tm1Ifc/J (Ccr2-/-)	Female	8-12 weeks	NR	CCR2-/- mice	CCR2-/- mice	NR	NR	NR	NR	NR	6	"To determine the graft stenosis rate,mice were imaged at 2, 8, and 24 wk after implantation with a high-frequency Doppler ultrasound system"	NR	NR	NR	NR	NR	NR	NR	NR	NR
Ruiz-Rosado2018-2b	Ruiz-Rosado	2018	fj	NR	2b	Yes	PGA/P(CL/LA)	nonwoven mesh + sealant	UV light overnight	NR	NA	NA	NR	NR	NR	NR	3d	unseeded control	IVC	intraperitoneal injection consisting of ketamine (100 mg/kg) and xylazine_x000D_ (10 mg/kg)	ketoprofen (100 mg/kg). afterwards pain medication (ibuprofen, 30 mg/kg, drinking water) was given for 48 h	NR	NR	NR	NR	6	Mouse	B6.129S4-Ccr2tm1Ifc/J (Ccr2-/-)	Female	8-12 weeks	NR	CCR2-/- mice	CCR2-/- mice	NR	NR	NR	NR	NR	6	"To determine the graft stenosis rate,mice were imaged at 2, 8, and 24 wk after implantation with a high-frequency Doppler ultrasound system"	NR	NR	NR	NR	NR	NR	NR	NR	NR
Ruiz-Rosado2018-3	Ruiz-Rosado	2018	fj	NR	3	Yes	PGA/P(CL/LA)	nonwoven mesh + sealant	UV light overnight	NR	NA	NA	NR	NR	NR	NR	3d	unseeded control	IVC	intraperitoneal injection consisting of ketamine (100 mg/kg) and xylazine_x000D_ (10 mg/kg)	ketoprofen (100 mg/kg). afterwards pain medication (ibuprofen, 30 mg/kg, drinking water) was given for 48 h	NR	NR	NR	NR	6	Mouse	B6.129P(Cg)-PtprcaCx3cr1tm1Litt/LittJ (Cx3cr1gfp/gfp)	Female	8-12 weeks	NR	WT CX3CR1 gfp/gfp mice	(Cx3cr1gfp/gfp)	NR	NR	NR	NR	NR	6	"To determine the graft stenosis rate,mice were imaged at 2, 8, and 24 wk after implantation with a high-frequency Doppler ultrasound system"	NR	NR	NR	NR	NR	NR	NR	NR	NR
Ruiz-Rosado2018-4	Ruiz-Rosado	2018	fj	NR	4	Yes	PGA/P(CL/LA)	nonwoven mesh + sealant	UV light overnight	NR	NA	NA	NR	NR	NR	NR	3d	unseeded control	IVC	intraperitoneal injection consisting of ketamine (100 mg/kg) and xylazine_x000D_ (10 mg/kg)	ketoprofen (100 mg/kg). afterwards pain medication (ibuprofen, 30 mg/kg, drinking water) was given for 48 h	NR	NR	NR	NR	6	Mouse	C57BL/6j	Female	8-12 weeks	NR	WT	none	NR	NR	NR	NR	NR	6	"To determine the graft stenosis rate,mice were imaged at 2, 8, and 24 wk after implantation with a high-frequency Doppler ultrasound system"	NR	NR	NR	NR	NR	NR	NR	NR	NR
Ruiz-Rosado2018-5	Ruiz-Rosado	2018	fj	NR	5	Yes	PGA/P(CL/LA)	nonwoven mesh + sealant	UV light overnight	NR	NA	NA	NR	NR	NR	NR	3d	unseeded control	IVC	intraperitoneal injection consisting of ketamine (100 mg/kg) and xylazine_x000D_ (10 mg/kg)	ketoprofen (100 mg/kg). afterwards pain medication (ibuprofen, 30 mg/kg, drinking water) was given for 48 h	NR	NR	NR	NR	6	Mouse	C57BL/6j	Female	8-12 weeks	NR	WT	CX3CR1gfp/gfp spleen	NR	NR	NR	NR	NR	6	"To determine the graft stenosis rate,mice were imaged at 2, 8, and 24 wk after implantation with a high-frequency Doppler ultrasound system"	NR	NR	NR	NR	NR	NR	NR	NR	NR
Ruiz-Rosado2018-6a	Ruiz-Rosado	2018	fj	NR	6a	Yes	PGA/P(CL/LA)	nonwoven mesh + sealant	UV light overnight	NR	NA	NA	NR	NR	NR	NR	0d	unseeded control	IVC	intraperitoneal injection consisting of ketamine (100 mg/kg) and xylazine_x000D_ (10 mg/kg)	ketoprofen (100 mg/kg). afterwards pain medication (ibuprofen, 30 mg/kg, drinking water) was given for 48 h	NR	NR	NR	NR	6	Mouse	C57BL/6j (CD45.2)	Female	8-12 weeks	NR	WT	CX3CR1gfp/gfp spleen	NR	NR	NR	NR	NR	6	"To determine the graft stenosis rate,mice were imaged at 2, 8, and 24 wk after implantation with a high-frequency Doppler ultrasound system"	NR	NR	NR	NR	NR	NR	NR	NR	NR
Ruiz-Rosado2018-6b	Ruiz-Rosado	2018	fj	NR	6b	Yes	PGA/P(CL/LA)	nonwoven mesh + sealant	UV light overnight	NR	NA	NA	NR	NR	NR	NR	3d	unseeded control	IVC	intraperitoneal injection consisting of ketamine (100 mg/kg) and xylazine_x000D_ (10 mg/kg)	ketoprofen (100 mg/kg). afterwards pain medication (ibuprofen, 30 mg/kg, drinking water) was given for 48 h	NR	NR	NR	NR	6	Mouse	C57BL/6j (CD45.2)	Female	8-12 weeks	NR	WT	CX3CR1gfp/gfp spleen	NR	NR	NR	NR	NR	6	"To determine the graft stenosis rate,mice were imaged at 2, 8, and 24 wk after implantation with a high-frequency Doppler ultrasound system"	NR	NR	NR	NR	NR	NR	NR	NR	NR
Ruiz-Rosado2018-7	Ruiz-Rosado	2018	fj	NR	7	Yes	PGA/P(CL/LA)	nonwoven mesh + sealant	UV light overnight	NR	NA	NA	NR	NR	NR	NR	2wk	unseeded control	IVC	intraperitoneal injection consisting of ketamine (100 mg/kg) and xylazine_x000D_ (10 mg/kg)	ketoprofen (100 mg/kg). afterwards pain medication (ibuprofen, 30 mg/kg, drinking water) was given for 48 h	NR	NR	NR	NR	8	Mouse	C57BL/6j	Female	8-12 weeks	NR	WT	losartan treatment - short term (2wk - 0.6g/L)	NR	NR	NR	NR	NR	8	"To determine the graft stenosis rate,mice were imaged at 2, 8, and 24 wk after implantation with a high-frequency Doppler ultrasound system"	NR	NR	NR	NR	NR	NR	NR	NR	NR
Ruiz-Rosado2018-8a	Ruiz-Rosado	2018	fj	NR	8a	Yes	PGA/P(CL/LA)	nonwoven mesh + sealant	UV light overnight	NR	NA	NA	NR	NR	NR	NR	2wk	unseeded control	IVC	intraperitoneal injection consisting of ketamine (100 mg/kg) and xylazine_x000D_ (10 mg/kg)	ketoprofen (100 mg/kg). afterwards pain medication (ibuprofen, 30 mg/kg, drinking water) was given for 48 h	NR	NR	NR	NR	8	Mouse	C57BL/6j	Female	8-12 weeks	NR	WT	none	NR	NR	NR	NR	NR	8	"To determine the graft stenosis rate,mice were imaged at 2, 8, and 24 wk after implantation with a high-frequency Doppler ultrasound system"	NR	NR	NR	NR	NR	NR	NR	NR	NR
Ruiz-Rosado2018-8b	Ruiz-Rosado	2018	fj	NR	8b	Yes	PGA/P(CL/LA)	nonwoven mesh + sealant	UV light overnight	NR	NA	NA	NR	NR	NR	NR	6month	unseeded control	IVC	intraperitoneal injection consisting of ketamine (100 mg/kg) and xylazine_x000D_ (10 mg/kg)	ketoprofen (100 mg/kg). afterwards pain medication (ibuprofen, 30 mg/kg, drinking water) was given for 48 h	NR	NR	NR	NR	25	Mouse	C57BL/6j	Female	8-12 weeks	NR	WT	none	1	NR	0	0.48	12	25	"To determine the graft stenosis rate,mice were imaged at 2, 8, and 24 wk after implantation with a high-frequency Doppler ultrasound system"	NR	NR	NR	NR	NR	NR	NR	NR	NR
Ruiz-Rosado2018-9	Ruiz-Rosado	2018	fj	NR	9	Yes	PGA/P(CL/LA)	nonwoven mesh + sealant	UV light overnight	NR	NA	NA	NR	NR	NR	NR	6month	unseeded control	IVC	intraperitoneal injection consisting of ketamine (100 mg/kg) and xylazine_x000D_ (10 mg/kg)	ketoprofen (100 mg/kg). afterwards pain medication (ibuprofen, 30 mg/kg, drinking water) was given for 48 h	NR	NR	NR	NR	25	Mouse	C57BL/6j	Female	8-12 weeks	NR	WT	losartan treatment - short term (2wk - 0.6g/L)	0.84	NR	4	0.81	17	21	"To determine the graft stenosis rate,mice were imaged at 2, 8, and 24 wk after implantation with a high-frequency Doppler ultrasound system"	NR	NR	NR	NR	NR	NR	NR	NR	NR
Sevostyanova2015	Sevostyanova	2015	angiology and vascular	5	1	Yes	PCL	electrospun	NR	NR	NA	NA	10	2	strength: 1.88 MPa, percent elongation: 232.1%, elastic modulus: 3.89	100	6 weeks	NA	abdominal aorta	intra-abdominal injection of 400 mg/ml of sodium thiopental.during: 1% isoflurane.		prior to operation: 10mg/kg cefazolin	NR	NR	NR	5	Rat	Wistar	Male	NR	400-450g	NR	NR	NR	NR	NR	NR	NR	5	NR	NR	NR	NR	NR	Reported	NR	Reported	Reported	Reported
Sevostyanova2018-1a	Sevostyanova	2018	biotechn	24	1a	Yes	PCL	electrospinning	ethylene oxide	NR	VEGF (pre-prosessing)	NA	10	2	NR	NR	1 month	NA	abdominal aorta	3% isoflurane, 1.5% isoflurane during operation	NR	NR	NR	NR	NR	4	Rat	wistar	Male	6 month	400-450g	NR	NA	1	NR	NR	3 of 4	3	4	"Histological examination of the samples was performed to assess the patency"	The ob-struction of the grafts was due to the formation of a thrombus in the anastomosis zone.	NR	NR	NR	NR	NR	Reported	Reported	Reported
Sevostyanova2018-1b	Sevostyanova	2018	biotechn	24	1b	Yes	PCL	electrospinning	ethylene oxide	NR	VEGF (pre-prosessing)	NA	10	2	NR	NR	3 month	NA	abdominal aorta	3% isoflurane, 1.5% isoflurane during operation	NR	NR	NR	NR	NR	4	Rat	wistar	Male	6 month	400-450g	NR	NA	NR	NR	NR	NR	NR	4	"Histological examination of the samples was performed to assess the patency"	NR	NR	NR	NR	NR	NR	Reported	Reported	Reported
Sevostyanova2018-1c	Sevostyanova	2018	biotechn	24	1c	Yes	PCL	electrospinning	ethylene oxide	NR	VEGF (pre-prosessing)	NA	10	2	NR	NR	6 month	NA	abdominal aorta	3% isoflurane, 1.5% isoflurane during operation	NR	NR	NR	NR	NR	4	Rat	wistar	Male	6 month	400-450g	NR	NA	1	NR	NR	4 of 4	4	4	"Histological examination of the samples was performed to assess the patency"	The ob-struction of the grafts was due to the formation of a thrombus in the anastomosis zone.	NR	NR	NR	NR	NR	Reported	Reported	Reported
Sevostyanova2018-2a	Sevostyanova	2018	biotechn	24	2a	Yes	PCL	electrospinning	ethylene oxide	NR	none	NA	10	2	NR	NR	1 month	NA	abdominal aorta	3% isoflurane, 1.5% isoflurane during operation	NR	NR	NR	NR	NR	4	Rat	wistar	Male	6 month	400-450g	NR	NA	1	NR	NR	2 of 4	2	4	"Histological examination of the samples was performed to assess the patency"	The ob-struction of the grafts was due to the formation of a thrombus in the anastomosis zone.	NR	NR	NR	NR	NR	Reported	Reported	Reported
Sevostyanova2018-2b	Sevostyanova	2018	biotechn	24	2b	Yes	PCL	electrospinning	ethylene oxide	NR	none	NA	10	2	NR	NR	3 month	NA	abdominal aorta	3% isoflurane, 1.5% isoflurane during operation	NR	NR	NR	NR	NR	4	Rat	wistar	Male	6 month	400-450g	NR	NA	NR	NR	NR	NR	NR	4	"Histological examination of the samples was performed to assess the patency"	NR	NR	NR	NR	NR	NR	Reported	Reported	Reported
Sevostyanova2018-2c	Sevostyanova	2018	biotechn	24	2c	Yes	PCL	electrospinning	ethylene oxide	NR	none	NA	10	2	NR	NR	6 month	NA	abdominal aorta	3% isoflurane, 1.5% isoflurane during operation	NR	NR	NR	NR	NR	4	Rat	wistar	Male	6 month	400-450g	NR	NA	1	NR	NR	3 of 4	3	4	"Histological examination of the samples was performed to assess the patency"	The ob-struction of the grafts was due to the formation of a thrombus in the anastomosis zone.	NR	NR	NR	NR	NR	Reported	Reported	Reported
Shafiq2019-1a	Shafiq	2019	jbmb	27	1a	Yes	PCL	electrspinning	ethylene oxide	stored in a desiccator	none	NA	10	2	Burst pressure: 1882.47+-142.82mmHG	500	2 weeks	NA	abdominal aorta	intraperito-neal injection of chloral hydrate (300 mg/kg).	NR	NR	Heparin(100 units/kg) was administed by tail vein injection before surgery	none	NR	4	Rat	Wistar	Male	NR	300-350g	NR	NA	100% ("All the animals survived and remained healthy until the day of the sacrifice"	None	None	1	4	4	NR	None	NR	NR	NR	NR	NR	Reported	Reported	NR
Shafiq2019-1b	Shafiq	2019	jbmb	27	1b	Yes	PCL	electrspinning	ethylene oxide	stored in a desiccator	none	NA	10	2	Burst pressure: 1882.47+-142.82mmHG	500	4 weeks	NA	abdominal aorta	intraperito-neal injection of chloral hydrate (300 mg/kg).	NR	NR	Heparin(100 units/kg) was administed by tail vein injection before surgery	none	NR	5	Rat	Wistar	Male	NR	300-350g	NR	NA	100% ("All the animals survived and remained healthy until the day of the sacrifice"	None	None	1	5	5	NR	None	NR	NR	NR	NR	NR	Reported	Reported	Reported
Shafiq2019-2a	Shafiq	2019	jbmb	27	2a	Yes	PCL/SP-conjugated poly(L-lactide-co-ε-caprolactone) (PLCL-SP) (SP)	electrspinning	ethylene oxide	stored in a desiccator	neuropeptide substance P (SP)	NA	10	2	Burst pressure: 1791.30+-54.79 mmHg	500	2 weeks	NA	abdominal aorta	intraperito-neal injection of chloral hydrate (300 mg/kg).	NR	NR	Heparin(100 units/kg) was administed by tail vein injection before surgery	none	NR	4	Rat	Wistar	Male	NR	300-350g	NR	NA	100% ("All the animals survived and remained healthy until the day of the sacrifice"	None	None	1	4	4	NR	None	NR	NR	NR	NR	NR	Reported	Reported	NR
Shafiq2019-2b	Shafiq	2019	jbmb	27	2b	Yes	PCL/SP-conjugated poly(L-lactide-co-ε-caprolactone) (PLCL-SP) (SP)	electrspinning	ethylene oxide	stored in a desiccator	neuropeptide substance P (SP)	NA	10	2	Burst pressure: 1791.30+-54.79 mmHg	500	4 weeks	NA	abdominal aorta	intraperito-neal injection of chloral hydrate (300 mg/kg).	NR	NR	Heparin(100 units/kg) was administed by tail vein injection before surgery	none	NR	5	Rat	Wistar	Male	NR	300-350g	NR	NA	100% ("All the animals survived and remained healthy until the day of the sacrifice"	None	None	1	5	5	NR	None	NR	NR	NR	NR	NR	Reported	Reported	Reported
Shafiq2019-3a	Shafiq	2019	jbmb	27	3a	Yes	PCL/PLCL-SP/heparin-conjugated PLCL (Hep/SP	electrspinning	ethylene oxide	stored in a desiccator	HEP/SP	NA	10	2	Burst pressure: 2069.67+-80.83 mmHg	500	2 weeks	NA	abdominal aorta	intraperito-neal injection of chloral hydrate (300 mg/kg).	NR	NR	Heparin(100 units/kg) was administed by tail vein injection before surgery	none	NR	4	Rat	Wistar	Male	NR	300-350g	NR	NA	100% ("All the animals survived and remained healthy until the day of the sacrifice"	None	None	1	4	4	NR	None	NR	NR	NR	NR	NR	Reported	Reported	NR
Shafiq2019-3b	Shafiq	2019	jbmb	27	3b	Yes	PCL/PLCL-SP/heparin-conjugated PLCL (Hep/SP)	electrspinning	ethylene oxide	stored in a desiccator	HEP/SP	NA	10	2	Burst pressure: 2069.67+-80.83 mmHg	500	4 weeks	NA	abdominal aorta	intraperito-neal injection of chloral hydrate (300 mg/kg).	NR	NR	Heparin(100 units/kg) was administed by tail vein injection before surgery	none	NR	5	Rat	Wistar	Male	NR	300-350g	NR	NA	100% ("All the animals survived and remained healthy until the day of the sacrifice"	None	None	1	5	5	NR	None	NR	NR	NR	NR	NR	Reported	Reported	Reported
Shi2018-1a	Shi	2018	experimental and therapeutic medicine	15	1a	Yes	poly(ester urethane)urea with disulfide and amino groups (PUSN)	fibrous	NR	NR	none	NA	12	2*	NR	NR	4 wks	NA	right carotid artery	30 mg/kg pentobarbital sodium	NR	NR	intravenous injection 100U/kg heparin	asprin was administered daily (2 mg/kg) by oral administration for 1 week	NR	NR	Rabbit	New Zealand White White	Male	8 weeks	2.5+-0.6kg	NR	NR	NR	NR	NR	doppler: 0/5	NR	NR	"The patency and hemodynamic characteristics of implanted grafts was examined following surgery by color Doppler ultrasound in three modes, including B‑mode, color flow map and pulse‑Doppler examination"	NR	severe stenosis	NR	NR	NR	NR	NR	NR	NR
Shi2018-1b	Shi	2018	experimental and therapeutic medicine	15	1b	Yes	poly(ester urethane)urea with disulfide and amino groups (PUSN)	fibrous	NR	NR	none	NA	12	2*	NR	NR	8 wks	NA	right carotid artery	30 mg/kg pentobarbital sodium	NR	NR	intravenous injection 100U/kg heparin	asprin was administered daily (2 mg/kg) by oral administration for 1 week	NR	5	Rabbit	New Zealand White White	Male	8 weeks	2.5+-0.6kg	NR	NR	NR	NR	NR	doppler: 0/5	5	5	"The patency and hemodynamic characteristics of implanted grafts was examined following surgery by color Doppler ultrasound in three modes, including B‑mode, color flow map and pulse‑Doppler examination"	NR	severe stenosis	NR	NR	NR	NR	NR	NR	NR
Shi2018-2a	Shi	2018	experimental and therapeutic medicine	15	2a	Yes	poly(ester urethane)urea with disulfide and amino groups (PUSN)	fibrous	NR	NR	heparin	NA	12	2*	NR	NR	4 wks	NA	right carotid artery	30 mg/kg pentobarbital sodium	NR	NR	intravenous injection 100U/kg heparin	asprin was administered daily (2 mg/kg) by oral administration for 1 week	NR	NR	Rabbit	New Zealand White White	Male	8 weeks	2.5+-0.6kg	NR	NR	NR	NR	NR	doppler: 4/5	NR	NR	"The patency and hemodynamic characteristics of implanted grafts was examined following surgery by color Doppler ultrasound in three modes, including B‑mode, color flow map and pulse‑Doppler examination"	NR		NR	NR	NR	NR	NR	NR	NR
Shi2018-2b	Shi	2018	experimental and therapeutic medicine	15	2b	Yes	poly(ester urethane)urea with disulfide and amino groups (PUSN)	fibrous	NR	NR	heparin	NA	12	2*	NR	NR	8 wks	NA	right carotid artery	30 mg/kg pentobarbital sodium	NR	NR	intravenous injection 100U/kg heparin	asprin was administered daily (2 mg/kg) by oral administration for 1 week	NR	5	Rabbit	New Zealand White White	Male	8 weeks	2.5+-0.6kg	NR	NR	NR	NR	NR	doppler:3/5	3	5	"The patency and hemodynamic characteristics of implanted grafts was examined following surgery by color Doppler ultrasound in three modes, including B‑mode, color flow map and pulse‑Doppler examination"	NR		NR	NR	NR	NR	NR	NR	NR
Shi2018-3a	Shi	2018	experimental and therapeutic medicine	15	3a	Yes	poly(ester urethane)urea with disulfide and amino groups (PUSN)	fibrous	NR	NR	heparin+TPS (EPC recruiting peptide)	NA	12	2*	NR	NR	4 wks	NA	right carotid artery	30 mg/kg pentobarbital sodium	NR	NR	intravenous injection 100U/kg heparin	asprin was administered daily (2 mg/kg) by oral administration for 1 week	NR	NR	Rabbit	New Zealand White White	Male	8 weeks	2.5+-0.6kg	NR	NR	NR	NR	NR	doppler:3/5	NR	NR	"The patency and hemodynamic characteristics of implanted grafts was examined following surgery by color Doppler ultrasound in three modes, including B‑mode, color flow map and pulse‑Doppler examination"	NR		NR	NR	NR	NR	NR	NR	NR
Shi2018-3b	Shi	2018	experimental and therapeutic medicine	15	3b	Yes	poly(ester urethane)urea with disulfide and amino groups (PUSN)	fibrous	NR	NR	heparin+TPS (EPC recruiting peptide)	NA	12	2*	NR	NR	8 wks	NA	right carotid artery	30 mg/kg pentobarbital sodium	NR	NR	intravenous injection 100U/kg heparin	asprin was administered daily (2 mg/kg) by oral administration for 1 week	NR	5	Rabbit	New Zealand White White	Male	8 weeks	2.5+-0.6kg	NR	NR	NR	NR	NR	doppler:1/5	1	5	"The patency and hemodynamic characteristics of implanted grafts was examined following surgery by color Doppler ultrasound in three modes, including B‑mode, color flow map and pulse‑Doppler examination"	NR		NR	NR	NR	NR	NR	NR	NR
Shi2019(2)-1	Shi	2019	jbm	18	1	Yes	PCL	electropspinning	NR	NR	none	NA	11	2	Elastic modulus: 17.56+-2.66 MPa	500	2 weeks	NA	abdominal aorta	as previously described.	NR	NR	Heparin (100 units/kg)was injected into the tail for anticoagulation before surgery.	None	NR	3	Rat	Sprague Dawley	Male	NR	280-300g	NR	NA	100% (assumed on patency result")	None	None	1	3	3	"The patency of the grafts was monitored using an ultrasonic diagnostic system (MD-300; MEDA Co., Ltd., China)."	[ultrasonic diagnostic system] no restenosis	None	NR	Reported	NR	NR	Reported	Reported	NR
Shi2019(2)-2	Shi	2019	jbm	18	2	Yes	PCL	electropspinning	NR	NR	none	NA	11	2	Elastic modulus: 17.56+-2.66 MPa	500	4 weeks	NA	abdominal aorta	as previously described.	NR	NR	Heparin (100 units/kg)was injected into the tail for anticoagulation before surgery.	None	NR	3	Rat	Sprague Dawley	Male	NR	280-300g	NR	NA	100% (assumed on patency result")	None	None	1	3	3	"The patency of the grafts was monitored using an ultrasonic diagnostic system (MD-300; MEDA Co., Ltd., China)."	[ultrasonic diagnostic system] no restenosis	None	NR	Reported	NR	NR	Reported	Reported	NR
Shi2019(2)-3	Shi	2019	jbm	18	3	No	PCL-gelatin	electropspinning	NR	NR	gelatin	NA	11	2	Elastic modulus: 8.90+-0.90 MPa	500	2 weeks	NA	abdominal aorta	as previously described.	NR	NR	Heparin (100 units/kg)was injected into the tail for anticoagulation before surgery.	None	NR	3	Rat	Sprague Dawley	Male	NR	280-300g	NR	NA	100% (assumed on patency result")	None	None	1	3	3		[ultrasonic diagnostic system] no restenosis	None	NR	Reported	NR	NR	Reported	Reported	NR
Shi2019(2)-4	Shi	2019	jbm	18	4	No	PCL-gelatin	electropspinning	NR	NR	gelatin	NA	11	2	Elastic modulus: 8.90+-0.90 MPa	500	4 weeks	NA	abdominal aorta	as previously described.	NR	NR	Heparin (100 units/kg)was injected into the tail for anticoagulation before surgery.	None	NR	3	Rat	Sprague Dawley	Male	NR	280-300g	NR	NA	100% (assumed on patency result")	None	None	1	3	3		Macroscopic thrombus had occurred within the lumen surface of PG graft implants atweek 4	None	NR	Reported	NR	NR	Reported	Reported	NR
Shi2019(2)-5	Shi	2019	jbm	18	5	No	PCL-gelatin-heparin	electropspinning+ heparin immersion	NR	NR	gelatin+heparin	NA	11	2	Elastic Modulus: 9.48+-0.29 MPa	500	2 weeks	NA	abdominal aorta	as previously described.	NR	NR	Heparin (100 units/kg)was injected into the tail for anticoagulation before surgery.	heparinized material	NR	3	Rat	Sprague Dawley	Male	NR	280-300g	NR	NA	100% (assumed on patency result")	None	None	1	3	3		[ultrasonic diagnostic system] no restenosis	None	NR	Reported	NR	NR	Reported	Reported	NR
Shi2019(2)-6	Shi	2019	jbm	18	6	No	PCL-gelatin-heparin	electropspinning+ heparin immersion	NR	NR	gelatin+heparin	NA	11	2	Elastic Modulus: 9.48+-0.29 MPa	500	4 weeks	NA	abdominal aorta	as previously described.	NR	NR	Heparin (100 units/kg)was injected into the tail for anticoagulation before surgery.	heparinized material	NR	3	Rat	Sprague Dawley	Male	NR	280-300g	NR	NA	100% (assumed on patency result")	None	None	1	3	3		[ultrasonic diagnostic system] no restenosis	None	NR	Reported	NR	NR	Reported	Reported	NR
Shi2019-1a	Shi	2019	actbio	34	1a	Yes	PCL	electrospinning	NR	NR	none	NA	12	2	NR	400	3days	NA	abdominal aorta	NR	NR	NR	Heparin (100 units/kg)	None	NR	4	Rat	Sprague Dawley	Male	NR	300-320 g	NR	NA	1	None	None	1	4	4	"The patency of the grafts was monitored using an ultrasonic diagnostic system (MD-300; MEDA Co., Ltd., China)."	[color doppler] no restonosis	None	NR	Reported	NR	NR	Reported	NR	NR
Shi2019-1b	Shi	2019	actbio	34	1b	Yes	PCL	electrospinning	NR	NR	none	NA	12	2	NR	400	7 days	NA	abdominal aorta	NR	NR	NR	Heparin (100 units/kg)	None	NR	4	Rat	Sprague Dawley	Male	NR	300-320 g	NR	NA	1	None	None	1	4	4	"The patency of the grafts was monitored using an ultrasonic diagnostic system (MD-300; MEDA Co., Ltd., China)."	[color doppler] no restonosis	None	NR	Reported	NR	NR	Reported	NR	NR
[truncated: 266 more rows]
[truncated: 4 more columns]
