# Supplementary material for: Animal studies for the evaluation of in situ tissue-engineered vascular grafts — a systematic review, evidence map, and meta-analysis
Source: NPJ Regen Med. 2022 Feb 23;7:17. doi: 10.1038/s41536-022-00211-0 (PMC8866508; doi:10.1038/s41536-022-00211-0)
Supplement: Supplementary file 3 — Supplemental Data 2 [file 41536_2022_211_MOESM3_ESM.xlsx]

## Sheet: Assessment seperate per study
	Assessment of some points of quality
			Adler	Agarwal	Allen	Almen	Anatonova	Anatonova	Anatonova	Antonova	Antonova	audell	Bartels	Behr	Bergmeister	Best	Best	Bowald	Bowald	Brennan	Brothers	Brugmans	Buscemi	Chan	Conconi	Cui	Drews	Duan	Duijvelshoff	Eilenberg	Enayati	Frolich	Fukunishi	Fukunishi	Fukunishi	Galletti	Galletti	Galletti	Galletti	Galletti	Gao	Gao	Greisler	Greisler	Greisler	Greisler	Greisler	Greisler	Greisler
			1956	2019	2014	2016	2016	2016(2)	2016(3)	2019	2020	1980	1988	2020	2015	2017	2019	1979	1980	2008	1990	2019	2017	2017	2014	2019	2020	2015	2018	2020	2016	2015	2017	2018	2019	1985	1986	1988	1989	1989(2)	2016	2018	1982	1985	1986	1986(2)	1987	1988	1988(2)
			surggynobst	rme	Biomaterial	Macromolbiosci	Frontiers in Pharmacology	Frontiers in Pharmacology	Int. J. Mol. Sci.	polym	pharmaceuticals	acta chir scand	Lab. Anim.	mabi	actabiom	ACSBiomaterials	actbio	surgery	acta chir scand	AnnSurg	Journal of Bio	cardiovascpathol	Transplant.proc	Plos One	Mol.Med.Reports	jbma	SciTranslMed	Vascular	bioengineering	EurJVascEndovascSurg	Annals of Biomedical Engineering	analyst	j.thorccard	tea	tentea	TASAIO	LifeSupSys	Surgery	annals.vasc.surg	ItalJSurgSci	AdvHealthcMate	Regen Biomater	archSurg	archSurg	jvascsurg	ASAIO	archSurg	Circulation	Journal of Card Vasc Surg
	Experimental set-up
	1	Were there different experimental groups? Yes: continue next 2 questions. No: stop	Yes	Yes	No	Yes	Yes	Yes	Yes	Yes	Yes	No	No	No	Yes	Yes	Yes	No	Yes	Yes	Yes	No	No	No	Yes	Yes	No	Yes	No	Yes	Yes	Yes	No	Yes	Yes	Yes	Yes	Yes	Yes	Yes	Yes	Yes	No	Yes	Yes	Yes	No	No	No
	2	Was allocation of animals to experimental groups reported to be random?	No	No	N.A.	No	No	No	No	No	No	N.A.	N.A.	N.A.	No	No	No	N.A.	No	No	N.A.	N.A.	N.A.	N.A.	No	No	N.A.	N.A.	N.A.	Yes	No	No	N.A.	No	No	No	No	No	No	No	No	No	N.A.	No	No	No	N.A.	N.A.	N.A.
	3	Was the outcome assessor reported to be blinded for the experimental groups (for any compared qualitative outcome?)	No	No	N.A.	No	No	No	No	No	No	N.A.	N.A.	N.A.	No	No	No	N.A.	No	No	No	N.A.	N.A.	N.A.	No	No	N.A.	No	N.A.	No	No	No	N.A.	No	No	No	No	No	No	No	No	No	N.A.	No	No	No	N.A.	N.A.	N.A.
	Study Outcome
	4	Is the final number of animals analyzed in each experimental group per timepoint described?	Unclear	Yes	Yes	Yes	Yes	Yes	Yes	Yes	Unclear	Yes	No	Yes	Yes	Yes	Yes	Yes	Yes	Yes	Yes	Yes	Yes	Yes	Yes	Unclear	Yes	Yes	Yes	Yes	Yes	Yes	Yes	Yes	Yes	No	Unclear	Yes	Yes	Unclear	Yes	Yes	Yes	Yes	Yes	Unclear	Yes	Yes	Yes
	6	Are multiple locations within the vascular graft analyzed per animal?	Yes	No	Unclear	Unclear	Unclear	Unclear	No	Yes	Yes	Yes	Unclear	Yes	Yes	Unclear	Unclear	Yes	Yes	Yes	Yes	Yes	Yes	Yes	Unclear	Yes	Yes	Yes	Yes	Yes	Unclear	Yes	Yes	Yes	Yes	Unclear	Yes	Yes	Yes	Yes	Yes	Yes	Unclear	Yes	Yes	Unclear	Yes	Yes	Unclear
	7	Are explanted vascular graft analyzed reported to be randomly selected?	No	No	No	No	No	No	No	No	No	N.A.	No	N.A.	No	No	No	No	No	No	No	No	N.A.	No	No	No	N.A.	No	No	No	No	No	No	No	No	No	No	No	No	No	No	No	Yes	Yes	No	No	No	No	Yes
Completeness of Reporting	Animal Information:
	8	Is the animal species described?	Yes	Yes	Yes	Yes	Yes	Yes	Yes	Yes	Yes	Yes	Yes	Yes	Yes	Yes	Yes	Yes	Yes	Yes	Yes	Yes	Yes	Yes	Yes	Yes	Yes	Yes	Yes	Yes	Yes	Yes	Yes	Yes	Yes	Yes	Yes	Yes	Yes	Yes	Yes	Yes	Yes	Yes	Yes	Yes	Yes	Yes	Yes
	9	Is the animal strain described?	Yes	Yes	Yes	No	Yes	Yes	Yes	Yes	Yes	No	Yes	No	Yes	Yes	Yes	No	No	Yes	Yes	No	No	Yes	Yes	Yes	No	Yes	Yes	Yes	Yes	Yes	No	Yes	Yes	No	No	No	No	No	Yes	Yes	Yes	Yes	No	Yes	Yes	Yes	Yes
	10	Is the sex of animals described?	No	Yes	Yes	No	Yes	Yes	Yes	Yes	Yes	Yes	Yes	No	Yes	Yes	Yes	No	No	No	Yes	No	No	Yes	Yes	No	No	Yes	Yes	Yes	Yes	Yes	No	Yes	Yes	No	Unclear	Yes	No	Unclear	Yes	Yes	No	No	No	No	Yes	Yes	Yes
	11	Is the age of animals described?	Unclear	Yes	No	No	Yes	Yes	Yes	Yes	No	Unclear	Yes	No	No	Yes	Yes	Unclear	Unclear	Unclear	No	Yes	Yes	Yes	Yes	No	No	Yes	No	No	No	No	No	Yes	Yes	No	Unclear	No	No	Unclear	Yes	No	Unclear	Yes	No	Unclear	Yes	No	Yes
	12	Is the weight of animals described?	No	No	Yes	No	Yes	Yes	Yes	Yes	Yes	Yes	Yes	No	Yes	No	Yes	Yes	Yes	No	Yes	Yes	Yes	Yes	Yes	Yes	No	Yes	Yes	Yes	Yes	Yes	Yes	Yes	Yes	Yes	Yes	Yes	Yes	Yes	No	Yes	Yes	Yes	Yes	No	Yes	Yes	Yes
	13	Is the ethical review board described?	No	Yes	Yes	Yes	Unclear	Unclear	Yes	Yes	Yes	No	No	Yes	Yes	Yes	Yes	No	No	Yes	Yes	No	Yes	Yes	Yes	Yes	Yes	No	Yes	Yes	Yes	Yes	Yes	Yes	Yes	No	No	No	Yes	Yes	Yes	No	No	No	Yes	Yes	No	Yes	Yes
	14	Is the number of animals allocated to each experimental group described?	No	Yes	Yes	Yes	Yes	Yes	Yes	Unclear	Yes	Yes	Yes	Yes	Yes	Yes	Yes	Yes	Yes	Yes	Yes	Yes	Yes	Yes	Yes	Unclear	Yes	Yes	Yes	Unclear	Yes	Yes	Yes	Yes	Yes	No	Unclear	Yes	Yes	Yes	Yes	Yes	Yes	Yes	Yes	Yes	Yes	Yes	Yes
	15	Is the allocated follow-up time described?	Unclear	Yes	Yes	Yes	Yes	Yes	Yes	Yes	Unclear	Yes	No	Yes	Yes	Yes	Yes	Yes	Yes	Yes	Yes	Yes	Yes	Yes	Yes	Yes	Yes	Yes	Yes	Yes	Yes	Yes	Yes	Yes	Yes	Yes	Yes	Yes	Yes	Unclear	Yes	Yes	Yes	Yes	Unclear	Yes	Yes	Yes	Yes
	Procedure:
	16	Is the synthetic material of the vascular graft described?	Yes	Yes	Yes	Yes	Yes	Yes	Yes	Yes	Yes	Yes	Yes	Yes	Yes	Yes	Yes	Yes	Yes	Yes	Yes	Yes	Yes	Yes	Yes	Yes	Yes	Yes	Yes	Yes	Yes	Yes	Yes	Yes	Yes	Yes	Yes	Yes	Yes	Yes	Yes	Yes	Yes	Yes	Yes	Yes	Yes	Yes	Yes
	17	Are the dimensions of the vascular graft described? (length, diameter, wall thickness)	Unclear	Unclear	Unclear	Unclear	Unclear	Unclear	Unclear	Yes	Yes	Unclear	Unclear	Yes	Yes	Unclear	Yes	Unclear	Unclear	Yes	Unclear	Yes	Unclear	Unclear	Unclear	Unclear	Yes	Unclear	Yes	Yes	Yes	No	Yes	Yes	Unclear	Unclear	Unclear	Yes	Unclear	Yes	Yes	Yes	Unclear	Unclear	Unclear	Unclear	Unclear	Unclear	Unclear
	18	Is sterilization/desinfection of the vascular grafts described?	Yes	Yes	Yes	No	Yes	Yes	Yes	Yes	Yes	No	Yes	No	Yes	Yes	No	No	No	Yes	No	No	No	Yes	Yes	Unclear	No	No	Yes	Yes	Yes	Yes	Yes	Yes	Yes	Yes	No	Yes	Yes	Yes	Yes	No	No	No	No	No	No	No	No
	19	Is the vascular graft storage prior to implantation described?	No	No	Yes	No	No	No	No	No	No	No	No	No	No	Yes	No	No	No	No	No	No	No	No	Yes	No	No	No	No	No	No	No	Yes	Yes	No	No	No	No	Unclear	Yes	No	No	No	No	No	No	No	No	No
	20	If applicable, is the procedure for functionalization of the vascular graft described?	N.A.	N.A.	N.A.	N.A.	Yes	Yes	Yes	Yes	Yes	N.A.	N.A.	N.A.	N.A.	N.A.	N.A.	N.A.	N.A.	N.A.	N.A.	N.A.	Yes	N.A.	N.A.	Yes	N.A.	Yes	N.A.	N.A.	N.A.	N.A.	N.A.	N.A.	Yes	Yes	N.A.	Yes	N.A.	N.A.	N.A.	Yes	N.A.	N.A.	N.A.	Yes	N.A.	N.A.	N.A.
	21	If applicable, is the procedure for on-the-fly cell seeding of the vascular graft described?	N.A.	N.A.	N.A.	N.A.	N.A.	N.A.	N.A.	N.A.	N.A.	N.A.	N.A.	N.A.	N.A.	Yes	N.A.	N.A.	N.A.	Yes	N.A.	N.A.	N.A.	N.A.	N.A.	N.A.	Yes	N.A.	N.A.	N.A.	N.A.	N.A.	N.A.	N.A.	N.A.	N.A.	N.A.	N.A.	N.A.	N.A.	N.A.	N.A.	N.A.	N.A.	N.A.	N.A.	N.A.	N.A.	N.A.
	22	Is the location of implantation of the vascular graft described?	Yes	Yes	Yes	Yes	Yes	Yes	Yes	Yes	Yes	Yes	Yes	Yes	Yes	Yes	Yes	Yes	Yes	Yes	Yes	Yes	Yes	Yes	Yes	Yes	Yes	Yes	Yes	Yes	Yes	Yes	Yes	Yes	Yes	Yes	Yes	Yes	Yes	Yes	Yes	Yes	Yes	Yes	Yes	Yes	Yes	Yes	Yes
	23	Is the surgical procedure of implantation of the vascular graft described (including references to other papers)?	Yes	Yes	Yes	Yes	Yes	Yes	Yes	No	Yes	Yes	Yes	Unclear	Yes	Yes	Yes	Unclear	Yes	Unclear	Yes	Yes	Yes	Yes	Yes	Yes	Yes	Yes	Yes	Yes	Yes	No	Yes	Yes	Yes	Yes	No	Yes	Unclear	Unclear	Yes	Yes	Yes	Yes	Yes	Yes	Yes	Yes	Yes
	24	Is the use and period of anti-coagulation described?	No	No	Yes	No	No	No	No	No	Yes	No	No	Yes	Yes	No	Yes	No	No	Yes	Yes	Yes	Yes	No	Yes	No	No	Yes	Yes	Yes	Yes	No	Yes	Yes	Yes	Yes	Unclear	Yes	Yes	Yes	Yes	Yes	Yes	No	No	Unclear	No	Unclear	Yes
	25	Is the use and period of anaesthesia described?	Yes	No	Yes	Yes	Yes	Yes	Yes	Yes	Yes	Yes	Yes	Yes	Yes	Yes	Yes	Yes	Yes	Yes	Yes	Unclear	Yes	Yes	Yes	Yes	Yes	Yes	Yes	No	No	No	Yes	Yes	Yes	Yes	No	Yes	No	No	Yes	Yes	Yes	Yes	Yes	Yes	Yes	Yes	Yes
	Outcome: general
	26	Are adverse events described?	Yes	Yes	Yes	Yes	Yes	Yes	Yes	Yes	Yes	Yes	Yes	Yes	Yes	Yes	Yes	Yes	Yes	Yes	Yes	Yes	Yes	Yes	Yes	Yes	Yes	Yes	No	Yes	Unclear	Unclear	Yes	Yes	Yes	No	Yes	Yes	Yes	Yes	Yes	Yes	Yes	Yes	Yes	No	Yes	Yes	Yes
	27	Are numbers of drop-outs described?	Yes	Yes	No	N.A.	No	No	No	Unclear	Unclear	Yes	Yes	Yes	Yes	Yes	Yes	Yes	Yes	Yes	Yes	Yes	Yes	Yes	Yes	Unclear	Yes	Yes	No	Unclear	Yes	No	Yes	Yes	Yes	No	Yes	Yes	Yes	Yes	Yes	Yes	Yes	Unclear	Unclear	No	Yes	Yes	Yes
		a) If applicable: Are the reasons for drop-outs described?	Yes	N.A.	N.A.	N.A.	N.A.	N.A.	N.A.	N.A.	N.A.	N.A.	Yes	N.A.	N.A.	No	Yes	N.A.	Yes	N.A.	Yes	N.A.	Yes	Yes	Yes	N.A.	Yes	N.A.	N.A.	Yes	N.A.	N.A.	N.A.	N.A.	N.A.	N.A.	Yes	Yes	Yes	Yes	Yes	N.A.	Yes	N.A.	N.A.	N.A.	Yes	N.A.	N.A.
		b) If applicable: Is the timepoint of drop-outs described?	Yes	N.A.	N.A.	N.A.	N.A.	N.A.	N.A.	N.A.	N.A.	N.A.	Yes	N.A.	N.A.	No	Yes	N.A.	Yes	N.A.	Yes	N.A.	Yes	Yes	Yes	N.A.	Yes	N.A.	N.A.	Yes	N.A.	N.A.	N.A.	N.A.	N.A.	N.A.	Unclear	Yes	No	Yes	Yes	N.A.	No	N.A.	N.A.	N.A.	No	N.A.	N.A.
[truncated: 140 more columns]
