# Supplementary material for: Animal studies for the evaluation of in situ tissue-engineered vascular grafts — a systematic review, evidence map, and meta-analysis
Source: NPJ Regen Med. 2022 Feb 23;7:17. doi: 10.1038/s41536-022-00211-0 (PMC8866508; doi:10.1038/s41536-022-00211-0)
Supplement: Supplementary file 4 — Supplemental Data 3 [file 41536_2022_211_MOESM4_ESM.xlsx]

## Sheet: Sheet1
Official name	Patency grafts for MA	Patency-analysed-survived subgroup-Number of grafts	Patency method category	Animal species	Sex	Species-normalized age	Classification diameter	Species-normalized follow up time	Material classification	Health status category
Adler1956-1a	NR	NR	macroscopic inspection for pulsations distal to graft	Dog	NR	Adult	NR	Medium	PA	NR
Adler1956-1b	NR	NR	macroscopic inspection for pulsations distal to graft	Dog	NR	Adult	NR	Medium	PA	NR
Adler1956-1c	NR	NR	macroscopic inspection for pulsations distal to graft	Dog	NR	Adult	NR	Medium	PA	NR
Adler1956-1d	NR	NR	macroscopic inspection for pulsations distal to graft	Dog	NR	Adult	NR	Medium	PA	NR
Adler1956-2a	NR	NR	macroscopic inspection for pulsations distal to graft	Dog	NR	Adult	NR	Medium	PA	NR
Adler1956-2b	NR	NR	macroscopic inspection for pulsations distal to graft	Dog	NR	Adult	NR	Long	PA	NR
Adler1956-2c	NR	NR	macroscopic inspection for pulsations distal to graft	Dog	NR	Adult	NR	Long	PA	NR
Adler1956-2d	NR	NR	macroscopic inspection for pulsations distal to graft	Dog	NR	Adult	NR	Long	PA	NR
Adler1956-2e	NR	NR	macroscopic inspection for pulsations distal to graft	Dog	NR	Adult	NR	Long	PA	NR
Agarwal2019-1	4	5	ultrasound	Mouse	Female	Adult	Venous - small diameter	Medium	PGA+PCL	NR
Agarwal2019-2	4	5	ultrasound	Mouse	Female	Adult	Venous - small diameter	Medium	PGA+PLLA	NR
Agarwal2019-3	4	5	ultrasound	Mouse	Female	Adult	Venous - small diameter	Medium	PGA+P(LA-co-CL)	NR
Allen2014-1	4	5	ultrasound	Rat	Male	NR	NR	Long	PGS+PCL	NR
Almen2016-1a	2	2	gross morphology / histology	Rat	NR	NR	Arterial - small diameter	Coagulation	Ce-Upy_PCL/Upy-PEG	NR
Almen2016-1b	2	2	gross morphology / histology	Rat	NR	NR	Arterial - small diameter	Short	Ce-Upy_PCL/Upy-PEG	NR
Almen2016-2a	2	2	gross morphology / histology	Rat	NR	NR	Arterial - small diameter	Coagulation	Ce-UPy-PCL	NR
Almen2016-2b	2	2	gross morphology / histology	Rat	NR	NR	Arterial - small diameter	Short	Ce-UPy-PCL	NR
Antonova2016(2)-1a	4	4	gross morphology / histology	Rat	Male	Adult	Arterial - small diameter	Medium	P(LLA-co-CL)	NR
Antonova2016(2)-1b	4	4	gross morphology / histology	Rat	Male	Adult	Arterial - small diameter	Long	P(LLA-co-CL)	NR
Antonova2016(2)-1c	4	4	gross morphology / histology	Rat	Male	Adult	Arterial - small diameter	Long	P(LLA-co-CL)	NR
Antonova2016(2)-2a	3	4	gross morphology / histology	Rat	Male	Adult	Arterial - small diameter	Medium	P(LLA-co-CL)	NR
Antonova2016(2)-2b	3	4	gross morphology / histology	Rat	Male	Adult	Arterial - small diameter	Long	P(LLA-co-CL)	NR
Antonova2016(2)-2c	3	4	gross morphology / histology	Rat	Male	Adult	Arterial - small diameter	Long	P(LLA-co-CL)	NR
Antonova2016(3)-1a	1	4	gross morphology / histology	Rat	Male	Adult	Arterial - small diameter	Medium	P(LLA-co-CL)	NR
Antonova2016(3)-1b	1	4	gross morphology / histology	Rat	Male	Adult	Arterial - small diameter	Long	P(LLA-co-CL)	NR
Antonova2016(3)-1c	1	4	gross morphology / histology	Rat	Male	Adult	Arterial - small diameter	Long	P(LLA-co-CL)	NR
Antonova2016(3)-1d	1	4	gross morphology / histology	Rat	Male	Adult	Arterial - small diameter	Long	P(LLA-co-CL)	NR
Antonova2016(3)-2a	3	4	gross morphology / histology	Rat	Male	Adult	Arterial - small diameter	Medium	P(LLA-co-CL)	NR
Antonova2016(3)-2b	3	4	gross morphology / histology	Rat	Male	Adult	Arterial - small diameter	Long	P(LLA-co-CL)	NR
Antonova2016(3)-2c	3	4	gross morphology / histology	Rat	Male	Adult	Arterial - small diameter	Long	P(LLA-co-CL)	NR
Antonova2016(3)-2d	3	4	gross morphology / histology	Rat	Male	Adult	Arterial - small diameter	Long	P(LLA-co-CL)	NR
Antonova2016(3)-3a	3	4	gross morphology / histology	Rat	Male	Adult	Arterial - small diameter	Medium	P(LLA-co-CL)	NR
Antonova2016(3)-3b	3	4	gross morphology / histology	Rat	Male	Adult	Arterial - small diameter	Long	P(LLA-co-CL)	NR
Antonova2016(3)-3c	3	4	gross morphology / histology	Rat	Male	Adult	Arterial - small diameter	Long	P(LLA-co-CL)	NR
Antonova2016(3)-3d	3	4	gross morphology / histology	Rat	Male	Adult	Arterial - small diameter	Long	P(LLA-co-CL)	NR
Antonova2016-1	0	5	gross morphology / histology	Rat	Male	Adult	Arterial - small diameter	Medium	P(LLA-co-CL)	NR
Antonova2016-2	5	5	gross morphology / histology	Rat	Male	Adult	Arterial - small diameter	Medium	P(LLA-co-CL)	NR
Antonova2016-3	0	5	gross morphology / histology	Rat	Male	Adult	Arterial - small diameter	Medium	PCL	NR
Antonova2016-4	5	5	gross morphology / histology	Rat	Male	Adult	Arterial - small diameter	Medium	PCL	NR
Antonova2019-1a	4	6	gross morphology / histology	Rat	Male	Adult	Arterial - small diameter	Medium	P(LLA-co-CL)	NR
Antonova2019-1b	4	6	gross morphology / histology	Rat	Male	Adult	Arterial - small diameter	Long	P(LLA-co-CL)	NR
Antonova2019-2a	6	6	gross morphology / histology	Rat	Male	Adult	Arterial - small diameter	Medium	P(LLA-co-CL)	NR
Antonova2019-2b	6	6	gross morphology / histology	Rat	Male	Adult	Arterial - small diameter	Long	P(LLA-co-CL)	NR
Antonova2019-3a	6	6	gross morphology / histology	Rat	Male	Adult	Arterial - small diameter	Medium	P(LLA-co-CL)	NR
Antonova2019-3b	6	6	gross morphology / histology	Rat	Male	Adult	Arterial - small diameter	Long	P(LLA-co-CL)	NR
Antonova2019-4a	6	6	gross morphology / histology	Rat	Male	Adult	Arterial - small diameter	Medium	P(LLA-co-CL)	NR
Antonova2019-4b	6	6	gross morphology / histology	Rat	Male	Adult	Arterial - small diameter	Long	P(LLA-co-CL)	NR
Antonova2019-5a	6	6	gross morphology / histology	Rat	Male	Adult	Arterial - small diameter	Medium	P(LLA-co-CL)	NR
Antonova2019-5b	6	6	gross morphology / histology	Rat	Male	Adult	Arterial - small diameter	Long	P(LLA-co-CL)	NR
Antonova2019-6a	6	6	gross morphology / histology	Rat	Male	Adult	Arterial - small diameter	Medium	P(LLA-co-CL)	NR
Antonova2019-6b	6	6	gross morphology / histology	Rat	Male	Adult	Arterial - small diameter	Long	P(LLA-co-CL)	NR
Antonova2019-7a	4	6	gross morphology / histology	Rat	Male	Adult	Arterial - small diameter	Medium	P(LLA-co-CL)	NR
Antonova2019-7b	4	6	gross morphology / histology	Rat	Male	Adult	Arterial - small diameter	Long	P(LLA-co-CL)	NR
Antonova2020-1a	NR	NR	ultrasound	Sheep	Female	NR	Arterial - small diameter	Medium	P(LLA-co-CL)	NR
Antonova2020-1b	8	8	ultrasound	Sheep	Female	NR	Arterial - small diameter	Long	P(LLA-co-CL)	NR
Antonova2020-2a	NR	NR	ultrasound	Sheep	Female	NR	Arterial - small diameter	Medium	P(LLA-co-CL)	NR
Antonova2020-2b	4	8	ultrasound	Sheep	Female	NR	Arterial - small diameter	Long	P(LLA-co-CL)	NR
Audell1980	1	1	angiogram	Pig	Female	Young	Arterial - large diameter	Long	P(LLA-co-CL)	NR
Bartels1988	123	126	gross morphology / histology	Rat	Male	Adult	Venous - small diameter	NA	PU/PLLA	NR
Behr2020	1	1	angiogram	Rabbit	NR	NR	Arterial - small diameter	Coagulation	PCL	NR
Bergmeister2015-1a	3	3	angiogram	Rat	Male	NR	Arterial - small diameter	Coagulation	PU	NR
Bergmeister2015-1b	7	7	angiogram	Rat	Male	NR	Arterial - small diameter	Short	PU	NR
Bergmeister2015-1c	3	3	angiogram	Rat	Male	NR	Arterial - small diameter	Short	PU	NR
Bergmeister2015-1d	7	7	angiogram	Rat	Male	NR	Arterial - small diameter	Medium	PU	NR
Bergmeister2015-1e	7	7	angiogram	Rat	Male	NR	Arterial - small diameter	Long	PU	NR
Bergmeister2015-1f	7	7	angiogram	Rat	Male	NR	Arterial - small diameter	Long	PU	NR
Best2017-1	2	10	gross morphology / histology	Mouse	Female	Adult	Venous - small diameter	Medium	PGA+P(LA-co-CL)	NR
Best2019-1a	2	2	ultrasound	Mouse	Female	Adult	Arterial - small diameter	Medium	P(LLA-co-CL)	SCID/Beige
Best2019-1b	2	2	ultrasound	Mouse	Female	Adult	Arterial - small diameter	Long	P(LLA-co-CL)	SCID/Beige
Best2019-1c	0	0	ultrasound	Mouse	Female	Adult	Arterial - small diameter	Long	P(LLA-co-CL)	SCID/Beige
Best2019-2a	2	2	ultrasound	Mouse	Female	Adult	Venous - small diameter	Medium	P(LLA-co-CL)	SCID/Beige
Best2019-2b	2	2	ultrasound	Mouse	Female	Adult	Venous - small diameter	Long	P(LLA-co-CL)	SCID/Beige
Best2019-2c	2	2	ultrasound	Mouse	Female	Adult	Venous - small diameter	Long	P(LLA-co-CL)	SCID/Beige
Bowald1979	3	3	gross morphology / histology	Pig	NR	Young	NR	Short	PGA	NR
Bowald1980-1a	2	2	gross morphology / histology	Pig	NR	Young	Arterial - large diameter	Short	PGA	NR
Bowald1980-1b	3	3	gross morphology / histology	Pig	NR	Young	Arterial - large diameter	Medium	PGA	NR
Bowald1980-4	2	2	gross morphology / histology	Pig	NR	Young	Arterial - large diameter	Medium	PGA	NR
Brennan2008-1a	NR	1	angiogram	Sheep	NR	Young	Venous - large diameter	Short	PGA+P(LLA-co-CL)	NR
Brennan2008-1b	6	6	angiogram	Sheep	NR	Young	Venous - large diameter	Medium	PGA+P(LLA-co-CL)	NR
Brennan2008-2	1	1	angiogram	Sheep	NR	Young	Venous - large diameter	Medium	PGA+P(LLA-co-CL)	NR
Brothers1990-1	6	8	angiogram	Dog	Female	NR	Arterial - small diameter	Medium	PU	NR
Brugmans2019-1a	1	1	ultrasound	Sheep	Female	Adult	Arterial - large diameter	Short	ce-Upy-PCL	NR
Brugmans2019-1b	2	2	ultrasound	Sheep	Female	Adult	Arterial - large diameter	Short	ce-Upy-PCL	NR
Brugmans2019-1c	1	1	ultrasound	Sheep	Female	Adult	Arterial - large diameter	Short	ce-Upy-PCL	NR
Brugmans2019-1d	1	1	ultrasound	Sheep	Female	Adult	Arterial - large diameter	Medium	ce-Upy-PCL	NR
Brugmans2019-1e	1	1	ultrasound	Sheep	Female	Adult	Arterial - large diameter	Medium	ce-Upy-PCL	NR
Brugmans2019-1f	1	1	ultrasound	Sheep	Female	Adult	Arterial - large diameter	Medium	ce-Upy-PCL	NR
Brugmans2019-1g	2	2	ultrasound	Sheep	Female	Adult	Arterial - large diameter	Long	ce-Upy-PCL	NR
Buscemi2017-1	0	1	ultrasound	Pig	NR	Young	NR	Short	PHEA/PLA/PCL	NR
Chan2017-1a	NR	NR	gross morphology / histology	Mouse	Male	Adult	Arterial - small diameter	Short	PCL	NR
Chan2017-1b	NR	NR	gross morphology / histology	Mouse	Male	Adult	Arterial - small diameter	Medium	PCL	NR
Chan2017-1c	36	40	gross morphology / histology	Mouse	Male	Adult	Arterial - small diameter	Medium	P(LLA-co-CL)	NR
Conconi2014-1	7	7	gross morphology / histology	Rat	Male	Adult	Arterial - small diameter	Long	PVA	NR
Cui2019-1a	NR	1	not applicable	Rabbit	NR	NR	Arterial - small diameter	Short	PEG/P(LLA-co-CL)/PEG+P(LA-co-GA)	NR
Cui2019-1b	NR	1	not applicable	Rabbit	NR	NR	Arterial - small diameter	Short	PEG/P(LLA-co-CL)/PEG+P(LA-co-GA)	NR
Cui2019-2a	NR	1	not applicable	Rabbit	NR	NR	Arterial - small diameter	Short	PEG/P(LLA-co-CL)/PEG+P(LA-co-GA)	NR
Cui2019-2b	NR	1	not applicable	Rabbit	NR	NR	Arterial - small diameter	Short	PEG/P(LLA-co-CL)/PEG+P(LA-co-GA)	NR
Cui2019-3a	NR	1	not applicable	Rabbit	NR	NR	Arterial - small diameter	Short	PEG/P(LLA-co-CL)/PEG+P(LA-co-GA)	NR
Cui2019-3b	NR	1	not applicable	Rabbit	NR	NR	Arterial - small diameter	Short	PEG/P(LLA-co-CL)/PEG+P(LA-co-GA)	NR
Cui2019-4a	NR	1	not applicable	Rabbit	NR	NR	Arterial - small diameter	Short	PEG/P(LLA-co-CL)/PEG+P(LA-co-GA)	NR
Cui2019-4b	NR	1	not applicable	Rabbit	NR	NR	Arterial - small diameter	Short	PEG/P(LLA-co-CL)/PEG+P(LA-co-GA)	NR
Drews2020-1a	0	2	combination of techniques	Sheep	Female	Young	Venous - large diameter	Short	PGA+P(LA-co-CL)	NR
Drews2020-1b	5	5	combination of techniques	Sheep	Female	Young	Venous - large diameter	Medium	PGA+P(LA-co-CL)	NR
Drews2020-1c	2	2	combination of techniques	Sheep	Female	Young	Venous - large diameter	Long	PGA+P(LA-co-CL)	NR
Drews2020-1d	3	3	combination of techniques	Sheep	Female	Young	Venous - large diameter	Long	PGA+P(LA-co-CL)	NR
Duan2015-1a	1	2	angiogram	Dog	Mix	Adult	Arterial - small diameter	Short	PCL	NR
Duan2015-1b	2	2	angiogram	Dog	Mix	Adult	Arterial - small diameter	Short	PCL	NR
Duan2015-1c	1	2	angiogram	Dog	Mix	Adult	Arterial - small diameter	Medium	PCL	NR
Duan2015-2a	1	2	angiogram	Dog	Mix	Adult	Arterial - small diameter	Short	PCL	NR
Duan2015-2b	1	2	angiogram	Dog	Mix	Adult	Arterial - small diameter	Short	PCL	NR
Duan2015-2c	1	2	angiogram	Dog	Mix	Adult	Arterial - small diameter	Medium	PCL	NR
Duijvelshof2018-1a	NR	9	not applicable	Rat	Male	NR	Arterial - small diameter	Short	P(LLA-co-CL)	Healthy
Duijvelshof2018-1b	NR	9	not applicable	Rat	Male	NR	Arterial - small diameter	Short	P(LLA-co-CL)	Healthy
Duijvelshof2018-1c	NR	8	not applicable	Rat	Male	NR	Arterial - small diameter	Short	P(LLA-co-CL)	Healthy
Duijvelshof2018-1d	NR	8	not applicable	Rat	Male	NR	Arterial - small diameter	Short	P(LLA-co-CL)	Healthy
Duijvelshof2018-1e	NR	13	not applicable	Rat	Male	NR	Arterial - small diameter	Medium	P(LLA-co-CL)	Healthy
Duijvelshof2018-1f	NR	13	not applicable	Rat	Male	NR	Arterial - small diameter	Medium	P(LLA-co-CL)	Healthy
Eilenberg2020-1a	7	7	angiogram	Rat	Male	NR	Arterial - small diameter	Short	PCU	NR
Eilenberg2020-1b	7	7	angiogram	Rat	Male	NR	Arterial - small diameter	Medium	PCU	NR
Eilenberg2020-1c	6	7	angiogram	Rat	Male	NR	Arterial - small diameter	Long	PCU	NR
Eilenberg2020-1d	6	7	angiogram	Rat	Male	NR	Arterial - small diameter	Long	PCU	NR
Enayati2015-1a	4	4	gross morphology / histology	Rat	Male	NR	Arterial - small diameter	Short	PU	NR
Enayati2015-1b	4	4	gross morphology / histology	Rat	Male	NR	Arterial - small diameter	Medium	PU	NR
Fröhlich2015-1a	NR	3	not applicable	Rat	Male	NR	Arterial - small diameter	Coagulation	PU	NR
Fröhlich2015-1b	NR	3	not applicable	Rat	Male	NR	Arterial - small diameter	Short	PU	NR
Fukunishi2017	6	6	angiogram	Sheep	Female	NR	Venous - large diameter	Medium	PGA/P(LLA-co-CL)	NR
Fukunishi2018-1	1	10	ultrasound	Mouse	Female	Adult	Venous - small diameter	Long	P(LLA-co-CL)	NR
Fukunishi2019-1a	5	5	ultrasound	Rat	Female	Adult	Arterial - small diameter	Medium	PGA+PGS	NR
Fukunishi2019-1b	10	10	ultrasound	Rat	Female	Adult	Arterial - small diameter	Long	PGA+PGS	NR
Fukunishi2019-1c	10	10	ultrasound	Rat	Female	Adult	Arterial - small diameter	Long	P(LLA-co-CL)+PGS	NR
Fukunishi2019-2a	5	5	ultrasound	Rat	Female	Adult	Arterial - small diameter	Medium	PGA	NR
Fukunishi2019-2b	10	10	ultrasound	Rat	Female	Adult	Arterial - small diameter	Long	PGA	NR
Fukunishi2019-2c	10	10	ultrasound	Rat	Female	Adult	Arterial - small diameter	Long	PGA	NR
Galletti1985-1	NR	NR	not applicable	Dog	NR	NR	Arterial - large diameter	Short	PGA+PDLA/PBF	NR
Galletti1985-2a	NR	NR	not applicable	Dog	NR	NR	Arterial - large diameter	Short	PGA+PDLA/PBF	NR
Galletti1985-2b	NR	NR	not applicable	Dog	NR	NR	Arterial - large diameter	Short	PGA+PDLA/PBF	NR
Galletti1986-1	NR	26	angiogram	Pig	both	Young	Arterial - large diameter	Medium	PU	treatment platelet inhibitor
Galletti1986-2	NR	8	angiogram	Pig	both	Young	Arterial - large diameter	Medium	PU	Lipid diet
Galletti1986-3	NR	6	angiogram	Pig	both	Young	Arterial - large diameter	Medium	PU	Healthy
Galletti1988-1a	1	1	gross morphology / histology	Dog	Female	NR	Arterial - large diameter	Short	PDLA	NR
Galletti1988-1b	1	1	gross morphology / histology	Dog	Female	NR	Arterial - large diameter	Short	PDLA	NR
Galletti1988-1c	1	1	gross morphology / histology	Dog	Female	NR	Arterial - large diameter	Short	PDLA	NR
Galletti1988-1d	1	1	gross morphology / histology	Dog	Female	NR	Arterial - large diameter	Short	PDLA	NR
Galletti1988-1e	0	1	gross morphology / histology	Dog	Female	NR	Arterial - large diameter	Medium	PDLA	NR
Galletti1988-1f	1	1	gross morphology / histology	Dog	Female	NR	Arterial - large diameter	Medium	PDLA	NR
Galletti1988-1g	1	1	gross morphology / histology	Dog	Female	NR	Arterial - large diameter	Medium	PDLA	NR
Galletti1988-2a	1	1	gross morphology / histology	Dog	Female	NR	Arterial - large diameter	Short	PDLA	NR
Galletti1988-2b	1	1	gross morphology / histology	Dog	Female	NR	Arterial - large diameter	Short	PDLA	NR
Galletti1988-3a	1	1	gross morphology / histology	Dog	Female	NR	Arterial - large diameter	Short	PDLA	NR
Galletti1988-3b	1	1	gross morphology / histology	Dog	Female	NR	Arterial - large diameter	Short	PDLA	NR
Galletti1988-3c	0	1	gross morphology / histology	Dog	Female	NR	Arterial - large diameter	Medium	PDLA	NR
Galletti1988-4a	1	1	gross morphology / histology	Dog	Female	NR	Arterial - large diameter	Short	PDLA	NR
Galletti1988-4b	1	1	gross morphology / histology	Dog	Female	NR	Arterial - large diameter	Short	PDLA	NR
Galletti1988-4c	2	3	gross morphology / histology	Dog	Female	NR	Arterial - large diameter	Medium	PDLA	NR
Galletti1988-4d	0	1	gross morphology / histology	Dog	Female	NR	Arterial - large diameter	Medium	PDLA	NR
Galletti1989(2)-1	7	9	angiogram	Pig	both sexes	Young	Arterial - large diameter	Medium	PU	Lipid diet
Galletti1989(2)-2	1	5	angiogram	Pig	both sexes	Young	Arterial - large diameter	NA	PU	Healthy
Galletti1989-1a	NR	NR	angiogram	Pig	NR	Young	Arterial - large diameter	Short	PU	NR
Galletti1989-1b	NR	NR	angiogram	Pig	NR	Young	Arterial - large diameter	Short	PU	NR
Galletti1989-1c	NR	NR	angiogram	Pig	NR	Young	Arterial - large diameter	Medium	PU	NR
Galletti1989-1d	NR	NR	angiogram	Pig	NR	Young	Arterial - large diameter	Medium	PU	NR
Galletti1989-1e	NR	NR	angiogram	Pig	NR	Young	Arterial - large diameter	Medium	PU	NR
Galletti1989-1f	10	15	angiogram	Pig	NR	Young	Arterial - large diameter	Long	PU	NR
Galletti1989-2a	NR	NR	angiogram	Pig	NR	Young	Arterial - large diameter	Short	PU	Lipid diet
Galletti1989-2b	NR	NR	angiogram	Pig	NR	Young	Arterial - large diameter	Short	PU	Lipid diet
Galletti1989-2c	NR	NR	angiogram	Pig	NR	Young	Arterial - large diameter	Medium	PU	Lipid diet
Galletti1989-2d	NR	NR	angiogram	Pig	NR	Young	Arterial - large diameter	Medium	PU	Lipid diet
Galletti1989-2e	NR	NR	angiogram	Pig	NR	Young	Arterial - large diameter	Medium	PU	Lipid diet
Galletti1989-2f	9	9	angiogram	Pig	NR	Young	Arterial - large diameter	Long	PU	Lipid diet
Galletti1989-3a	NR	NR	angiogram	Pig	NR	Young	Arterial - large diameter	Short	PU	NR
Galletti1989-3b	NR	NR	angiogram	Pig	NR	Young	Arterial - large diameter	Short	PU	NR
Galletti1989-3c	NR	NR	angiogram	Pig	NR	Young	Arterial - large diameter	Medium	PU	NR
Galletti1989-3d	NR	NR	angiogram	Pig	NR	Young	Arterial - large diameter	Medium	PU	NR
Galletti1989-3e	NR	NR	angiogram	Pig	NR	Young	Arterial - large diameter	Medium	PU	NR
Galletti1989-3f	1	5	angiogram	Pig	NR	Young	Arterial - large diameter	Long	PU	NR
Gao2016-1a	5	5	ultrasound	Mouse	Female	Adult	Arterial - small diameter	Long	PEU	SCID/Beige
Gao2016-1b	5	5	ultrasound	Mouse	Female	Adult	Arterial - small diameter	Long	PEU	SCID/Beige
Gao2016-2a	5	5	ultrasound	Mouse	Female	Adult	Arterial - small diameter	Long	PEU	SCID/Beige
Gao2016-2b	5	5	ultrasound	Mouse	Female	Adult	Arterial - small diameter	Long	PEU	SCID/Beige
Gao2018-1a	3	3	gross morphology / histology	Rat	Male	NR	Arterial - small diameter	Medium	PCL	NR
Gao2018-1b	3	3	gross morphology / histology	Rat	Male	NR	Arterial - small diameter	Medium	PCL	NR
Gao2018-2a	3	3	gross morphology / histology	Rat	Male	NR	Arterial - small diameter	Medium	PCL	NR
Gao2018-2b	3	3	gross morphology / histology	Rat	Male	NR	Arterial - small diameter	Medium	PCL	NR
Greisler1982-1a	5	5	angiogram	Rabbit	NR	Adult	Arterial - small diameter	Short	PGA	NR
Greisler1982-1b	3	3	angiogram	Rabbit	NR	Adult	Arterial - small diameter	Short	PGA	NR
Greisler1982-1c	4	4	angiogram	Rabbit	NR	Adult	Arterial - small diameter	Short	PGA	NR
Greisler1982-1d	8	8	angiogram	Rabbit	NR	Adult	Arterial - small diameter	Short	PGA	NR
Greisler1982-1e	2	2	angiogram	Rabbit	NR	Adult	Arterial - small diameter	Short	PGA	NR
Greisler1982-1f	11	11	angiogram	Rabbit	NR	Adult	Arterial - small diameter	Medium	PGA	NR
Greisler1982-1g	8	8	angiogram	Rabbit	NR	Adult	Arterial - small diameter	Medium	PGA	NR
Greisler1982-1h	4	4	angiogram	Rabbit	NR	Adult	Arterial - small diameter	Medium	PGA	NR
Greisler1985-1a	NR	4	gross morphology / histology	Rabbit	NR	Adult	Arterial - small diameter	Short	PGA	NR
Greisler1985-1b	NR	3	gross morphology / histology	Rabbit	NR	Adult	Arterial - small diameter	Short	PGA	NR
Greisler1985-1c	NR	4	gross morphology / histology	Rabbit	NR	Adult	Arterial - small diameter	Short	PGA	NR
Greisler1985-1d	NR	7	gross morphology / histology	Rabbit	NR	Adult	Arterial - small diameter	Short	PGA	NR
Greisler1985-1e	NR	4	gross morphology / histology	Rabbit	NR	Adult	Arterial - small diameter	Short	PGA	NR
Greisler1985-1f	NR	10	gross morphology / histology	Rabbit	NR	Adult	Arterial - small diameter	Medium	PGA	NR
Greisler1985-1g	NR	8	gross morphology / histology	Rabbit	NR	Adult	Arterial - small diameter	Medium	PGA	NR
Greisler1985-1h	NR	5	gross morphology / histology	Rabbit	NR	Adult	Arterial - small diameter	Medium	PGA	NR
Greisler1985-1i	NR	3	gross morphology / histology	Rabbit	NR	Adult	Arterial - small diameter	Long	PGA	NR
Greisler1986(2)-1a	NR	3	not applicable	Rabbit	NR	Adult	Arterial - small diameter	Coagulation	PDS	NR
Greisler1986(2)-1b	NR	3	not applicable	Rabbit	NR	Adult	Arterial - small diameter	Coagulation	PDS	NR
Greisler1986(2)-1c	NR	3	not applicable	Rabbit	NR	Adult	Arterial - small diameter	Coagulation	PDS	NR
Greisler1986(2)-1d	NR	3	not applicable	Rabbit	NR	Adult	Arterial - small diameter	Short	PDS	NR
Greisler1986(2)-1e	NR	3	not applicable	Rabbit	NR	Adult	Arterial - small diameter	Short	PDS	NR
Greisler1986(2)-1f	NR	3	not applicable	Rabbit	NR	Adult	Arterial - small diameter	Short	PDS	NR
Greisler1986(2)-1g	NR	3	not applicable	Rabbit	NR	Adult	Arterial - small diameter	Short	PDS	NR
Greisler1986-1a	3	3	gross morphology / histology	Rabbit	NR	NR	Arterial - small diameter	Short	PGA	NR
Greisler1986-1b	12	12	gross morphology / histology	Rabbit	NR	NR	Arterial - small diameter	Medium	PGA	NR
Greisler1986-2	6	6	gross morphology / histology	Rabbit	NR	NR	Arterial - small diameter	NA	PGA	NR
Greisler1987-1a	5	5	gross morphology / histology	Rabbit	Female	Adult	Arterial - small diameter	Short	PDS	NR
Greisler1987-1b	4	4	gross morphology / histology	Rabbit	Female	Adult	Arterial - small diameter	Short	PDS	NR
Greisler1987-1c	4	4	gross morphology / histology	Rabbit	Female	Adult	Arterial - small diameter	Short	PDS	NR
Greisler1987-1d	4	4	gross morphology / histology	Rabbit	Female	Adult	Arterial - small diameter	Medium	PDS	NR
Greisler1987-1e	4	4	gross morphology / histology	Rabbit	Female	Adult	Arterial - small diameter	Medium	PDS	NR
Greisler1987-1f	5	5	gross morphology / histology	Rabbit	Female	Adult	Arterial - small diameter	Medium	PDS	NR
Greisler1987-1g	2	2	gross morphology / histology	Rabbit	Female	Adult	Arterial - small diameter	Long	PDS	NR
Greisler1988(2)-1a	4	4	gross morphology / histology	Rabbit	Female	Adult	Arterial - small diameter	Short	PGA	NR
Greisler1988(2)-1b	5	5	gross morphology / histology	Rabbit	Female	Adult	Arterial - small diameter	Short	PGA	NR
Greisler1988(2)-1c	6	6	gross morphology / histology	Rabbit	Female	Adult	Arterial - small diameter	Medium	PGA	NR
Greisler1988(2)-1d	6	6	gross morphology / histology	Rabbit	Female	Adult	Arterial - small diameter	Medium	PGA	NR
Greisler1988(2)-1e	4	4	gross morphology / histology	Rabbit	Female	Adult	Arterial - small diameter	Medium	PGA	NR
Greisler1988(2)-1f	8	8	gross morphology / histology	Rabbit	Female	Adult	Arterial - small diameter	Medium	PGA	NR
Greisler1988(2)-1g	4	4	gross morphology / histology	Rabbit	Female	Adult	Arterial - small diameter	Long	PGA	NR
Greisler1988-1a	3	3	gross morphology / histology	Rabbit	Female	NR	Arterial - small diameter	Short	PGA	NR
Greisler1988-1b	3	3	gross morphology / histology	Rabbit	Female	NR	Arterial - small diameter	Short	PGA	NR
Greisler1988-1c	3	3	gross morphology / histology	Rabbit	Female	NR	Arterial - small diameter	Medium	PGA	NR
Greisler1988-1d	3	3	gross morphology / histology	Rabbit	Female	NR	Arterial - small diameter	Medium	PGA	NR
Greisler1988-1e	3	3	gross morphology / histology	Rabbit	Female	NR	Arterial - small diameter	Medium	PGA	NR
Greisler1990(2)-2a	NR	NR	not applicable	Rabbit	Female	NR	Arterial - small diameter	Short	PGA	Healthy
Greisler1990(2)-2b	NR	NR	not applicable	Rabbit	Female	NR	Arterial - small diameter	Medium	PGA	Healthy
Greisler1990(2)-2c	NR	NR	not applicable	Rabbit	Female	NR	Arterial - small diameter	Medium	PGA	Healthy
Greisler1990(2)-3a	NR	NR	not applicable	Rabbit	Female	NR	Arterial - small diameter	Short	PDS	Healthy
Greisler1990(2)-3b	NR	NR	not applicable	Rabbit	Female	NR	Arterial - small diameter	Medium	PDS	Healthy
Greisler1990(2)-3c	NR	NR	not applicable	Rabbit	Female	NR	Arterial - small diameter	Medium	PDS	Healthy
Greisler1990-6a	4	6	gross morphology / histology	Dog	NR	NR	Arterial - small diameter	Short	PDS	NR
Greisler1990-6b	2	2	gross morphology / histology	Dog	NR	NR	Arterial - small diameter	Short	PDS	NR
Greisler1990-6c	1	1	gross morphology / histology	Dog	NR	NR	Arterial - small diameter	Medium	PDS	NR
Greisler1990-7a	1	1	gross morphology / histology	Dog	NR	NR	Arterial - small diameter	Short	PGA/PDS	NR
Greisler1990-7b	1	3	gross morphology / histology	Dog	NR	NR	Arterial - small diameter	Short	PGA/PDS	NR
Greisler1990-7c	0	1	gross morphology / histology	Dog	NR	NR	Arterial - small diameter	Medium	PGA/PDS	NR
Greisler1990-7d	0	2	gross morphology / histology	Dog	NR	NR	Arterial - small diameter	Medium	PGA/PDS	NR
Greisler1990-7e	6	7	gross morphology / histology	Dog	NR	NR	Arterial - small diameter	Long	PGA/PDS	NR
Greisler1991(2)-1a	1	1	gross morphology / histology	Rabbit	Female	Adult	Arterial - small diameter	Medium	PGA	Lipid diet
Greisler1991(2)-1b	1	1	gross morphology / histology	Rabbit	Female	Adult	Arterial - small diameter	Medium	PGA	Lipid diet
Greisler1991-1a	3	3	gross morphology / histology	Rabbit	NR	Adult	Arterial - small diameter	Short	PGA	NR
Greisler1991-1b	3	3	gross morphology / histology	Rabbit	NR	Adult	Arterial - small diameter	Medium	PGA	NR
Greisler1991-1c	3	3	gross morphology / histology	Rabbit	NR	Adult	Arterial - small diameter	Long	PGA	NR
Greisler1991-2a	3	3	gross morphology / histology	Rabbit	NR	Adult	Arterial - small diameter	Short	PDS	NR
Greisler1991-2b	3	3	gross morphology / histology	Rabbit	NR	Adult	Arterial - small diameter	Medium	PDS	NR
Greisler1991-2c	3	3	gross morphology / histology	Rabbit	NR	Adult	Arterial - small diameter	Long	PDS	NR
Greisler1992-1a	3	3	gross morphology / histology	Rabbit	Female	Adult	Arterial - small diameter	Coagulation	PGA	NR
Greisler1992-1b	13	13	gross morphology / histology	Rabbit	Female	Adult	Arterial - small diameter	Short	PGA	NR
Greisler1992-1c	9	9	gross morphology / histology	Rabbit	Female	Adult	Arterial - small diameter	NA	PGA	NR
Greisler1993-1a	3	3	gross morphology / histology	Rabbit	Female	NR	Arterial - small diameter	Short	PGA	NR
Greisler1993-1b	5	5	gross morphology / histology	Rabbit	Female	NR	Arterial - small diameter	Short	PGA	NR
Greisler1993-1c	2	3	gross morphology / histology	Rabbit	Female	NR	Arterial - small diameter	Medium	PGA	NR
Greisler1993-1d	3	3	gross morphology / histology	Rabbit	Female	NR	Arterial - small diameter	Long	PGA	NR
Greisler1993-2a	3	3	gross morphology / histology	Rabbit	Female	NR	Arterial - small diameter	Short	PDS	NR
Greisler1993-2b	3	3	gross morphology / histology	Rabbit	Female	NR	Arterial - small diameter	Short	PDS	NR
Greisler1993-2c	3	3	gross morphology / histology	Rabbit	Female	NR	Arterial - small diameter	Medium	PDS	NR
Greisler1993-2d	3	3	gross morphology / histology	Rabbit	Female	NR	Arterial - small diameter	Long	PDS	NR
Hao2020-1a	6	6	macroscopic inspection for pulsations distal to graft	Rat	Male	NR	Arterial - small diameter	Short	PLLA/PCL	NR
Hao2020-1b	5	6	macroscopic inspection for pulsations distal to graft	Rat	Male	NR	Arterial - small diameter	Short	PLLA/PCL	NR
Hao2020-1c	5	6	macroscopic inspection for pulsations distal to graft	Rat	Male	NR	Arterial - small diameter	Medium	PLLA/PCL	NR
Hao2020-2a	3	6	macroscopic inspection for pulsations distal to graft	Rat	Male	NR	Arterial - small diameter	Short	PLLA/PCL	NR
Hao2020-2b	1	6	macroscopic inspection for pulsations distal to graft	Rat	Male	NR	Arterial - small diameter	Short	PLLA/PCL	NR
Hao2020-2c	1	6	macroscopic inspection for pulsations distal to graft	Rat	Male	NR	Arterial - small diameter	Medium	PLLA/PCL	NR
Harrison1958(2)-1	6	13	macroscopic inspection for pulsations distal to graft	Dog	NR	Adult	Arterial - large diameter	Medium	PA	NR
Harrison1958(2)-2	7	11	macroscopic inspection for pulsations distal to graft	Dog	NR	Adult	Arterial - large diameter	Medium	PA	NR
Harrison1958(2)-6	7	9	macroscopic inspection for pulsations distal to graft	Dog	NR	Adult	Arterial - large diameter	Medium	PVA	NR
Harrison1958(2)-7	6	7	macroscopic inspection for pulsations distal to graft	Dog	NR	Adult	Arterial - small diameter	Medium	PVA	NR
Harrison1958-1	29	29	angiogram	Dog	NR	Adult	NR	Long	PA	NR
Harrison1958-5	9	9	angiogram	Dog	NR	Adult	NR	Medium	PVA	NR
Hashi2007-1a	NR	NR	gross morphology / histology	Rat	NR	Adult	Arterial - small diameter	Medium	PLLA	Athymic
Hashi2007-1b	NR	NR	gross morphology / histology	Rat	NR	Adult	Arterial - small diameter	Medium	PLLA	Athymic
Hashi2007-1c	1	9	gross morphology / histology	Rat	NR	Adult	Arterial - small diameter	Medium	PLLA	Athymic
Hashi2010-1a	6	12	ultrasound	Rat	Female	NR	Arterial - small diameter	Medium	PLLA	NR
Hashi2010-1b	NR	8	ultrasound	Rat	Female	NR	Arterial - small diameter	Long	PLLA	NR
Hashi2010-2a	9	12	ultrasound	Rat	Female	NR	Arterial - small diameter	Medium	PLLA	NR
Hashi2010-2b	10	12	ultrasound	Rat	Female	NR	Arterial - small diameter	Medium	PLLA	NR
Hashi2010-2b	NR	8	ultrasound	Rat	Female	NR	Arterial - small diameter	Long	PLLA	NR
Hashi2010-3b	6	7	ultrasound	Rat	Female	NR	Arterial - small diameter	Long	PLLA	NR
Haskett2018	5	7	angiogram	Rat	NR	NR	Arterial - small diameter	Medium	PEUU	NR
He2008	NR	3	not applicable	Rabbit	Male	NR	Venous - small diameter	Short	P(LLA-co-CL)	NR
Henry2017-1a	NR	8	macroscopic inspection for pulsations distal to graft	Rat	Male	Adult	Arterial - small diameter	Short	PLLA/PCL	Athymic
Henry2017-1b	6	11	macroscopic inspection for pulsations distal to graft	Rat	Male	Adult	Arterial - small diameter	Medium	PLLA/PCL	Athymic
Henry2017-2a	NR	8	macroscopic inspection for pulsations distal to graft	Rat	Male	Adult	Arterial - small diameter	Short	PLLA/PCL	Athymic
Henry2017-2b	7	11	macroscopic inspection for pulsations distal to graft	Rat	Male	Adult	Arterial - small diameter	Medium	PLLA/PCL	Athymic
Henry2017-3a	NR	8	macroscopic inspection for pulsations distal to graft	Rat	Male	Adult	Arterial - small diameter	Short	PLLA/PCL	Athymic
Henry2017-3b	10	11	macroscopic inspection for pulsations distal to graft	Rat	Male	Adult	Arterial - small diameter	Medium	PLLA/PCL	Athymic
Hibino2005-1	2	5	gross morphology / histology	Dog	NR	NR	Venous - large diameter	Short	PGA+P(LA-co-CL)	NR
Hibino2005-2	4	4	gross morphology / histology	Dog	NR	NR	Venous - large diameter	Short	PGA+P(LA-co-CL)	NR
Hibino2011-2a	4	4	ultrasound	Mouse	Female	Adult	Venous - small diameter	Short	PGA+P(LA-co-CL)	NR
Hibino2011-2b	4	4	ultrasound	Mouse	Female	Adult	Venous - small diameter	Short	PGA+P(LA-co-CL)	NR
Hibino2011-2c	NR	4	ultrasound	Mouse	Female	Adult	Venous - small diameter	Medium	PGA+P(LA-co-CL)	NR
Hibino2011-2d	5	7	ultrasound	Mouse	Female	Adult	Venous - small diameter	Long	P(LLA-co-CL)	NR
Hibino2011-5	9	25	ultrasound	Mouse	Female	Adult	Venous - small diameter	Medium	PGA+P(LA-co-CL)	NR
Hibino2011-7	NR	9	ultrasound	Mouse	Female	Adult	Venous - small diameter	Medium	PGA+P(LA-co-CL)	NR
Hibino2011-9a	NR	3	ultrasound	Mouse	Female	Adult	Venous - small diameter	Short	PGA+P(LA-co-CL)	NR
Hibino2011-9b	NR	3	ultrasound	Mouse	Female	Adult	Venous - small diameter	Medium	PGA+P(LA-co-CL)	NR
Hibino2012-2	NR	NR	ultrasound	Mouse	Female	Adult	Venous - small diameter	NA	PGA+P(LA-co-CL)	SCID/Beige
Hibino2015-1a	NR	4	angiogram	Mouse	Female	Adult	Venous - small diameter	Short	PGA+P(LA-co-CL)	SCID/Beige
Hibino2015-1b	NR	4	angiogram	Mouse	Female	Adult	Venous - small diameter	Short	PGA+P(LA-co-CL)	SCID/Beige
Hibino2015-1c	NR	4	angiogram	Mouse	Female	Adult	Venous - small diameter	Medium	PGA+P(LA-co-CL)	SCID/Beige
Hibino2015-1d	NR	4	angiogram	Mouse	Female	Adult	Venous - small diameter	Medium	P(LLA-co-CL)	SCID/Beige
Hibino2015-1e	NR	4	angiogram	Mouse	Female	Adult	Venous - small diameter	Long	P(LLA-co-CL)	SCID/Beige
Hibino2015-1f	NR	4	angiogram	Mouse	Female	Adult	Venous - small diameter	Long	P(LLA-co-CL)	SCID/Beige
Hibino2015-2	NR	8	angiogram	Mouse	Female	Adult	Venous - small diameter	Long	P(LLA-co-CL)	Healthy
Hibino2015-3	8	8	angiogram	Mouse	Female	Adult	Venous - small diameter	Long	P(LLA-co-CL)	SCID/Beige
Hibino2015-4	NR	8	angiogram	Mouse	Female	Adult	Venous - small diameter	Medium	PGA+P(LA-co-CL)	SCID/Beige
Hibino2015-5	6	6	angiogram	Mouse	Female	Adult	Venous - small diameter	Medium	PGA+P(LA-co-CL)	treatment NK depleting aB
Hibino2015-6	6	6	angiogram	Mouse	Female	Adult	Venous - small diameter	Medium	PGA+P(LA-co-CL)	treatment platelet inhibitor
Hibino2015-7a	NR	3	angiogram	Mouse	Female	Adult	Venous - small diameter	Short	PGA+P(LA-co-CL)	SCID/Beige
Hibino2015-7b	NR	3	angiogram	Mouse	Female	Adult	Venous - small diameter	Medium	P(LLA-co-CL)	SCID/Beige
Hibino2015-8a	NR	3	angiogram	Mouse	Female	Adult	Venous - small diameter	Short	PGA+P(LA-co-CL)	Healthy
Hibino2015-8b	NR	3	angiogram	Mouse	Female	Adult	Venous - small diameter	Medium	P(LLA-co-CL)	Healthy
Hibino2016	NR	14	gross morphology / histology	Mouse	Female	Adult	Venous - small diameter	Medium	PGA+P(LA-co-CL)	NR
Hinrichs1992-1	3	3	gross morphology / histology	Rat	Male	Adult	Arterial - small diameter	Medium	P(LLA-co-CL)	NR
Hinrichs1992-10	3	3	gross morphology / histology	Rat	Male	Adult	Arterial - small diameter	Medium	P(BT-block-EG)/PLLA	NR
Hinrichs1992-11	3	3	gross morphology / histology	Rat	Male	Adult	Arterial - small diameter	Medium	P(BT-block-EG)/PSF	NR
Hinrichs1992-12	3	3	gross morphology / histology	Rat	Male	Adult	Arterial - small diameter	Medium	P(BT-block-EG)/PEU	NR
Hinrichs1992-2	3	3	gross morphology / histology	Rat	Male	Adult	Arterial - small diameter	Medium	P(LLA-co-CL)	NR
Hinrichs1992-3	3	3	gross morphology / histology	Rat	Male	Adult	Arterial - small diameter	Medium	P(LLA-co-CL)	NR
Hinrichs1992-4	3	3	gross morphology / histology	Rat	Male	Adult	Arterial - small diameter	Medium	P(LLA-co-CL)	NR
Hinrichs1992-5	3	3	gross morphology / histology	Rat	Male	Adult	Arterial - small diameter	Medium	P(LLA-co-CL)	NR
Hinrichs1992-6	3	3	gross morphology / histology	Rat	Male	Adult	Arterial - small diameter	Medium	P(LLA-co-CL)	NR
Hinrichs1992-7	3	3	gross morphology / histology	Rat	Male	Adult	Arterial - small diameter	Medium	P(LLA-co-CL)	NR
Hinrichs1992-8	3	3	gross morphology / histology	Rat	Male	Adult	Arterial - small diameter	Medium	P(BT-block-EG)	NR
Hinrichs1992-9	3	3	gross morphology / histology	Rat	Male	Adult	Arterial - small diameter	Medium	P(BT-block-EG)/PLLA	NR
Hong2009-1	10	25	angiogram	Rat	Female	Young	Arterial - small diameter	Medium	P(LLA-co-CL)	NR
Hong2009-2	6	9	angiogram	Rat	Female	Young	Arterial - small diameter	Medium	P(LLA-co-CL)	NR
Horakova2018-1a	4	5	macroscopic inspection for pulsations distal to graft	Rabbit	NR	Adult	Arterial - small diameter	Medium	P(LLA-co-CL)	NR
Horakova2018-1b	1	5	macroscopic inspection for pulsations distal to graft	Rabbit	NR	Adult	Arterial - small diameter	Medium	P(LLA-co-CL)	NR
Huang2018-1a	NR	NR	not applicable	Rat	NR	NR	Arterial - small diameter	Medium	PCL+PCL/PEG	Healthy
Huang2018-1b	NR	NR	not applicable	Rat	NR	NR	Arterial - small diameter	Medium	PCL+PCL/PEG	Healthy
Huang2018-1c	NR	NR	not applicable	Rat	NR	NR	Arterial - small diameter	Long	PCL+PCL/PEG	Healthy
Huang2018-2a	NR	NR	not applicable	Rat	NR	NR	Arterial - small diameter	Medium	PCL	Healthy
Huang2018-2b	NR	NR	not applicable	Rat	NR	NR	Arterial - small diameter	Medium	PCL	Healthy
Huang2018-2c	NR	NR	not applicable	Rat	NR	NR	Arterial - small diameter	Long	PCL	Healthy
Innocente2009-1a	3	3	angiogram	Rat	Male	NR	Arterial - small diameter	Medium	PCL	NR
Innocente2009-1b	3	3	angiogram	Rat	Male	NR	Arterial - small diameter	Long	PCL	NR
Innocente2009-1c	3	3	angiogram	Rat	Male	NR	Arterial - small diameter	Long	PCL	NR
Innocente2009-2a	3	3	angiogram	Rat	Male	NR	Arterial - small diameter	Medium	PCL/PTX	NR
Innocente2009-2b	3	3	angiogram	Rat	Male	NR	Arterial - small diameter	Long	PCL/PTX	NR
Innocente2009-2c	3	3	angiogram	Rat	Male	NR	Arterial - small diameter	Long	PCL/PTX	NR
Isayama2014-1a	6	6	gross morphology / histology	Dog	Female	Adult	Venous - large diameter	Short	PGA+P(LLA-co-CL)+P(GA-co-CL)	Healthy
Isayama2014-1b	6	6	gross morphology / histology	Dog	Female	Adult	Venous - large diameter	Medium	PGA+P(LLA-co-CL)+P(GA-co-CL)	Healthy
Isayama2014-1c	6	6	gross morphology / histology	Dog	Female	Adult	Venous - large diameter	Medium	PGA+P(LLA-co-CL)+P(GA-co-CL)	Healthy
Isayama2014-1d	6	6	gross morphology / histology	Dog	Female	Adult	Venous - large diameter	Long	PGA+P(LLA-co-CL)+P(GA-co-CL)	Healthy
Isayama2014-1e	6	6	gross morphology / histology	Dog	Female	Adult	Venous - large diameter	Long	PGA+P(LLA-co-CL)+P(GA-co-CL)	Healthy
Janairo2012-1	3	7	macroscopic inspection for pulsations distal to graft	Rat	NR	NR	Arterial - small diameter	Medium	PLLA	NR
Janairo2012-2	4	7	macroscopic inspection for pulsations distal to graft	Rat	NR	NR	Arterial - small diameter	Medium	PLLA-PEG	NR
Janairo2012-3	6	7	macroscopic inspection for pulsations distal to graft	Rat	NR	NR	Arterial - small diameter	Medium	PLLA-PEG	NR
Jang2020-1	6	11	ultrasound	Dog	NR	NR	Arterial - small diameter	Short	PCL	Healthy
Jirofti2018	1	1	combination of techniques	Sheep	Female	NR	Arterial - small diameter	Medium	PCL/PU	NR
Kang2015-1	3	3	macroscopic inspection for pulsations distal to graft	Rabbit	NR	NR	Arterial - small diameter	Short	PCL	NR
Kang2015-2	0	3	macroscopic inspection for pulsations distal to graft	Rabbit	NR	NR	Arterial - small diameter	Short	PCL	NR
Kang2015-3	2	2	macroscopic inspection for pulsations distal to graft	Rabbit	NR	NR	Arterial - small diameter	Short	PCL	NR
Khorsravi2015	8	8	ultrasound	Mouse	Female	Adult	Venous - small diameter	Long	P(LLA-co-CL)	SCID/Beige
Khorsravi2016-1a	3	3	ultrasound	Mouse	Female	Adult	Arterial - small diameter	Long	PGS+PCL	NR
Khorsravi2016-1b	3	3	ultrasound	Mouse	Female	Adult	Arterial - small diameter	Long	PGS+PCL	NR
Khorsravi2016-1c	3	3	ultrasound	Mouse	Female	Adult	Arterial - small diameter	Long	PGS+PCL	NR
Kurobe2015-1a	7	7	combination of techniques	Mouse	Female	Adult	Arterial - small diameter	Long	P(LLA-co-CL)	SCID/Beige
Kurobe2015-1b	7	7	combination of techniques	Mouse	Female	Adult	Arterial - small diameter	Long	P(LLA-co-CL)	SCID/Beige
Kurobe2015-1c	9	9	combination of techniques	Mouse	Female	Adult	Arterial - small diameter	Long	P(LLA-co-CL)	SCID/Beige
Kuwabara2012(2)-1a	6	9	macroscopic inspection for pulsations distal to graft	Rat	Male	Adult	Arterial - small diameter	Short	PCL	NR
Kuwabara2012(2)-1b	6	7	macroscopic inspection for pulsations distal to graft	Rat	Male	Adult	Arterial - small diameter	Short	PCL	NR
Kuwabara2012(2)-1c	4	5	macroscopic inspection for pulsations distal to graft	Rat	Male	Adult	Arterial - small diameter	Medium	PCL	NR
Kuwabara2012(2)-1d	4	7	macroscopic inspection for pulsations distal to graft	Rat	Male	Adult	Arterial - small diameter	Long	PCL	NR
Kuwabara2012(2)-1e	4	7	macroscopic inspection for pulsations distal to graft	Rat	Male	Adult	Arterial - small diameter	Long	PCL	NR
Kuwabara2012(2)-1f	4	4	macroscopic inspection for pulsations distal to graft	Rat	Male	Adult	Arterial - small diameter	Long	PCL	NR
Kuwabara2012(2)-1g	1	1	macroscopic inspection for pulsations distal to graft	Rat	Male	Adult	Arterial - small diameter	Long	PCL	NR
Kuwabara2012-1a	6	8	ultrasound	Rat	Male	Adult	Arterial - small diameter	Short	PCL	NR
Kuwabara2012-1b	5	6	ultrasound	Rat	Male	Adult	Arterial - small diameter	Short	PCL	NR
Kuwabara2012-1c	6	8	ultrasound	Rat	Male	Adult	Arterial - small diameter	Medium	PCL	NR
Kuwabara2012-2a	6	8	ultrasound	Rat	Male	Adult	Arterial - small diameter	Short	PCL	NR
Kuwabara2012-2b	6	7	ultrasound	Rat	Male	Adult	Arterial - small diameter	Short	PCL	NR
Kuwabara2012-2c	7	9	ultrasound	Rat	Male	Adult	Arterial - small diameter	Medium	PCL	NR
Lauritzen1983-1	0	8	macroscopic inspection for pulsations distal to graft	Rat	NR	NR	Arterial - small diameter	NA	P(LLA-co-CL)	NR
Lauritzen1983-2	6	12	macroscopic inspection for pulsations distal to graft	Rat	NR	NR	Arterial - small diameter	NA	P(LLA-co-CL)	NR
Lee2016(2)-1	4	25	gross morphology / histology	Mouse	Female	Adult	Venous - small diameter	Medium	PGA+P(LA-co-CL)	NR
Lee2016(2)-2	22	25	gross morphology / histology	Mouse	Female	Adult	Venous - small diameter	Medium	PGA+P(LA-co-CL)	NR
Lee2016-1a	9	15	ultrasound	Mouse	Female	Adult	Venous - small diameter	Medium	PGA+P(LA-co-CL)	NR
Lee2016-1b	12	25	ultrasound	Mouse	Female	Adult	Venous - small diameter	Long	P(LLA-co-CL)	TGF-Beta R1 inhibitor
Lee2016-3	23	25	ultrasound	Mouse	Female	Adult	Venous - small diameter	Long	P(LLA-co-CL)	TGF-Beta R1 inhibitor
Lee2018-3a	NR	NR	ultrasound	Rat	Male	Adult	Arterial - small diameter	Short	PGS+PCL	Healthy
Lee2018-3b	NR	NR	ultrasound	Rat	Male	Adult	Arterial - small diameter	Medium	PGS+PCL	Healthy
Lee2018-3c	19	21	ultrasound	Rat	Male	Adult	Arterial - small diameter	Long	PGS+PCL	Healthy
Lei,van_der1985	NR	6	not applicable	Rat	Male	NR	Arterial - small diameter	Medium	PU/PLLA	NR
Lei,van_der1985(2)-1a	3	3	macroscopic inspection for pulsations distal to graft	Rat	Male	NR	Arterial - small diameter	Medium	PU/PLLA	NR
Lei,van_der1985(2)-1b	6	6	macroscopic inspection for pulsations distal to graft	Rat	Male	NR	Arterial - small diameter	Medium	PU/PLLA	NR
Lei,van_der1985(2)-1c	6	6	macroscopic inspection for pulsations distal to graft	Rat	Male	NR	Arterial - small diameter	Long	PU/PLLA	NR
Lei,van_der1985(3)-1	8	8	macroscopic inspection for pulsations distal to graft	Rat	Male	NR	Arterial - small diameter	Medium	PU/PLLA	NR
Lei,van_der1985(3)-2	7	8	macroscopic inspection for pulsations distal to graft	Rat	Male	NR	Arterial - small diameter	Medium	PU/PLLA	NR
Lei,van_der1985(3)-3	8	8	macroscopic inspection for pulsations distal to graft	Rat	Male	NR	Arterial - small diameter	Medium	PU/PLLA	NR
Lei,van_der1985(3)-4	8	8	macroscopic inspection for pulsations distal to graft	Rat	Male	NR	Arterial - small diameter	Medium	PU/PLLA	NR
Lei,van_der1986-1	6	6	macroscopic inspection for pulsations distal to graft	Rat	Male	NR	NR	Medium	PU/PLLA	NR
Lei,van_der1986-3	6	8	macroscopic inspection for pulsations distal to graft	Rat	Male	NR	NR	Medium	PU/PLLA	NR
Lei,van_der1987(2)	8	8	macroscopic inspection for pulsations distal to graft	Rat	Male	Adult	Arterial - small diameter	Long	PU/PLLA	NR
Lei,van_der1987-1a	1	1	macroscopic inspection for pulsations distal to graft	Rat	Male	NR	Arterial - small diameter	Coagulation	PU/PLLA	NR
Lei,van_der1987-1b	2	2	macroscopic inspection for pulsations distal to graft	Rat	Male	NR	Arterial - small diameter	Short	PU/PLLA	NR
Lei,van_der1987-1c	4	4	macroscopic inspection for pulsations distal to graft	Rat	Male	NR	Arterial - small diameter	Short	PU/PLLA	NR
Lei,van_der1987-1d	4	4	macroscopic inspection for pulsations distal to graft	Rat	Male	NR	Arterial - small diameter	Short	PU/PLLA	NR
Lei,van_der1987-1e	4	4	macroscopic inspection for pulsations distal to graft	Rat	Male	NR	Arterial - small diameter	Short	PU/PLLA	NR
Lei,van_der1987-1f	4	4	macroscopic inspection for pulsations distal to graft	Rat	Male	NR	Arterial - small diameter	Medium	PU/PLLA	NR
Lei,van_der1987-1g	4	4	macroscopic inspection for pulsations distal to graft	Rat	Male	NR	Arterial - small diameter	Medium	PU/PLLA	NR
Lei,van_der1987-1h	4	4	macroscopic inspection for pulsations distal to graft	Rat	Male	NR	Arterial - small diameter	Long	PU/PLLA	NR
Lei,van_der1989-1a	4	4	macroscopic inspection for pulsations distal to graft	Rabbit	Male	NR	Arterial - small diameter	Coagulation	PU	NR
Lei,van_der1989-1b	2	4	macroscopic inspection for pulsations distal to graft	Rabbit	Male	NR	Arterial - small diameter	Short	PU	NR
Lei,van_der1989-1c	1	4	macroscopic inspection for pulsations distal to graft	Rabbit	Male	NR	Arterial - small diameter	Short	PU	NR
Lei,van_der1989-1d	1	4	macroscopic inspection for pulsations distal to graft	Rabbit	Male	NR	Arterial - small diameter	Short	PU	NR
Lei,van_der1989-1e	0	6	macroscopic inspection for pulsations distal to graft	Rabbit	Male	NR	Arterial - small diameter	Short	PU	NR
Lei,van_der1989-1f	0	6	macroscopic inspection for pulsations distal to graft	Rabbit	Male	NR	Arterial - small diameter	Short	PU	NR
Lei,van_der1989-1g	0	6	macroscopic inspection for pulsations distal to graft	Rabbit	Male	NR	Arterial - small diameter	Short	PU	NR
Li2018	11	11	ultrasound	Rat	Male	NR	Arterial - small diameter	Long	PCL	NR
Liu2019-1	3	5	ultrasound	Rat	Male	NR	Arterial - small diameter	Medium	PCL	NR
Liu2019-2	3	5	ultrasound	Rat	Male	NR	Arterial - small diameter	Medium	PCL	NR
Liu2019-3	5	6	ultrasound	Rat	Male	NR	Arterial - small diameter	Medium	PCL	NR
Liu2019-4	3	6	ultrasound	Rat	Male	NR	Arterial - small diameter	Medium	PCL	NR
Lommen1983-1a	6	6	macroscopic inspection for pulsations distal to graft	Rat	Male	NR	Arterial - small diameter	Medium	PU/PLLA	NR
Lommen1983-1b	6	6	macroscopic inspection for pulsations distal to graft	Rat	Male	NR	Arterial - small diameter	Medium	PU/PLLA	NR
Lommen1983-1c	6	6	macroscopic inspection for pulsations distal to graft	Rat	Male	NR	Arterial - small diameter	Long	PU/PLLA	NR
Mahara2017-1	2	3	combination of techniques	Rat	Male	Adult	Arterial - small diameter	Medium	PLLA	NR
Mahara2017-2	0	3	combination of techniques	Rat	Male	Adult	Arterial - small diameter	Medium	PLLA	NR
Martz1986-1a	2	3	angiogram	Dog	preferably Females	NR	Arterial - small diameter	Coagulation	PU	NR
Martz1986-1b	3	3	angiogram	Dog	preferably Females	NR	Arterial - small diameter	Short	PU	NR
Martz1986-1c	3	3	angiogram	Dog	preferably Females	NR	Arterial - small diameter	Short	PU	NR
Martz1986-1d	3	3	angiogram	Dog	preferably Females	NR	Arterial - small diameter	Short	PU	NR
Martz1986-1e	3	3	angiogram	Dog	preferably Females	NR	Arterial - small diameter	Short	PU	NR
Martz1986-1f	1	3	angiogram	Dog	preferably Females	NR	Arterial - small diameter	Short	PU	NR
Martz1986-1g	3	3	angiogram	Dog	preferably Females	NR	Arterial - small diameter	Short	PU	NR
Martz1986-1h	0	3	angiogram	Dog	preferably Females	NR	Arterial - small diameter	Medium	PU	NR
Martz1988-1a	0	1	angiogram	Dog	NR	NR	Arterial - small diameter	Coagulation	PEUU	NR
Martz1988-1b	0	1	angiogram	Dog	NR	NR	Arterial - small diameter	Short	PEUU	NR
Martz1988-1c	0	1	angiogram	Dog	NR	NR	Arterial - small diameter	Short	PEUU	NR
Martz1988-1d	0	1	angiogram	Dog	NR	NR	Arterial - small diameter	Short	PEUU	NR
Martz1988-1e	0	1	angiogram	Dog	NR	NR	Arterial - small diameter	Short	PEUU	NR
Martz1988-1f	0	1	angiogram	Dog	NR	NR	Arterial - small diameter	Short	PEUU	NR
Martz1988-1g	0	1	angiogram	Dog	NR	NR	Arterial - small diameter	Short	PEUU	NR
Martz1988-1h	0	1	angiogram	Dog	NR	NR	Arterial - small diameter	Medium	PEUU	NR
Matsumura2006-1a	NR	NR	not applicable	Dog	Female	Adult	Venous - large diameter	Short	P(LLA-co-CL)	Healthy
Matsumura2006-1b	NR	NR	not applicable	Dog	Female	Adult	Venous - large diameter	Medium	P(LLA-co-CL)	Healthy
Matsumura2006-1c	NR	NR	not applicable	Dog	Female	Adult	Venous - large diameter	Medium	P(LLA-co-CL)	Healthy
Matsumura2006-1d	NR	NR	not applicable	Dog	Female	Adult	Venous - large diameter	Long	P(LLA-co-CL)	Healthy
Matsumura2012-1a	3	3	combination of techniques	Dog	Female	Adult	Venous - large diameter	Short	PGA+P(LLA-co-CL)+P(GA-co-CL)	Healthy
Matsumura2012-1b	3	3	combination of techniques	Dog	Female	Adult	Venous - large diameter	Medium	PGA+P(LLA-co-CL)+P(GA-co-CL)	Healthy
Matsumura2012-1c	7	7	combination of techniques	Dog	Female	Adult	Venous - large diameter	Long	PGA+P(LLA-co-CL)+P(GA-co-CL)	Healthy
Matsumura2013-1a	2	2	ultrasound	Dog	Female	Adult	Arterial - large diameter	Medium	PGA+P(LLA-co-CL)+P(GA-co-CL)	Healthy
Matsumura2013-1b	5	5	ultrasound	Dog	Female	Adult	Arterial - large diameter	Long	PGA+P(LLA-co-CL)+P(GA-co-CL)	Healthy
Maxfield2017-1a	1	1	ultrasound	Mouse	Female	Adult	Venous - small diameter	Medium	P(LLA-co-CL)	SCID/Beige
Maxfield2017-1b	1	1	ultrasound	Mouse	Female	Adult	Venous - small diameter	Long	PGA+P(LLA-co-CL)	SCID/Beige
Maxfield2017-1c	6	6	ultrasound	Mouse	Female	Adult	Venous - small diameter	Long	PGA+P(LLA-co-CL)	SCID/Beige
Maxfield2017-1d	5	5	ultrasound	Mouse	Female	Adult	Venous - small diameter	Long	PGA+P(LLA-co-CL)	SCID/Beige
Melchiorri2014-1	2	2	gross morphology / histology	Mouse	Female	Adult	Venous - small diameter	Medium	PGA+P(LA-co-CL)	SCID/Beige
Melchiorri2014-2	2	2	gross morphology / histology	Mouse	Female	Adult	Venous - small diameter	Medium	PGA+P(LA-co-CL)	SCID/Beige
Melchiorri2015-1	NR	10	not applicable	Mouse	Female	Adult	Venous - small diameter	Medium	PGA+P(LA-co-CL)	NR
Melchiorri2015-2	NR	10	not applicable	Mouse	Female	Adult	Venous - small diameter	Medium	PGA+P(LA-co-CL)	NR
Melchiorri2015-3	NR	10	not applicable	Mouse	Female	Adult	Venous - small diameter	Medium	PGA+P(LA-co-CL)	NR
Melchiorri2016-1a	6	6	ultrasound	Mouse	Female	Adult	Venous - small diameter	Long	P(LLA-co-CL)	SCID/Beige
Melchiorri2016-1b	6	6	ultrasound	Mouse	Female	Adult	Venous - small diameter	Long	P(LLA-co-CL)	SCID/Beige
Melchiorri2016-2a	6	6	ultrasound	Mouse	Female	Adult	Venous - small diameter	Long	P(LLA-co-CL)	SCID/Beige
Melchiorri2016-2b	6	6	ultrasound	Mouse	Female	Adult	Venous - small diameter	Long	P(LLA-co-CL)	SCID/Beige
Miyake1984-1a	8	10	macroscopic inspection for pulsations distal to graft	Rat	Male	NR	Arterial - small diameter	Short	PVA	NR
Miyake1984-1b	7	10	macroscopic inspection for pulsations distal to graft	Rat	Male	NR	Arterial - small diameter	Medium	PVA	NR
Mrowczynski2014-1	7	9	ultrasound	Pig	Male	NR	Arterial - small diameter	Short	PCL	NR
Mun2013-1a	NR	NR	combination of techniques	Dog	Male	NR	Arterial - small diameter	Short	P(LLA-co-CL)	NR
Mun2013-1b	NR	NR	combination of techniques	Dog	Male	NR	Arterial - small diameter	Short	P(LLA-co-CL)	NR
Mun2013-1c	NR	NR	combination of techniques	Dog	Male	NR	Arterial - small diameter	Medium	P(LLA-co-CL)	NR
Mun2013-1d	NR	NR	combination of techniques	Dog	Male	NR	Arterial - small diameter	Long	P(LLA-co-CL)	NR
Muylaert2016-1a	NR	3	not applicable	Rat	Male	NR	Arterial - small diameter	Short	CE-UPy-PLLCL	NR
Muylaert2016-1b	NR	3	not applicable	Rat	Male	NR	Arterial - small diameter	Short	CE-UPy-PLLCL	NR
Muylaert2016-2a	NR	3	not applicable	Rat	Male	NR	Arterial - small diameter	Short	CE-UPy-PLLCL	NR
Muylaert2016-2b	NR	3	not applicable	Rat	Male	NR	Arterial - small diameter	Short	CE-UPy-PLLCL	NR
Muylaert2016-3a	NR	3	not applicable	Rat	Male	NR	Arterial - small diameter	Short	CE-UPy-PLLCL	NR
Muylaert2016-3b	NR	3	not applicable	Rat	Male	NR	Arterial - small diameter	Short	CE-UPy-PLLCL	NR
Naito2014-1a	12	12	ultrasound	Mouse	Female	Adult	Venous - small diameter	Medium	PGA+P(LA-co-CL)	SCID/Beige
Naito2014-1b	12	12	ultrasound	Mouse	Female	Adult	Venous - small diameter	Medium	P(LLA-co-CL)	SCID/Beige
Naito2014-1c	12	12	ultrasound	Mouse	Female	Adult	Venous - small diameter	Long	PGA+P(LLA-co-CL)	SCID/Beige
Naito2014-1d	12	12	ultrasound	Mouse	Female	Adult	Venous - small diameter	Long	PGA+P(LLA-co-CL)	SCID/Beige
Nottelet2009-1a	3	3	angiogram	Rat	Male	NR	Arterial - small diameter	Medium	PCL	NR
Nottelet2009-1b	3	3	angiogram	Rat	Male	NR	Arterial - small diameter	Medium	PCL	NR
Nottelet2009-1c	3	3	angiogram	Rat	Male	NR	Arterial - small diameter	Long	PCL	NR
Onwuka2017-1	22	24	gross morphology / histology	Mouse	Female	Adult	Venous - small diameter	Medium	PGA+P(LA-co-CL)	Healthy
Onwuka2017-2	19	24	gross morphology / histology	Mouse	Female	Adult	Venous - small diameter	Medium	PGA+P(LA-co-CL)	Myeloid cell specific PDGF KO
Pan2017-1a	5	5	ultrasound	Rat	Male	NR	Arterial - small diameter	Medium	PCL+PDS	NR
Pan2017-1b	4	5	ultrasound	Rat	Male	NR	Arterial - small diameter	Long	PCL+PDS	NR
Pan2017-2a	5	5	ultrasound	Rat	Male	NR	Arterial - small diameter	Medium	PCL	NR
Pan2017-2b	4	5	ultrasound	Rat	Male	NR	Arterial - small diameter	Long	PCL	NR
Pektok2008-1a	3	3	angiogram	Rat	Male	NR	Arterial - small diameter	Medium	PCL	NR
Pektok2008-1b	3	3	angiogram	Rat	Male	NR	Arterial - small diameter	Medium	PCL	NR
Pektok2008-1c	3	3	angiogram	Rat	Male	NR	Arterial - small diameter	Long	PCL	NR
Pektok2008-1d	3	3	angiogram	Rat	Male	NR	Arterial - small diameter	Long	PCL	NR
Pektok2008-1e	3	3	angiogram	Rat	Male	NR	Arterial - small diameter	Long	PCL	NR
Pepper2017-1	NR	2	combination of techniques	Sheep	Female	Young	Venous - large diameter	Medium	PGA+P(LA-co-CL)	NR
Pepper2017-3	NR	4	combination of techniques	Sheep	Female	Young	Venous - large diameter	Medium	PGA+P(LA-co-CL)	NR
Pham1988-1a	3	3	not applicable	Rabbit	NR	Adult	Arterial - small diameter	Coagulation	PGA	NR
Pham1988-1b	4	4	not applicable	Rabbit	NR	Adult	Arterial - small diameter	Short	PGA	NR
Pham1988-1c	3	3	not applicable	Rabbit	NR	Adult	Arterial - small diameter	Short	PGA	NR
Pham1988-1d	3	3	not applicable	Rabbit	NR	Adult	Arterial - small diameter	Short	PGA	NR
Pham1988-1e	3	3	not applicable	Rabbit	NR	Adult	Arterial - small diameter	Short	PGA	NR
Pham1988-1f	2	2	not applicable	Rabbit	NR	Adult	Arterial - small diameter	Medium	PGA	NR
Pham1988-1g	4	4	not applicable	Rabbit	NR	Adult	Arterial - small diameter	Medium	PGA	NR
Popryadukhin2017-1a	6	6	angiogram	Rat	Female	NR	Arterial - small diameter	Short	PLLA	NR
Popryadukhin2017-1b	6	6	angiogram	Rat	Female	NR	Arterial - small diameter	Medium	PLLA	NR
Popryadukhin2017-1c	4	6	angiogram	Rat	Female	NR	Arterial - small diameter	Long	PLLA	NR
Popryadukhin2017-1d	6	6	angiogram	Rat	Female	NR	Arterial - small diameter	Long	PLLA	NR
Popryadukhin2017-1f	5	6	angiogram	Rat	Female	NR	Arterial - small diameter	Long	PLLA	NR
Popryadukhin2017-1g	6	6	angiogram	Rat	Female	NR	Arterial - small diameter	Long	PLLA	NR
Popryadukhin2017-1h	6	6	angiogram	Rat	Female	NR	Arterial - small diameter	Long	PLLA	NR
Reinhardt2019-1a	14	15	gross morphology / histology	Mouse	Female	Adult	Venous - small diameter	Short	PGA+P(LA-co-CL)	NR
Reinhardt2019-1b	4	5	gross morphology / histology	Mouse	Female	Adult	Venous - small diameter	Short	PGA+P(LA-co-CL)	NR
Reinhardt2019-1c	5	9	gross morphology / histology	Mouse	Female	Adult	Venous - small diameter	Short	PGA+P(LA-co-CL)	NR
Reinhardt2019-1d	3	7	gross morphology / histology	Mouse	Female	Adult	Venous - small diameter	Short	PGA+P(LA-co-CL)	NR
Reinhardt2019-1e	3	5	gross morphology / histology	Mouse	Female	Adult	Venous - small diameter	Short	PGA+P(LA-co-CL)	NR
Reinhardt2019-1f	5	6	gross morphology / histology	Mouse	Female	Adult	Venous - small diameter	Medium	PGA+P(LA-co-CL)	NR
Robinson1989-1a	6	6	macroscopic inspection for pulsations distal to graft	Rat	Male	NR	Arterial - small diameter	Long	PU	NR
Robinson1989-1b	6	6	macroscopic inspection for pulsations distal to graft	Rat	Male	NR	Arterial - small diameter	Long	PU	NR
Robinson1989-1c	10	10	macroscopic inspection for pulsations distal to graft	Rat	Male	NR	Arterial - small diameter	Long	PU	NR
Roh2008-1a	NR	NR	angiogram	Mouse	Female	Adult	Venous - small diameter	Medium	PGA+P(LA-co-CL)	SCID/Beige
Roh2008-1b	NR	NR	angiogram	Mouse	Female	Adult	Venous - small diameter	Medium	P(LLA-co-CL)	SCID/Beige
Roh2008-2a	NR	NR	angiogram	Mouse	Female	Adult	Arterial - small diameter	Medium	PLLA+P(LA-co-CL)	SCID/Beige
Roh2008-2b	NR	NR	angiogram	Mouse	Female	Adult	Arterial - small diameter	Medium	P(LLA-co-CL)	SCID/Beige
Ruiz-Rosado2018-10	NR	18	ultrasound	Mouse	Female	Adult	Venous - small diameter	Long	PGA+P(LA-co-CL)	Healthy
Ruiz-Rosado2018-11	NR	25	ultrasound	Mouse	Female	Adult	Venous - small diameter	Long	PGA+P(LA-co-CL)	Healthy
Ruiz-Rosado2018-12	NR	25	ultrasound	Mouse	Female	Adult	Venous - small diameter	Long	PGA+P(LA-co-CL)	Healthy
Ruiz-Rosado2018-1a	NR	6	ultrasound	Mouse	Female	Adult	Venous - small diameter	Coagulation	PGA+P(LA-co-CL)	Healthy
Ruiz-Rosado2018-1b	NR	6	ultrasound	Mouse	Female	Adult	Venous - small diameter	Short	PGA+P(LA-co-CL)	Healthy
Ruiz-Rosado2018-2a	NR	6	ultrasound	Mouse	Female	Adult	Venous - small diameter	Coagulation	PGA+P(LA-co-CL)	CCR2-/-
Ruiz-Rosado2018-2b	NR	6	ultrasound	Mouse	Female	Adult	Venous - small diameter	Short	PGA+P(LA-co-CL)	CCR2-/-
Ruiz-Rosado2018-3	NR	6	ultrasound	Mouse	Female	Adult	Venous - small diameter	Short	PGA+P(LA-co-CL)	CX3CR1gfp/gfp spleen
Ruiz-Rosado2018-4	NR	6	ultrasound	Mouse	Female	Adult	Venous - small diameter	Short	PGA+P(LA-co-CL)	Healthy
Ruiz-Rosado2018-5	NR	6	ultrasound	Mouse	Female	Adult	Venous - small diameter	Short	PGA+P(LA-co-CL)	CX3CR1gfp/gfp spleen
Ruiz-Rosado2018-6a	NR	6	ultrasound	Mouse	Female	Adult	Venous - small diameter	Coagulation	PGA+P(LA-co-CL)	CX3CR1gfp/gfp spleen
Ruiz-Rosado2018-6b	NR	6	ultrasound	Mouse	Female	Adult	Venous - small diameter	Short	PGA+P(LA-co-CL)	CX3CR1gfp/gfp spleen
Ruiz-Rosado2018-7	NR	8	ultrasound	Mouse	Female	Adult	Venous - small diameter	Medium	PGA+P(LA-co-CL)	Healthy
Ruiz-Rosado2018-8a	NR	8	ultrasound	Mouse	Female	Adult	Venous - small diameter	Medium	PGA+P(LA-co-CL)	Healthy
Ruiz-Rosado2018-8b	12	25	ultrasound	Mouse	Female	Adult	Venous - small diameter	Long	PGA+P(LA-co-CL)	Healthy
Ruiz-Rosado2018-9	17	21	ultrasound	Mouse	Female	Adult	Venous - small diameter	Long	PGA+P(LA-co-CL)	Healthy
Sevostyanova2015	NR	5	not applicable	Rat	Male	NR	Arterial - small diameter	Medium	PCL	NR
Sevostyanova2018-1a	3	4	gross morphology / histology	Rat	Male	Adult	Arterial - small diameter	Medium	PCL	NR
Sevostyanova2018-1b	NR	4	gross morphology / histology	Rat	Male	Adult	Arterial - small diameter	Long	PCL	NR
Sevostyanova2018-1c	4	4	gross morphology / histology	Rat	Male	Adult	Arterial - small diameter	Long	PCL	NR
Sevostyanova2018-2a	2	4	gross morphology / histology	Rat	Male	Adult	Arterial - small diameter	Medium	PCL	NR
Sevostyanova2018-2b	NR	4	gross morphology / histology	Rat	Male	Adult	Arterial - small diameter	Long	PCL	NR
Sevostyanova2018-2c	3	4	gross morphology / histology	Rat	Male	Adult	Arterial - small diameter	Long	PCL	NR
Shafiq2019-1a	4	4	not applicable	Rat	Male	NR	Arterial - small diameter	Short	PCL	NR
Shafiq2019-1b	5	5	not applicable	Rat	Male	NR	Arterial - small diameter	Medium	PCL	NR
Shafiq2019-2a	4	4	not applicable	Rat	Male	NR	Arterial - small diameter	Short	P(LLA-co-CL)	NR
Shafiq2019-2b	5	5	not applicable	Rat	Male	NR	Arterial - small diameter	Medium	P(LLA-co-CL)	NR
Shafiq2019-3a	4	4	not applicable	Rat	Male	NR	Arterial - small diameter	Short	P(LLA-co-CL)	NR
Shafiq2019-3b	5	5	not applicable	Rat	Male	NR	Arterial - small diameter	Medium	P(LLA-co-CL)	NR
Shi2018-1a	NR	NR	ultrasound	Rabbit	Male	Young	Arterial - small diameter	Short	P(LLA-co-CL)	NR
Shi2018-1b	5	5	ultrasound	Rabbit	Male	Young	Arterial - small diameter	Short	PUSN	NR
Shi2018-2a	NR	NR	ultrasound	Rabbit	Male	Young	Arterial - small diameter	Short	P(LLA-co-CL)	NR
Shi2018-2b	3	5	ultrasound	Rabbit	Male	Young	Arterial - small diameter	Short	PUSN	NR
Shi2018-3a	NR	NR	ultrasound	Rabbit	Male	Young	Arterial - small diameter	Short	P(LLA-co-CL)	NR
Shi2018-3b	1	5	ultrasound	Rabbit	Male	Young	Arterial - small diameter	Short	PUSN	NR
Shi2019(2)-1	3	3	ultrasound	Rat	Male	NR	Arterial - small diameter	Short	PCL	NR
Shi2019(2)-2	3	3	ultrasound	Rat	Male	NR	Arterial - small diameter	Medium	PCL	NR
Shi2019-1a	4	4	ultrasound	Rat	Male	NR	Arterial - small diameter	Short	PCL	NR
Shi2019-1b	4	4	ultrasound	Rat	Male	NR	Arterial - small diameter	Short	PCL	NR
Shi2019-1c	4	4	ultrasound	Rat	Male	NR	Arterial - small diameter	Short	PCL	NR
Shi2019-1d	5	5	ultrasound	Rat	Male	NR	Arterial - small diameter	Medium	PCL	NR
Shi2019-2a	4	4	ultrasound	Rat	Male	NR	Arterial - small diameter	Short	PCL	NR
Shi2019-2b	4	4	ultrasound	Rat	Male	NR	Arterial - small diameter	Short	PCL	NR
Shi2019-2c	4	4	ultrasound	Rat	Male	NR	Arterial - small diameter	Short	PCL	NR
Shi2019-2d	5	5	ultrasound	Rat	Male	NR	Arterial - small diameter	Medium	PCL	NR
Shinoka1998-1	NR	1	combination of techniques	Sheep	Female	Young	Arterial - large diameter	Short	PGA	NR
Shum-tim1999-2a	0	0	combination of techniques	Sheep	Female	Young	Arterial - large diameter	Short	PGA	NR
Shum-tim1999-2b	0	0	combination of techniques	Sheep	Female	Young	Arterial - large diameter	Short	PGA	NR
Shum-tim1999-2c	0	1	combination of techniques	Sheep	Female	Young	Arterial - large diameter	Short	PGA	NR
Shum-tim1999-2d	0	1	combination of techniques	Sheep	Female	Young	Arterial - large diameter	Medium	PGA	NR
Sohier2014-1	2	2	gross morphology / histology	Rat	NR	NR	Arterial - small diameter	Medium	PCL	NR
Sohier2014-2	2	2	angiogram	Rat	NR	NR	Arterial - small diameter	Long	PCL	NR
Soldani1991-1a	5	6	gross morphology / histology	Rat	Male	NR	Arterial - small diameter	Medium	PU	NR
Soldani1991-1b	3	6	gross morphology / histology	Rat	Male	NR	Arterial - small diameter	Medium	PU	NR
Soldani2010-1a	4	4	ultrasound	Sheep	Female	Adult	Arterial - small diameter	Medium	PEtU/PDMS	NR
Soldani2010-1b	4	4	ultrasound	Sheep	Female	Adult	Arterial - small diameter	Long	PEtU/PDMS	NR
Soletti2010-1a	NR	10	angiogram	Rat	NR	Adult	Arterial - small diameter	Medium	PEUU	NR
Soletti2010-1b	6	15	angiogram	Rat	NR	Adult	Arterial - small diameter	Medium	PEUU	NR
Soletti2010-2a	7	8	angiogram	Rat	NR	Adult	Arterial - small diameter	Medium	PEUU	NR
Soletti2010-2b	NR	3	angiogram	Rat	NR	Adult	Arterial - small diameter	Long	PEUU	NR
Soletti2010-2c	1	1	angiogram	Rat	NR	Adult	Arterial - small diameter	Long	PEUU	NR
Sologashvili2019-1a	4	5	angiogram	Rat	NR	NR	Arterial - small diameter	Medium	PCL	NR
Sologashvili2019-1b	3	5	angiogram	Rat	NR	NR	Arterial - small diameter	Medium	PCL	NR
Sologashvili2019-1c	2	5	angiogram	Rat	NR	NR	Arterial - small diameter	Long	PCL	NR
Sologashvili2019-1d	4	5	angiogram	Rat	NR	NR	Arterial - small diameter	Long	PCL	NR
Sonoda2003-1a	7	8	gross morphology / histology	Dog	NR	Adult	Arterial - small diameter	Short	PU	NR
Sonoda2003-1b	6	6	gross morphology / histology	Dog	NR	Adult	Arterial - small diameter	Medium	PU	NR
Sonoda2003-1c	5	6	gross morphology / histology	Dog	NR	Adult	Arterial - small diameter	Medium	PU	NR
Sonoda2003-1d	6	8	gross morphology / histology	Dog	NR	Adult	Arterial - small diameter	Long	PU	NR
Spadaccio2016	10	10	combination of techniques	Rabbit	Male	Adult	Arterial - small diameter	Short	P(LLA-co-CL)	NR
Stacy2014-2	2	2	angiogram	Sheep	Female	Young	Venous - large diameter	Medium	P(LLA-co-CL)	NR
Stacy2018-1	NR	3	angiogram	Sheep	Female	Young	Venous - large diameter	Medium	PGA+P(LLA-co-CL)	NR
Stacy2018-2	NR	3	angiogram	Sheep	Female	Young	Venous - large diameter	Medium	PGA+P(LLA-co-CL)	NR
Sugiura2016-1	15	15	gross morphology / histology	Mouse	Female	Adult	Arterial - small diameter	Long	P(LLA-co-CL)	NR
Sugiura2016-2	12	12	gross morphology / histology	Mouse	Female	Adult	Arterial - small diameter	Long	PLLA+P(LLA-co-CL)	NR
Sugiura2017(2)-1	7	7	gross morphology / histology	Mouse	Female	Adult	Arterial - small diameter	Long	PGA+P(LLA-co-CL)	NR
Sugiura2017(2)-2	6	6	gross morphology / histology	Mouse	Female	Adult	Arterial - small diameter	Long	PGA+P(LLA-co-CL)	NR
Sugiura2017-1	12	12	gross morphology / histology	Mouse	Female	Adult	Arterial - small diameter	Long	P(LLA-co-CL)	NR
Sugiura2017-2	10	10	gross morphology / histology	Mouse	Female	Adult	Arterial - small diameter	Long	PGA+P(LLA-co-CL)	NR
Talacua2015-1a	2	2	gross morphology / histology	Rat	NR	NR	Arterial - small diameter	Short	PCL	Healthy
Talacua2015-1b	2	2	gross morphology / histology	Rat	NR	NR	Arterial - small diameter	Short	PCL	Healthy
Talacua2015-1c	2	2	gross morphology / histology	Rat	NR	NR	Arterial - small diameter	Short	PCL	Healthy
Talacua2015-1d	2	2	gross morphology / histology	Rat	NR	NR	Arterial - small diameter	Short	PCL	Healthy
Talacua2015-1e	4	4	gross morphology / histology	Rat	NR	NR	Arterial - small diameter	Long	PCL	Healthy
Talacua2015-2a	2	2	gross morphology / histology	Rat	NR	NR	Arterial - small diameter	Short	PCL	Healthy
Talacua2015-2b	2	2	gross morphology / histology	Rat	NR	NR	Arterial - small diameter	Short	PCL	Healthy
Talacua2015-2c	2	2	gross morphology / histology	Rat	NR	NR	Arterial - small diameter	Short	PCL	Healthy
Talacua2015-2d	2	2	gross morphology / histology	Rat	NR	NR	Arterial - small diameter	Short	PCL	Healthy
Talacua2015-2e	4	4	gross morphology / histology	Rat	NR	NR	Arterial - small diameter	Long	PCL	Healthy
Talacua2015-3a	3	3	gross morphology / histology	Rat	Female	NR	Arterial - small diameter	Medium	PCL	Healthy
Talacua2015-3b	3	3	gross morphology / histology	Rat	Female	NR	Arterial - small diameter	Long	PCL	Healthy
Talacua2015-4a	3	3	gross morphology / histology	Rat	Female	NR	Arterial - small diameter	Medium	PCL	Healthy
Talacua2015-4b	3	3	gross morphology / histology	Rat	Female	NR	Arterial - small diameter	Long	PCL	Healthy
Talacua2015-5a	4	4	gross morphology / histology	Rat	NR	NR	Arterial - small diameter	Short	PCL	Healthy
Talacua2015-5b	4	4	gross morphology / histology	Rat	NR	NR	Arterial - small diameter	Short	PCL	Healthy
Talacua2015-5c	4	4	gross morphology / histology	Rat	NR	NR	Arterial - small diameter	Short	PCL	Healthy
Talacua2015-5d	4	4	gross morphology / histology	Rat	NR	NR	Arterial - small diameter	Short	PCL	Healthy
Talacua2015-5e	4	4	gross morphology / histology	Rat	NR	NR	Arterial - small diameter	Long	PCL	Healthy
Talacua2015-6a	4	4	gross morphology / histology	Rat	NR	NR	Arterial - small diameter	Short	PCL	Healthy
Talacua2015-6b	4	4	gross morphology / histology	Rat	NR	NR	Arterial - small diameter	Short	PCL	Healthy
Talacua2015-6c	4	4	gross morphology / histology	Rat	NR	NR	Arterial - small diameter	Short	PCL	Healthy
Talacua2015-6d	4	4	gross morphology / histology	Rat	NR	NR	Arterial - small diameter	Short	PCL	Healthy
Talacua2015-6e	4	4	gross morphology / histology	Rat	NR	NR	Arterial - small diameter	Long	PCL	Healthy
Tan2019-1	NR	5	gross morphology / histology	Mouse	Male	Adult	Arterial - small diameter	Medium	P(LLA-co-CL)	NR
Tan2019-2	NR	5	gross morphology / histology	Mouse	Male	Adult	Arterial - small diameter	Medium	P(LLA-co-CL)	NR
Tang2018-1a	3	3	ultrasound	Rat	Male	NR	Arterial - small diameter	Medium	PCL	NR
Tang2018-1b	3	3	ultrasound	Rat	Male	NR	Arterial - small diameter	Medium	PCL	NR
Tang2018-2a	3	3	ultrasound	Rat	Male	NR	Arterial - small diameter	Medium	PCL	NR
Tang2018-2b	3	3	ultrasound	Rat	Male	NR	Arterial - small diameter	Medium	PCL	NR
Tang2018-3a	3	3	ultrasound	Rat	Male	NR	Arterial - small diameter	Medium	PCL	NR
Tang2018-3b	3	3	ultrasound	Rat	Male	NR	Arterial - small diameter	Medium	PCL	NR
Tang2018-4a	3	3	ultrasound	Rat	Male	NR	Arterial - small diameter	Medium	PCL	NR
Tang2018-4b	3	3	ultrasound	Rat	Male	NR	Arterial - small diameter	Medium	PCL	NR
Tara2014-1	NR	14	not applicable	Mouse	Female	NR	Arterial - small diameter	Long	P(LLA-co-CL)	SCID/Beige
Tara2014-2	NR	25	not applicable	Mouse	Female	NR	Arterial - small diameter	Long	P(LLA-co-CL)	SCID/Beige
Tara2015(2)-1a	NR	NR	combination of techniques	Mouse	Female	Adult	Arterial - small diameter	Long	P(LLA-co-CL)	SCID/Beige
Tara2015(2)-1b	NR	NR	combination of techniques	Mouse	Female	Adult	Arterial - small diameter	Long	P(LLA-co-CL)	SCID/Beige
Tara2015(2)-1c	14	14	combination of techniques	Mouse	Female	Adult	Arterial - small diameter	Long	P(LLA-co-CL)	SCID/Beige
Tara2015-1a	NR	10	ultrasound	Mouse	Female	Adult	Venous - small diameter	Medium	PGA+P(LA-co-CL)	NR
Tara2015-1b	10	15	ultrasound	Mouse	Female	Adult	Venous - small diameter	Long	PGA+P(LA-co-CL)	NR
Tara2015-2a	NR	10	ultrasound	Mouse	Female	Adult	Venous - small diameter	Medium	PGA+P(LA-co-CL)	NR
Tara2015-2b	15	15	ultrasound	Mouse	Female	Adult	Venous - small diameter	Long	PGA+P(LA-co-CL)	NR
Tara2015-3a	NR	10	ultrasound	Mouse	Female	Adult	Venous - small diameter	Medium	PGA+P(LA-co-CL)	NR
Tara2015-3b	9	15	ultrasound	Mouse	Female	Adult	Venous - small diameter	Long	PGA+P(LA-co-CL)	NR
Teebken2001-2a	0	12	combination of techniques	Pig	NR	NR	Arterial - small diameter	Short	PDS	Healthy
Teebken2001-2b	0	6	combination of techniques	Pig	NR	NR	Arterial - small diameter	Medium	PDS	Healthy
Teebken2001-3a	0	8	combination of techniques	Pig	NR	NR	Arterial - small diameter	Short	PDS	Healthy
Teebken2001-3b	0	12	combination of techniques	Pig	NR	NR	Arterial - small diameter	Medium	PDS	Healthy
Therrien1989-1a	2	2	not applicable	Dog	NR	NR	Arterial - small diameter	Short	PU	NR
Therrien1989-1b	2	2	not applicable	Dog	NR	NR	Arterial - small diameter	Short	PU	NR
Therrien1989-1c	2	2	not applicable	Dog	NR	NR	Arterial - small diameter	Short	PU	NR
Therrien1989-1d	0	2	not applicable	Dog	NR	NR	Arterial - small diameter	Medium	PU	NR
Tille2016-1a	3	3	angiogram	Rat	Male	NR	Arterial - small diameter	Short	PCL	NR
Tille2016-1b	3	3	angiogram	Rat	Male	NR	Arterial - small diameter	Medium	PCL	NR
Tille2016-1c	3	3	angiogram	Rat	Male	NR	Arterial - small diameter	Long	PCL	NR
Tille2016-2a	3	3	angiogram	Rat	Male	NR	Arterial - small diameter	Short	PCL	NR
Tille2016-2b	3	3	angiogram	Rat	Male	NR	Arterial - small diameter	Medium	PCL	NR
Tille2016-2c	3	3	angiogram	Rat	Male	NR	Arterial - small diameter	Long	PCL	NR
Tille2016-3a	3	3	angiogram	Rat	Male	NR	Arterial - small diameter	Short	PCL	NR
Tille2016-3b	3	3	angiogram	Rat	Male	NR	Arterial - small diameter	Medium	PCL	NR
Tille2016-3c	3	3	angiogram	Rat	Male	NR	Arterial - small diameter	Long	PCL	NR
Uchida1993-1	9	14	combination of techniques	Dog	NR	NR	Arterial - small diameter	Short	PU	NR
Uchida1993-2	7	14	combination of techniques	Dog	NR	NR	Arterial - small diameter	Short	PU	NR
Valence,de2012(2)-1a	3	3	angiogram	Rat	Male	NR	Arterial - small diameter	Medium	PCL	NR
Valence,de2012(2)-1b	3	3	angiogram	Rat	Male	NR	Arterial - small diameter	Long	PCL	NR
Valence,de2012(2)-1c	3	3	angiogram	Rat	Male	NR	Arterial - small diameter	Long	PCL	NR
Valence,de2012(2)-1d	3	3	angiogram	Rat	Male	NR	Arterial - small diameter	Long	PCL	NR
Valence,de2012(2)-1e	3	3	angiogram	Rat	Male	NR	Arterial - small diameter	Long	PCL	NR
Valence,de2012-1a	5	5	angiogram	Rat	Male	NR	Arterial - small diameter	Medium	PCL	NR
Valence,de2012-1b	5	5	angiogram	Rat	Male	NR	Arterial - small diameter	Long	PCL	NR
Valence,de2012-2a	5	5	angiogram	Rat	Male	NR	Arterial - small diameter	Medium	PCL	NR
Valence,de2012-2b	5	5	angiogram	Rat	Male	NR	Arterial - small diameter	Long	PCL	NR
Valence,de2013-1	4	5	angiogram	Rat	Male	NR	Arterial - small diameter	Medium	PCL	NR
Valence,de2013-2	5	5	angiogram	Rat	Male	NR	Arterial - small diameter	Medium	PCL	NR
Wang2013-1	1	8	combination of techniques	Dog	NR	Old	Arterial - small diameter	Medium	P(LLA-co-CL)	NR
Wang2014-1a	3	3	ultrasound	Rat	Male	NR	Arterial - small diameter	Short	PCL	NR
Wang2014-1b	5	5	ultrasound	Rat	Male	NR	Arterial - small diameter	Medium	PCL	NR
Wang2014-1c	4	4	ultrasound	Rat	Male	NR	Arterial - small diameter	Long	PCL	NR
Wang2014-2a	4	4	ultrasound	Rat	Male	NR	Arterial - small diameter	Short	PCL	NR
Wang2014-2b	4	4	ultrasound	Rat	Male	NR	Arterial - small diameter	Short	PCL	NR
Wang2014-2c	4	4	ultrasound	Rat	Male	NR	Arterial - small diameter	Medium	PCL	NR
Wang2014-2d	4	5	ultrasound	Rat	Male	NR	Arterial - small diameter	Long	PCL	NR
Wang2015-1a	NR	3	ultrasound	Rat	Male	NR	Arterial - small diameter	Short	PCL	NR
Wang2015-1b	NR	3	ultrasound	Rat	Male	NR	Arterial - small diameter	Medium	PCL	NR
Wang2015-2a	NR	3	ultrasound	Rat	Male	NR	Arterial - small diameter	Short	PCL	NR
Wang2015-2b	NR	3	ultrasound	Rat	Male	NR	Arterial - small diameter	Medium	PCL	NR
Wang2015-3a	NR	3	ultrasound	Rat	Male	NR	Arterial - small diameter	Short	P(LLA-co-CL)	NR
Wang2015-3b	NR	3	ultrasound	Rat	Male	NR	Arterial - small diameter	Medium	P(LLA-co-CL)	NR
Wang2016(2)-1a	5	5	ultrasound	Rabbit	Female	NR	Arterial - small diameter	Short	PCL	NR
Wang2016(2)-1b	5	5	ultrasound	Rabbit	Female	NR	Arterial - small diameter	Short	PCL	NR
Wang2016(2)-1c	5	5	ultrasound	Rabbit	Female	NR	Arterial - small diameter	Medium	PCL	NR
Wang2016(2)-2a	5	5	ultrasound	Rabbit	Female	NR	Arterial - small diameter	Short	PCL	NR
Wang2016(2)-2b	5	5	ultrasound	Rabbit	Female	NR	Arterial - small diameter	Short	PCL	NR
Wang2016(2)-2c	5	5	ultrasound	Rabbit	Female	NR	Arterial - small diameter	Medium	PCL	NR
Wang2016-1	5	5	angiogram	Rat	Male	NR	Arterial - small diameter	Medium	PCL	Healthy
Wang2016-2	5	5	angiogram	Rat	Male	NR	Arterial - small diameter	Medium	PCL	Healthy
Wang2016-3	4	4	angiogram	Rat	Female	NR	Arterial - small diameter	Medium	PCL	Diabetic
Wang2016-4	4	4	angiogram	Rat	Female	NR	Arterial - small diameter	Medium	PCL	Diabetic
Wang2017(2)-1a	5	5	gross morphology / histology	Rat	Male	NR	Arterial - small diameter	Short	PCL	NR
Wang2017(2)-1b	5	5	gross morphology / histology	Rat	Male	NR	Arterial - small diameter	Medium	PCL	NR
Wang2017(2)-2a	5	5	gross morphology / histology	Rat	Male	NR	Arterial - small diameter	Short	PCL	NR
Wang2017(2)-2b	5	5	gross morphology / histology	Rat	Male	NR	Arterial - small diameter	Medium	PCL	NR
Wang2017-1	5	5	gross morphology / histology	Rat	Male	NR	Arterial - small diameter	Medium	PCL	NR
Wang2017-2	5	5	gross morphology / histology	Rat	Male	NR	Arterial - small diameter	Medium	PCL	NR
Wang2017-3	5	5	gross morphology / histology	Rat	Male	NR	Arterial - small diameter	Medium	PCL	NR
Wei2019-1	2	4	ultrasound	Rat	Male	NR	Arterial - small diameter	Long	PCL	Hyperlipidemia
Wei2019-2	8	11	ultrasound	Rat	Male	NR	Arterial - small diameter	Long	PCL	Hyperlipidemia
Wei2019-3	9	11	ultrasound	Rat	Male	NR	Arterial - small diameter	Long	PCL	Hyperlipidemia
Wen2020-1a	3	3	ultrasound	Rat	Male	NR	Arterial - small diameter	Medium	P(LLA-co-CL)	NR
Wen2020-1b	NR	5	ultrasound	Rat	Male	NR	Arterial - small diameter	Long	P(LLA-co-CL)	NR
Wen2020-2a	3	3	ultrasound	Rat	Male	NR	Arterial - small diameter	Medium	P(LLA-co-CL)	NR
Wen2020-2b	NR	5	ultrasound	Rat	Male	NR	Arterial - small diameter	Long	P(LLA-co-CL)	NR
Wen2020-3a	3	3	ultrasound	Rat	Male	NR	Arterial - small diameter	Medium	P(LLA-co-CL)	NR
Wen2020-3b	NR	5	ultrasound	Rat	Male	NR	Arterial - small diameter	Long	P(LLA-co-CL)	NR
Wen2020-4a	3	3	ultrasound	Rat	Male	NR	Arterial - small diameter	Medium	P(LLA-co-CL)	NR
Wen2020-4b	NR	5	ultrasound	Rat	Male	NR	Arterial - small diameter	Long	P(LLA-co-CL)	NR
Williams1992-1	6	9	macroscopic inspection for pulsations distal to graft	Dog	NR	NR	Arterial - small diameter	Short	PEUU	NR
Williams1992-2	4	9	macroscopic inspection for pulsations distal to graft	Dog	NR	NR	Arterial - small diameter	Short	PEUU	NR
Wise2011	NR	3	not applicable	Rabbit	Male	NR	Arterial - small diameter	Short	SE+SE/PCL	NR
Wu2012-1a	3	5	combination of techniques	Rat	Male	NR	Arterial - small diameter	Short	PGS+PCL	NR
Wu2012-1b	5	5	combination of techniques	Rat	Male	NR	Arterial - small diameter	Medium	PGS+PCL	NR
Wu2012-1c	9	11	combination of techniques	Rat	Male	NR	Arterial - small diameter	Long	PGS+PCL	NR
Wu2012-2	NR	6	combination of techniques	Rat	Male	NR	NR	Long	PCL	NR
Wu2018	4	4	ultrasound	Rat	Male	NR	Arterial - small diameter	Long	PCL	NR
Wu2020-1a	7	7	ultrasound	Rat	Male	NR	Arterial - small diameter	Short	P(LLA-co-CL)	NR
Wu2020-1b	8	8	ultrasound	Rat	Male	NR	Arterial - small diameter	Short	P(LLA-co-CL)	NR
Wu2020-1c	8	8	ultrasound	Rat	Male	NR	Arterial - small diameter	Medium	P(LLA-co-CL)	NR
Wu2020-1d	7	8	ultrasound	Rat	Male	NR	Arterial - small diameter	Long	P(LLA-co-CL)	NR
Wu2020-2a	7	7	ultrasound	Rat	Male	NR	Arterial - small diameter	Short	P(LLA-co-CL)	NR
Wu2020-2b	7	7	ultrasound	Rat	Male	NR	Arterial - small diameter	Short	P(LLA-co-CL)	NR
Wu2020-2c	8	8	ultrasound	Rat	Male	NR	Arterial - small diameter	Medium	P(LLA-co-CL)	NR
Wu2020-2d	8	8	ultrasound	Rat	Male	NR	Arterial - small diameter	Long	P(LLA-co-CL)	NR
Xie2010-1a	1	1	gross morphology / histology	Dog	NR	Adult	Arterial - small diameter	Short	PCU	NR
Xie2010-1b	1	1	gross morphology / histology	Dog	NR	Adult	Arterial - small diameter	Medium	PCU	NR
Xie2010-2a	1	1	gross morphology / histology	Dog	NR	Adult	Arterial - small diameter	Short	PEUU	NR
Xie2010-2b	1	1	gross morphology / histology	Dog	NR	Adult	Arterial - small diameter	Medium	PEUU	NR
Xie2010-5a	1	1	gross morphology / histology	Dog	NR	Adult	Arterial - small diameter	Short	PEU	NR
Xie2010-5b	1	1	gross morphology / histology	Dog	NR	Adult	Arterial - small diameter	Medium	PEU	NR
Xu2018-1a	3	3	ultrasound	Rat	Male	Adult	Arterial - small diameter	Medium	PCL	NR
Xu2018-1b	3	3	ultrasound	Rat	Male	Adult	Arterial - small diameter	Long	PCL	NR
Xu2018-1c	3	3	ultrasound	Rat	Male	Adult	Arterial - small diameter	Long	PCL	NR
Yan2007-2a	NR	NR	angiogram	Rabbit	Male	NR	Venous - small diameter	Short	PU	NR
Yan2007-2b	NR	NR	angiogram	Rabbit	Male	NR	Venous - small diameter	Short	PU	NR
Yan2007-2c	NR	NR	angiogram	Rabbit	Male	NR	Venous - small diameter	Short	PU	NR
Yan2007-2d	NR	NR	angiogram	Rabbit	Male	NR	Venous - small diameter	Medium	PU	NR
Yan2007-2e	NR	NR	angiogram	Rabbit	Male	NR	Venous - small diameter	Medium	PU	NR
Yan2007-2f	5	6	angiogram	Rabbit	Male	NR	Venous - small diameter	Long	PU	NR
Yang2016-1a	NR	NR	angiogram	Rat	Male	NR	Arterial - small diameter	Long	PGS+PCL	NR
Yang2016-1b	9	11	angiogram	Rat	Male	NR	Arterial - small diameter	Long	PGS+PCL	NR
Yang2016-2a	NR	NR	angiogram	Rat	Male	NR	Arterial - small diameter	Long	PGS+PCL	NR
Yang2016-2b	13	15	angiogram	Rat	Male	NR	Arterial - small diameter	Long	PGS+PCL	NR
Yang2016-3a	NR	NR	angiogram	Rat	Male	NR	Arterial - small diameter	Long	PGS+PCL	NR
Yang2016-3b	12	15	angiogram	Rat	Male	NR	Arterial - small diameter	Long	PGS+PCL	NR
Yeung2020	2	2	MRI	Pig	NR	NR	Arterial - large diameter	Short	PCL/P(LLA-co-CL)	NR
Yoneyama2000-1a	2	3	ultrasound	Rabbit	NR	NR	Arterial - small diameter	Short	PU/PMEH	NR
Yoneyama2000-1b	2	3	ultrasound	Rabbit	NR	NR	Arterial - small diameter	Short	PU/PMEH	NR
Yoneyama2000-2a	2	3	ultrasound	Rabbit	NR	NR	Arterial - small diameter	Short	PU/PMEH	NR
Yoneyama2000-2b	3	3	ultrasound	Rabbit	NR	NR	Arterial - small diameter	Short	PU/PMEH	NR
Yoneyama2002-1	2	4	gross morphology / histology	Rabbit	NR	NR	Arterial - small diameter	Short	PU/PMEH	NR
Yoneyama2002-2	1	4	gross morphology / histology	Rabbit	NR	NR	Arterial - small diameter	Short	PU/PMEH	NR
Yoneyama2002-3	3	4	gross morphology / histology	Rabbit	NR	NR	Arterial - small diameter	Short	PU/PMEH	NR
Yu2012-1a	6	9	gross morphology / histology	Rat	Male	NR	Arterial - small diameter	Short	PLLA/PCL	NR
Yu2012-1b	NR	9	gross morphology / histology	Rat	Male	NR	Arterial - small diameter	Short	PLLA/PCL	NR
Yu2012-1c	5	9	gross morphology / histology	Rat	Male	NR	Arterial - small diameter	Medium	PLLA/PCL	NR
Yu2012-1d	NR	9	gross morphology / histology	Rat	Male	NR	Arterial - small diameter	Medium	PLLA/PCL	NR
Yu2012-1e	4	9	gross morphology / histology	Rat	Male	NR	Arterial - small diameter	Long	PLLA/PCL	NR
Yu2012-2a	8	9	gross morphology / histology	Rat	Male	NR	Arterial - small diameter	Short	PLLA/PCL	NR
Yu2012-2b	NR	9	gross morphology / histology	Rat	Male	NR	Arterial - small diameter	Short	PLLA/PCL	NR
Yu2012-2c	7	9	gross morphology / histology	Rat	Male	NR	Arterial - small diameter	Medium	PLLA/PCL	NR
Yu2012-2d	NR	9	gross morphology / histology	Rat	Male	NR	Arterial - small diameter	Medium	PLLA/PCL	NR
Yu2012-2e	6	9	gross morphology / histology	Rat	Male	NR	Arterial - small diameter	Long	PLLA/PCL	NR
Yu2012-3a	8	9	gross morphology / histology	Rat	Male	NR	Arterial - small diameter	Short	PLLA/PCL	NR
Yu2012-3b	NR	9	gross morphology / histology	Rat	Male	NR	Arterial - small diameter	Short	PLLA/PCL	NR
Yu2012-3c	8	9	gross morphology / histology	Rat	Male	NR	Arterial - small diameter	Medium	PLLA/PCL	NR
Yu2012-3d	NR	9	gross morphology / histology	Rat	Male	NR	Arterial - small diameter	Medium	PLLA/PCL	NR
Yu2012-3e	8	9	gross morphology / histology	Rat	Male	NR	Arterial - small diameter	Long	PLLA/PCL	NR
Yuan2016-2	3	3	ultrasound	Rabbit	NR	NR	Arterial - small diameter	Short	P(LLA-co-CL)	NR
Yue1988-2a	4	4	gross morphology / histology	Rat	Male	NR	Arterial - small diameter	Coagulation	PU	NR
Yue1988-2b	4	4	gross morphology / histology	Rat	Male	NR	Arterial - small diameter	Short	PU	NR
Yue1988-2c	4	4	gross morphology / histology	Rat	Male	NR	Arterial - small diameter	Short	PU	NR
Zheng2012-1a	NR	NR	gross morphology / histology	Rabbit	Female	NR	Arterial - small diameter	Short	PCL	NR
Zheng2012-1b	10	10	angiogram	Rabbit	Female	NR	Arterial - small diameter	Short	PCL	NR
Zheng2012-2a	NR	NR	gross morphology / histology	Rabbit	Female	NR	Arterial - small diameter	Short	PCL	NR
Zheng2012-2b	4	10	angiogram	Rabbit	Female	NR	Arterial - small diameter	Short	PCL	NR
Zheng2012-3	NR	4	gross morphology / histology	Rabbit	Female	NR	Arterial - small diameter	Short	PCL	NR
Zheng2012-4	NR	4	gross morphology / histology	Rabbit	Female	NR	Arterial - small diameter	Short	PCL	NR
Zhou2017-1	1	1	not applicable	Rabbit	NR	NR	Arterial - small diameter	Short	PEG/P(LLA-co-CL)+P(LA-co-GA)	NR
Zhou2017-2	1	1	not applicable	Rabbit	NR	NR	Arterial - small diameter	Short	PEG/P(LLA-co-CL)+P(LA-co-GA)	NR
Zhu2015-1a	7	7	ultrasound	Rat	Male	NR	Arterial - small diameter	Short	PCL	NR
Zhu2015-1b	7	7	ultrasound	Rat	Male	NR	Arterial - small diameter	Medium	PCL	NR
Zhu2015-1c	7	7	ultrasound	Rat	Male	NR	Arterial - small diameter	Long	PCL	NR
Zhu2018-1a	NR	3	ultrasound	Rat	Male	NR	Arterial - small diameter	Short	P(LLA-co-CL)	NR
Zhu2018-1b	NR	3	ultrasound	Rat	Male	NR	Arterial - small diameter	Short	P(LLA-co-CL)	NR
Zhu2018-1c	10	10	ultrasound	Rat	Male	NR	Arterial - small diameter	Medium	P(LLA-co-CL)	NR
Zhu2018-1d	10	10	ultrasound	Rat	Male	NR	Arterial - small diameter	Long	P(LLA-co-CL)	NR
Zhu2018-1e	11	11	ultrasound	Rat	Male	NR	Arterial - small diameter	Long	P(LLA-co-CL)	NR
Zhu2018-2a	NR	5	ultrasound	Rat	Male	NR	Arterial - small diameter	Medium	PCL	NR
Zhu2018-2b	NR	5	ultrasound	Rat	Male	NR	Arterial - small diameter	Long	PCL	NR
Zhu2018-2c	NR	10	ultrasound	Rat	Male	NR	Arterial - small diameter	Long	PCL	NR
